# Supplementary material for: Emerging SARS-CoV-2 Diversity Revealed by Rapid Whole-Genome Sequence Typing
Source: Genome Biol Evol. 2021 Aug 25;13(9):evab197. doi: 10.1093/gbe/evab197 (PMC8449825; doi:10.1093/gbe/evab197)
Supplement: evab197_Supplementary_Data [file evab197_supplementary_data.zip]

Archive with 7 entries (7 files):
- GNUVID_Supp_table_1_03162021_sheet_1.xlsx
- GNUVID_Supp_table_1_03162021_sheet_6.xlsx
- GNUVID_Supp_table_1_03162021_sheet_7.xlsx
- GNUVID_Supp_table_1_03162021_sheet_8.xlsx
- GNUVID_Supp_table_1_03162021_sheets_2_3_4_5.xlsx
- Supplementary_Table_2.pdf
- GNUVID_Supp_GBE_07302021.docx
