# Supplementary material for: Emerging SARS-CoV-2 Diversity Revealed by Rapid Whole-Genome Sequence Typing
Source: Genome Biol Evol. 2021 Aug 25;13(9):evab197. doi: 10.1093/gbe/evab197 (PMC8449825; doi:10.1093/gbe/evab197)
Supplement: evab197_Supplementary_Data [file evab197_supplementary_data.zip › GNUVID_Supp_table_1_03162021_sheet_1.xlsx]

## Sheet: GNUVID_69686_DB_isolates
Isolate	Date	Country	Region	ORF1ab	Surface_glycoprotein	ORF3a	Envelope_protein	Membrane_glycoprotein	ORF6	ORF7a	ORF8	Nucleocapsid_phosphoprotein	ORF10	ST	CC
hCoV-19/Wuhan/IPBCAMS-WH-01/2019|EPI_ISL_402123|2019-12-24	2019-12-24	China	Asia	1	1	1	1	1	1	1	1	1	1	1	4
hCoV-19/Wuhan/WH01/2019|EPI_ISL_406798|2019-12-26	2019-12-26	China	Asia	2	1	1	1	1	1	1	1	1	1	2	4
hCoV-19/Wuhan/IPBCAMS-WH-03/2019|EPI_ISL_403930|2019-12-30	2019-12-30	China	Asia	3	1	1	1	1	1	1	1	1	1	3	4
hCoV-19/Wuhan/WIV06/2019|EPI_ISL_402129|2019-12-30	2019-12-30	China	Asia	4	1	1	1	1	1	1	1	1	1	4	4
hCoV-19/Wuhan/WIV02/2019|EPI_ISL_402127|2019-12-30	2019-12-30	China	Asia	5	2	1	1	1	1	1	1	1	1	5	750
hCoV-19/Wuhan/HBCDC-HB-02/2019|EPI_ISL_412898|2019-12-30	2019-12-30	China	Asia	4	2	1	1	1	1	1	1	1	1	6	750
hCoV-19/Wuhan/WIV07/2019|EPI_ISL_402130|2019-12-30	2019-12-30	China	Asia	6	1	1	1	1	1	1	1	1	1	7	4
hCoV-19/Wuhan/IPBCAMS-WH-02/2019|EPI_ISL_403931|2019-12-30	2019-12-30	China	Asia	4	1	1	1	1	1	1	1	1	1	4	4
hCoV-19/Wuhan/HBCDC-HB-03/2019|EPI_ISL_412899|2019-12-30	2019-12-30	China	Asia	4	1	1	1	1	1	1	1	1	1	4	4
hCoV-19/Wuhan/IVDC-HB-05/2019|EPI_ISL_402121|2019-12-30	2019-12-30	China	Asia	7	1	1	1	1	1	1	1	1	1	8	4
hCoV-19/Wuhan/IPBCAMS-WH-04/2019|EPI_ISL_403929|2019-12-30	2019-12-30	China	Asia	4	1	1	1	1	1	1	1	1	1	4	4
hCoV-19/Wuhan/WIV05/2019|EPI_ISL_402128|2019-12-30	2019-12-30	China	Asia	8	1	1	1	1	1	1	1	1	1	9	4
hCoV-19/Wuhan/IVDC-HB-01/2019|EPI_ISL_402119|2019-12-30	2019-12-30	China	Asia	4	1	1	1	1	1	1	1	1	1	4	4
hCoV-19/Wuhan/WIV04/2019|EPI_ISL_402124|2019-12-30	2019-12-30	China	Asia	4	1	1	1	1	1	1	1	1	1	4	4
hCoV-19/Wuhan/IVDC-HB-GX02/2019|EPI_ISL_434534|2019-12-30	2019-12-30	China	Asia	4	2	1	1	1	1	1	1	1	1	6	750
hCoV-19/Wuhan/HBCDC-HB-01/2019|EPI_ISL_402132|2019-12-30	2019-12-30	China	Asia	4	3	1	1	1	1	1	1	1	1	10	750
hCoV-19/Wuhan-Hu-1/2019|EPI_ISL_402125|2019-12-31	2019-12-31	China	Asia	4	1	1	1	1	1	1	1	1	1	4	4
hCoV-19/env/Wuhan/IVDC-HBF13-21/2020|EPI_ISL_408515|2020-01-01	2020-01-01	China	Asia	9	1	1	1	1	1	1	1	2	1	11	4
hCoV-19/Wuhan/WH03/2020|EPI_ISL_406800|2020-01-01	2020-01-01	China	Asia	4	1	1	1	1	1	1	1	1	1	4	4
hCoV-19/Wuhan/IPBCAMS-WH-05/2020|EPI_ISL_403928|2020-01-01	2020-01-01	China	Asia	10	1	1	1	1	1	1	1	1	1	12	4
hCoV-19/Wuhan/IVDC-HB-04/2020|EPI_ISL_402120|2020-01-01	2020-01-01	China	Asia	4	1	1	1	1	1	2	2	1	1	13	4
hCoV-19/env/Wuhan/IVDC-HBF13-20/2020|EPI_ISL_408514|2020-01-01	2020-01-01	China	Asia	4	1	1	1	1	1	1	1	1	1	4	4
hCoV-19/Wuhan/WHU02/2020|EPI_ISL_406717|2020-01-02	2020-01-02	China	Asia	4	1	1	1	1	1	1	1	1	1	4	4
hCoV-19/Wuhan/WHU01/2020|EPI_ISL_406716|2020-01-02	2020-01-02	China	Asia	4	1	1	1	1	1	1	1	1	1	4	4
hCoV-19/Wuhan/WH04/2020|EPI_ISL_406801|2020-01-05	2020-01-05	China	Asia	11	1	1	1	1	1	1	3	1	1	14	256
hCoV-19/Thailand/SI200040-NT/2020|EPI_ISL_437623|2020-01-08	2020-01-08	Thailand	Asia	4	1	1	1	1	1	1	1	1	1	4	4
hCoV-19/Jingzhou/HBCDC-HB-01/2020|EPI_ISL_412459|2020-01-08	2020-01-08	China	Asia	12	1	1	2	1	1	1	4	1	1	15	4
hCoV-19/Thailand/61/2020|EPI_ISL_403962|2020-01-08	2020-01-08	Thailand	Asia	4	1	1	1	1	1	1	1	1	1	4	4
hCoV-19/Shenzhen/HKU-SZ-002/2020|EPI_ISL_406030|2020-01-10	2020-01-10	China	Asia	11	1	1	1	1	1	1	3	3	1	16	16
hCoV-19/Shenzhen/HKU-SZ-005/2020|EPI_ISL_405839|2020-01-11	2020-01-11	China	Asia	13	1	1	1	1	1	1	3	3	1	17	16
hCoV-19/Pingxiang/JX5/2020|EPI_ISL_421252|2020-01-11	2020-01-11	China	Asia	14	1	1	1	1	1	1	1	1	1	18	4
hCoV-19/Jiangxi/IVDC-JX-002/2020|EPI_ISL_408486|2020-01-11	2020-01-11	China	Asia	14	1	1	1	1	1	1	1	1	1	18	4
hCoV-19/Thailand/74/2020|EPI_ISL_403963|2020-01-13	2020-01-13	Thailand	Asia	4	1	1	1	1	1	1	1	1	1	4	4
hCoV-19/Shenzhen/SZTH-002/2020|EPI_ISL_406593|2020-01-13	2020-01-13	China	Asia	11	1	1	1	1	1	1	3	3	1	16	16
hCoV-19/Nepal/61/2020|EPI_ISL_410301|2020-01-13	2020-01-13	Nepal	Asia	4	4	1	1	1	1	1	1	1	1	19	750
hCoV-19/Shenzhen/SZTH-001/2020|EPI_ISL_406592|2020-01-13	2020-01-13	China	Asia	15	5	2	1	2	1	1	3	3	1	20	16
hCoV-19/Guangdong/20SF012/2020|EPI_ISL_403932|2020-01-14	2020-01-14	China	Asia	11	1	1	1	1	1	1	3	3	1	16	16
hCoV-19/Sichuan/IVDC-SC-001/2020|EPI_ISL_408484|2020-01-15	2020-01-15	China	Asia	16	4	1	1	3	1	1	5	1	1	21	2649
hCoV-19/Guangdong/20SF025/2020|EPI_ISL_403935|2020-01-15	2020-01-15	China	Asia	11	1	1	1	1	1	1	3	3	1	16	16
hCoV-19/Guangdong/20SF014/2020|EPI_ISL_403934|2020-01-15	2020-01-15	China	Asia	4	6	1	1	1	1	1	1	1	1	22	750
hCoV-19/Guangdong/20SF013/2020|EPI_ISL_403933|2020-01-15	2020-01-15	China	Asia	11	1	1	1	1	1	1	3	3	1	16	16
hCoV-19/Zhejiang/WZ-01/2020|EPI_ISL_404227|2020-01-16	2020-01-16	China	Asia	17	1	1	1	1	1	1	1	1	1	23	4
hCoV-19/Shenzhen/SZTH-003/2020|EPI_ISL_406594|2020-01-16	2020-01-16	China	Asia	4	1	1	1	1	1	3	1	4	1	24	4
hCoV-19/Shenzhen/SZTH-004/2020|EPI_ISL_406595|2020-01-16	2020-01-16	China	Asia	18	7	3	1	1	1	1	1	5	1	25	750
hCoV-19/Guangdong/20SF028/2020|EPI_ISL_403936|2020-01-17	2020-01-17	China	Asia	4	8	1	1	1	1	1	1	1	1	26	750
hCoV-19/Zhejiang/WZ-02/2020|EPI_ISL_404228|2020-01-17	2020-01-17	China	Asia	4	1	1	1	1	1	1	1	1	1	4	4
hCoV-19/Yunnan/IVDC-YN-003/2020|EPI_ISL_408480|2020-01-17	2020-01-17	China	Asia	19	1	1	1	1	1	1	3	1	1	27	256
hCoV-19/Wuhan/HBCDC-HB-02/2020|EPI_ISL_412978|2020-01-17	2020-01-17	China	Asia	20	9	1	1	1	1	1	3	1	1	28	256
hCoV-19/Guangdong/20SF040/2020|EPI_ISL_403937|2020-01-18	2020-01-18	China	Asia	4	8	1	1	1	1	1	1	1	1	26	750
hCoV-19/Wuhan/HBCDC-HB-04/2020|EPI_ISL_412980|2020-01-18	2020-01-18	China	Asia	21	10	1	1	1	1	1	3	6	1	29	256
hCoV-19/Chongqing/IVDC-CQ-001/2020|EPI_ISL_408481|2020-01-18	2020-01-18	China	Asia	22	1	1	1	1	1	1	1	1	1	30	4
hCoV-19/Wuhan/HBCDC-HB-03/2020|EPI_ISL_412979|2020-01-18	2020-01-18	China	Asia	11	1	1	1	1	1	1	3	1	1	14	256
hCoV-19/Shandong/IVDC-SD-001/2020|EPI_ISL_408482|2020-01-19	2020-01-19	China	Asia	23	1	1	1	1	1	4	1	7	1	31	67
hCoV-19/Jiangsu/IVDC-JS-001/2020|EPI_ISL_408488|2020-01-19	2020-01-19	China	Asia	4	1	1	1	1	1	1	1	1	1	4	4
hCoV-19/Hangzhou/HZCDC0001/2020|EPI_ISL_407313|2020-01-19	2020-01-19	China	Asia	4	1	1	1	1	1	1	1	1	1	4	4
hCoV-19/USA/WA1/2020|EPI_ISL_404895|2020-01-19	2020-01-19	USA	North America	24	1	1	1	1	1	1	3	1	1	32	256
hCoV-19/Guangdong/20SF123/2020|EPI_ISL_428449|2020-01-20	2020-01-20	China	Asia	24	1	1	1	1	1	1	3	1	1	32	256
hCoV-19/Hangzhou/HZCDC0012/2020|EPI_ISL_421236|2020-01-20	2020-01-20	China	Asia	25	1	1	1	1	1	1	1	1	1	33	4
hCoV-19/Hangzhou/HZ-1/2020|EPI_ISL_406970|2020-01-20	2020-01-20	China	Asia	4	1	1	1	1	1	1	1	1	1	4	4
hCoV-19/Hangzhou/HZCDC0013/2020|EPI_ISL_421235|2020-01-20	2020-01-20	China	Asia	25	1	1	1	1	1	1	1	1	1	33	4
hCoV-19/Hong Kong/VB20017970/2020|EPI_ISL_417064|2020-01-21	2020-01-21	Hong Kong	Asia	4	1	1	1	1	1	1	1	8	1	34	4
hCoV-19/Chongqing/YC01/2020|EPI_ISL_408478|2020-01-21	2020-01-21	China	Asia	26	1	1	1	1	1	1	3	9	1	35	256
hCoV-19/Guangdong/20SF117/2020|EPI_ISL_428447|2020-01-21	2020-01-21	China	Asia	27	1	1	1	1	1	1	3	1	1	36	256
hCoV-19/Hangzhou/HZ49/2020|EPI_ISL_418442|2020-01-21	2020-01-21	China	Asia	4	1	1	1	1	1	1	1	1	1	4	4
hCoV-19/Hangzhou/HZCDC0049L/2020|EPI_ISL_421231|2020-01-21	2020-01-21	China	Asia	4	1	1	1	1	1	1	1	1	1	4	4
hCoV-19/Nanchang/JX14/2020|EPI_ISL_421243|2020-01-21	2020-01-21	China	Asia	28	1	1	1	1	1	1	3	1	1	37	256
hCoV-19/Hangzhou/HZ79/2020|EPI_ISL_418504|2020-01-21	2020-01-21	China	Asia	4	1	1	1	1	1	1	1	1	1	4	4
hCoV-19/Hangzhou/HZCDC0090L/2020|EPI_ISL_421229|2020-01-21	2020-01-21	China	Asia	4	1	1	1	1	1	1	1	1	1	4	4
hCoV-19/Hangzhou/HZCDC0091L/2020|EPI_ISL_421227|2020-01-21	2020-01-21	China	Asia	4	1	1	1	1	1	1	1	1	1	4	4
hCoV-19/Fujian/8/2020|EPI_ISL_411060|2020-01-21	2020-01-21	China	Asia	24	1	1	1	1	1	1	3	1	1	32	256
hCoV-19/Hangzhou/HZCDC0048L/2020|EPI_ISL_421232|2020-01-21	2020-01-21	China	Asia	4	1	1	1	1	1	1	1	1	1	4	4
hCoV-19/Hangzhou/HZ91/2020|EPI_ISL_418507|2020-01-21	2020-01-21	China	Asia	4	1	1	1	1	1	1	1	1	1	4	4
hCoV-19/Guangdong/20SF115/2020|EPI_ISL_428443|2020-01-21	2020-01-21	China	Asia	11	11	1	1	3	1	1	5	1	1	38	2649
hCoV-19/Hangzhou/HZ48/2020|EPI_ISL_418441|2020-01-21	2020-01-21	China	Asia	4	1	1	1	1	1	1	1	1	1	4	4
hCoV-19/Hangzhou/HZ90/2020|EPI_ISL_418506|2020-01-21	2020-01-21	China	Asia	4	1	1	1	1	1	1	1	1	1	4	4
hCoV-19/Hangzhou/HZCDC0048/2020|EPI_ISL_421233|2020-01-21	2020-01-21	China	Asia	4	1	1	1	1	1	1	1	1	1	4	4
hCoV-19/Hangzhou/HZ60/2020|EPI_ISL_418502|2020-01-22	2020-01-22	China	Asia	4	1	1	1	1	1	1	1	1	1	4	4
hCoV-19/Jiujiang/JX22/2020|EPI_ISL_421237|2020-01-22	2020-01-22	China	Asia	11	1	1	1	1	1	1	3	1	1	14	256
hCoV-19/Hangzhou/HZCDC0119/2020|EPI_ISL_421226|2020-01-22	2020-01-22	China	Asia	4	1	1	1	1	1	1	1	1	1	4	4
hCoV-19/Foshan/20SF210/2020|EPI_ISL_406535|2020-01-22	2020-01-22	China	Asia	29	1	1	1	1	1	1	1	1	1	39	4
hCoV-19/Australia/NSW02/2020|EPI_ISL_408976|2020-01-22	2020-01-22	Australia	Oceania	30	1	1	1	1	1	1	1	10	1	40	4
hCoV-19/Hong Kong/XM-PII-S4/2020|EPI_ISL_417443|2020-01-22	2020-01-22	Hong Kong	Asia	31	12	1	1	1	1	1	5	3	1	41	NA
hCoV-19/Shangrao/JX29/2020|EPI_ISL_421244|2020-01-22	2020-01-22	China	Asia	11	1	1	1	1	1	1	3	1	1	14	256
hCoV-19/Hong Kong/HKU-001a/2020|EPI_ISL_434571|2020-01-22	2020-01-22	Hong Kong	Asia	32	13	1	1	3	1	1	5	1	1	42	2649
hCoV-19/Foshan/20SF207/2020|EPI_ISL_406534|2020-01-22	2020-01-22	China	Asia	4	1	1	1	1	1	1	1	11	1	43	4
hCoV-19/Guangzhou/20SF206/2020|EPI_ISL_406533|2020-01-22	2020-01-22	China	Asia	33	1	1	1	1	1	1	1	12	1	44	4
hCoV-19/USA/CA2/2020|EPI_ISL_406036|2020-01-22	2020-01-22	USA	North America	34	1	4	1	1	1	1	1	1	1	45	550
hCoV-19/Vietnam/19-02S/2020|EPI_ISL_418267|2020-01-22	2020-01-22	Vietnam	Asia	35	1	1	1	1	1	1	1	1	1	46	4
hCoV-19/Vietnam/19-01S/2020|EPI_ISL_418269|2020-01-22	2020-01-22	Vietnam	Asia	35	1	1	1	1	1	1	1	1	1	46	4
hCoV-19/Foshan/20SF211/2020|EPI_ISL_406536|2020-01-22	2020-01-22	China	Asia	29	1	1	1	1	1	1	1	1	1	39	4
hCoV-19/Guangdong/20SF174/2020|EPI_ISL_406531|2020-01-22	2020-01-22	China	Asia	4	8	1	1	1	1	1	1	1	1	26	750
hCoV-19/Fujian/13/2020|EPI_ISL_411066|2020-01-22	2020-01-22	China	Asia	29	1	1	1	1	1	1	1	1	1	39	4
hCoV-19/USA/AZ1/2020|EPI_ISL_406223|2020-01-22	2020-01-22	USA	North America	19	1	1	1	1	1	1	3	3	1	47	256
hCoV-19/Canada/ON-VIDO-01/2020|EPI_ISL_425177|2020-01-23	2020-01-23	Canada	North America	36	1	1	1	1	1	1	1	4	1	48	1148
hCoV-19/France/IDF0372/2020|EPI_ISL_406596|2020-01-23	2020-01-23	France	Europe	4	14	4	1	1	1	1	1	1	1	49	550
hCoV-19/Japan/OS-20-07-1/2020|EPI_ISL_410532|2020-01-23	2020-01-23	Japan	Asia	4	1	1	1	1	1	1	1	1	1	4	4
hCoV-19/Thailand/SI200383-NT/2020|EPI_ISL_437622|2020-01-23	2020-01-23	Thailand	Asia	4	1	4	1	1	2	1	1	1	1	50	550
hCoV-19/Chongqing/ZX01/2020|EPI_ISL_408479|2020-01-23	2020-01-23	China	Asia	4	1	1	1	1	1	1	1	1	1	4	4
hCoV-19/France/IDF0373/2020|EPI_ISL_406597|2020-01-23	2020-01-23	France	Europe	4	14	4	1	1	1	1	1	1	1	49	550
hCoV-19/Singapore/1/2020|EPI_ISL_406973|2020-01-23	2020-01-23	Singapore	Asia	4	15	1	1	1	1	1	1	1	1	51	750
hCoV-19/Taiwan/2/2020|EPI_ISL_406031|2020-01-23	2020-01-23	Taiwan	Asia	37	1	5	1	1	1	1	1	1	1	52	550
hCoV-19/Jiangsu/JS01/2020|EPI_ISL_411950|2020-01-23	2020-01-23	China	Asia	38	1	6	1	1	1	1	1	1	1	53	4
hCoV-19/Hong Kong/HKU-902a/2020|EPI_ISL_434563|2020-01-23	2020-01-23	Hong Kong	Asia	4	1	1	1	1	1	1	1	8	1	34	4
hCoV-19/France/IDF0372-isl/2020|EPI_ISL_410720|2020-01-23	2020-01-23	France	Europe	4	14	4	1	1	1	1	1	1	1	49	550
hCoV-19/Canada/ON-VIDO-01/2020|EPI_ISL_413015|2020-01-23	2020-01-23	Canada	North America	39	1	1	3	1	1	1	1	4	1	54	1148
hCoV-19/Hangzhou/HZ178/2020|EPI_ISL_418509|2020-01-23	2020-01-23	China	Asia	4	1	1	1	1	1	1	1	1	1	4	4
hCoV-19/USA/CA1/2020|EPI_ISL_406034|2020-01-23	2020-01-23	USA	North America	40	4	1	1	3	1	1	5	13	1	55	1508
hCoV-19/Hangzhou/HZ185/2020|EPI_ISL_418510|2020-01-23	2020-01-23	China	Asia	4	1	1	1	1	1	1	1	1	1	4	4
hCoV-19/Guangdong/20SF201/2020|EPI_ISL_406538|2020-01-23	2020-01-23	China	Asia	4	1	1	1	1	1	1	1	1	1	4	4
hCoV-19/Thailand/SI203285-NT/2020|EPI_ISL_437612|2020-01-23	2020-01-23	Thailand	Asia	41	16	1	1	1	1	1	3	1	1	56	256
hCoV-19/Fujian/3520022Y/2020|EPI_ISL_431785|2020-01-23	2020-01-23	China	Asia	42	1	1	1	1	1	1	3	14	1	57	9734
hCoV-19/Hangzhou/HZ162/2020|EPI_ISL_418508|2020-01-23	2020-01-23	China	Asia	4	1	1	1	1	1	1	1	1	1	4	4
hCoV-19/Nanchang/JX39/2020|EPI_ISL_421248|2020-01-23	2020-01-23	China	Asia	43	1	1	1	1	1	1	3	1	1	58	256
hCoV-19/Vietnam/VR03-38142/2020|EPI_ISL_408668|2020-01-24	2020-01-24	Vietnam	Asia	11	4	1	1	3	1	1	5	1	1	59	2649
hCoV-19/Jiangsu/JS02/2020|EPI_ISL_411952|2020-01-24	2020-01-24	China	Asia	44	8	7	1	1	1	1	1	1	1	60	750
hCoV-19/Guangdong/20SF616/2020|EPI_ISL_428465|2020-01-24	2020-01-24	China	Asia	45	1	8	1	1	1	1	1	1	1	61	4
hCoV-19/Jiangsu/JS03/2020|EPI_ISL_411953|2020-01-24	2020-01-24	China	Asia	4	1	1	1	1	1	1	1	1	1	4	4
hCoV-19/Taiwan/3/2020|EPI_ISL_411926|2020-01-24	2020-01-24	Taiwan	Asia	11	1	1	1	1	1	1	3	1	1	14	256
hCoV-19/Australia/NSW01/2020|EPI_ISL_407893|2020-01-24	2020-01-24	Australia	Oceania	11	1	1	1	1	1	1	3	1	1	14	256
hCoV-19/Hangzhou/HZ477/2020|EPI_ISL_418511|2020-01-24	2020-01-24	China	Asia	4	1	1	1	1	1	1	1	1	1	4	4
hCoV-19/Shandong/LY005/2020|EPI_ISL_414938|2020-01-24	2020-01-24	China	Asia	46	1	1	1	1	1	1	3	1	1	62	256
hCoV-19/Hong Kong/HKU-902b/2020|EPI_ISL_434564|2020-01-24	2020-01-24	Hong Kong	Asia	4	1	1	1	1	1	1	1	8	1	34	4
hCoV-19/Australia/NSW04/2020|EPI_ISL_417030|2020-01-24	2020-01-24	Australia	Oceania	47	1	1	1	1	1	1	3	3	1	63	16
hCoV-19/Hangzhou/ZJU-04/2020|EPI_ISL_416046|2020-01-24	2020-01-24	China	Asia	4	1	1	1	1	1	1	1	1	1	4	4
hCoV-19/Vietnam/38142/2020|EPI_ISL_416427|2020-01-24	2020-01-24	Vietnam	Asia	11	4	1	1	3	1	1	5	1	1	59	2649
hCoV-19/Malaysia/MKAK-CL-2020-5045/2020|EPI_ISL_416829|2020-01-24	2020-01-24	Malaysia	Asia	48	1	1	1	4	1	1	1	1	1	64	4
hCoV-19/Beijing/BJ54/2020|EPI_ISL_430735|2020-01-24	2020-01-24	China	Asia	49	1	1	1	1	1	1	1	1	1	65	4
hCoV-19/Beijing/Wuhan_IME-BJ01/2020|EPI_ISL_424355|2020-01-24	2020-01-24	China	Asia	50	1	1	1	1	1	1	3	3	1	66	16
hCoV-19/Hong Kong/HKU-903a/2020|EPI_ISL_434565|2020-01-24	2020-01-24	Hong Kong	Asia	51	1	1	1	1	1	1	1	7	1	67	67
hCoV-19/Beijing/BJ53/2020|EPI_ISL_430734|2020-01-24	2020-01-24	China	Asia	49	1	1	1	1	1	1	1	1	1	65	4
hCoV-19/Malaysia/MKAK-CL-2020-5047/2020|EPI_ISL_416866|2020-01-24	2020-01-24	Malaysia	Asia	4	1	1	1	5	1	1	1	1	1	68	4
hCoV-19/Zhejiang/HZ103/2020|EPI_ISL_422425|2020-01-24	2020-01-24	China	Asia	52	17	1	1	1	1	1	1	1	1	69	255
hCoV-19/Guangdong/20SF602/2020|EPI_ISL_428464|2020-01-25	2020-01-25	China	Asia	4	1	4	1	1	1	1	1	1	1	70	550
hCoV-19/Ganzhou/JX81/2020|EPI_ISL_421242|2020-01-25	2020-01-25	China	Asia	11	1	1	1	1	1	1	3	1	1	14	256
hCoV-19/Hangzhou/ZJU-03/2020|EPI_ISL_416044|2020-01-25	2020-01-25	China	Asia	53	1	1	1	1	1	1	1	1	1	71	4
hCoV-19/Nanchang/JX90/2020|EPI_ISL_421245|2020-01-25	2020-01-25	China	Asia	54	18	9	1	1	1	1	3	1	1	72	256
hCoV-19/Beijing/Wuhan_IME-BJ02/2020|EPI_ISL_424356|2020-01-25	2020-01-25	China	Asia	55	1	1	1	1	1	1	3	1	1	73	256
hCoV-19/Taiwan/CGMH-CGU-01/2020|EPI_ISL_411915|2020-01-25	2020-01-25	Taiwan	Asia	4	1	1	1	1	1	1	1	1	1	4	4
hCoV-19/Lishui/LS111/2020|EPI_ISL_429852|2020-01-25	2020-01-25	China	Asia	56	1	1	1	1	1	1	1	10	1	74	4
hCoV-19/Hangzhou/HZ576/2020|EPI_ISL_418514|2020-01-25	2020-01-25	China	Asia	4	1	1	1	1	1	1	1	1	1	4	4
hCoV-19/Hangzhou/HZ551/2020|EPI_ISL_418513|2020-01-25	2020-01-25	China	Asia	4	1	1	1	1	1	1	1	1	1	4	4
hCoV-19/Australia/VIC03/2020|EPI_ISL_416411|2020-01-25	2020-01-25	Australia	Oceania	4	1	4	1	1	1	1	1	1	1	70	550
hCoV-19/Hangzhou/HZ481/2020|EPI_ISL_418512|2020-01-25	2020-01-25	China	Asia	4	1	1	1	1	1	1	1	1	1	4	4
hCoV-19/Australia/NSW03/2020|EPI_ISL_408977|2020-01-25	2020-01-25	Australia	Oceania	4	1	4	1	1	1	1	1	1	1	70	550
hCoV-19/Hangzhou/HZ638/2020|EPI_ISL_418515|2020-01-25	2020-01-25	China	Asia	4	1	1	1	1	1	1	1	1	1	4	4
hCoV-19/Shandong/LY007/2020|EPI_ISL_414940|2020-01-25	2020-01-25	China	Asia	46	1	1	1	1	1	1	3	1	1	62	256
hCoV-19/USA/WA1-A12/2020|EPI_ISL_407214|2020-01-25	2020-01-25	USA	North America	24	1	1	1	1	1	1	3	1	1	32	256
hCoV-19/Xinyu/JX122/2020|EPI_ISL_421249|2020-01-25	2020-01-25	China	Asia	11	1	1	1	1	1	1	3	1	1	14	256
hCoV-19/Thailand/SI200433-NT/2020|EPI_ISL_437621|2020-01-25	2020-01-25	Thailand	Asia	4	1	1	1	1	1	1	1	1	1	4	4
hCoV-19/Canada/ON_PHL4181/2020|EPI_ISL_418327|2020-01-25	2020-01-25	Canada	North America	36	1	1	1	1	1	1	1	4	1	48	1148
hCoV-19/Shanghai/SH0002/2020|EPI_ISL_416316|2020-01-25	2020-01-25	China	Asia	11	1	1	1	1	1	1	3	14	1	75	9734
hCoV-19/USA/WA1-F6/2020|EPI_ISL_407215|2020-01-25	2020-01-25	USA	North America	24	1	1	1	1	1	1	3	1	1	32	256
hCoV-19/Singapore/2/2020|EPI_ISL_407987|2020-01-25	2020-01-25	Singapore	Asia	4	1	1	1	5	1	1	1	1	1	68	4
hCoV-19/South Korea/KCDC03/2020|EPI_ISL_407193|2020-01-25	2020-01-25	South Korea	Asia	55	1	1	1	1	1	1	3	1	1	73	256
hCoV-19/Japan/NA-20-05-1/2020|EPI_ISL_410531|2020-01-25	2020-01-25	Japan	Asia	4	1	1	1	1	1	1	1	1	1	4	4
hCoV-19/Shanghai/SH0003/2020|EPI_ISL_416317|2020-01-25	2020-01-25	China	Asia	11	1	1	1	1	1	1	3	14	1	75	9734
hCoV-19/Canada/ON-PHL2445/2020|EPI_ISL_413014|2020-01-25	2020-01-25	Canada	North America	36	1	1	1	1	1	1	1	4	1	48	1148
hCoV-19/Thailand/SI200468-NT/2020|EPI_ISL_437620|2020-01-25	2020-01-25	Thailand	Asia	57	1	1	1	1	1	1	3	1	1	76	256
hCoV-19/Hangzhou/ZJU-01/2020|EPI_ISL_415709|2020-01-25	2020-01-25	China	Asia	22	19	4	1	1	1	1	1	1	1	77	550
hCoV-19/Hong Kong/HKPU6_2101/2020|EPI_ISL_417178|2020-01-25	2020-01-25	Hong Kong	Asia	58	1	10	1	1	1	1	1	1	1	78	4
hCoV-19/Shangrao/JX105/2020|EPI_ISL_421239|2020-01-26	2020-01-26	China	Asia	59	1	1	1	1	1	1	3	1	1	79	256
hCoV-19/Jian/JX129/2020|EPI_ISL_421253|2020-01-26	2020-01-26	China	Asia	60	20	11	1	1	1	1	1	1	1	80	4
hCoV-19/Hangzhou/ZJU-08/2020|EPI_ISL_416473|2020-01-26	2020-01-26	China	Asia	24	1	1	1	1	1	1	3	1	1	32	256
hCoV-19/Thailand/SI200478-NST/2020|EPI_ISL_437619|2020-01-26	2020-01-26	Thailand	Asia	61	1	4	1	1	1	1	1	1	1	81	550
hCoV-19/Xinyu/JX124/2020|EPI_ISL_421260|2020-01-26	2020-01-26	China	Asia	51	21	1	1	1	1	1	1	7	1	82	67
hCoV-19/Guangdong/20SF632/2020|EPI_ISL_428468|2020-01-26	2020-01-26	China	Asia	62	1	1	1	1	1	1	6	1	1	83	4
hCoV-19/Guangdong/20SF629/2020|EPI_ISL_428466|2020-01-26	2020-01-26	China	Asia	63	1	1	1	1	1	1	1	1	1	84	4
hCoV-19/Beijing/105/2020|EPI_ISL_413518|2020-01-26	2020-01-26	China	Asia	55	1	1	1	1	1	1	3	1	1	73	256
hCoV-19/Hong Kong/HKU-903b/2020|EPI_ISL_434566|2020-01-27	2020-01-27	Hong Kong	Asia	51	1	1	1	1	1	1	1	7	1	67	67
hCoV-19/Cambodia/0012/2020|EPI_ISL_411902|2020-01-27	2020-01-27	Cambodia	Asia	4	1	12	1	1	1	1	1	1	1	85	4
hCoV-19/Guangdong/20SF758/2020|EPI_ISL_428473|2020-01-27	2020-01-27	China	Asia	64	1	1	1	1	1	1	1	1	1	86	4
hCoV-19/Hong Kong/HKU-907a/2020|EPI_ISL_434567|2020-01-27	2020-01-27	Hong Kong	Asia	65	1	1	1	1	1	1	3	1	1	87	256
hCoV-19/Beijing/Wuhan_IME-BJ05/2020|EPI_ISL_424359|2020-01-27	2020-01-27	China	Asia	66	1	1	1	1	1	1	1	1	1	88	4
hCoV-19/USA/CA6/2020|EPI_ISL_410044|2020-01-27	2020-01-27	USA	North America	67	1	1	1	1	1	1	1	1	1	89	4
hCoV-19/Hong Kong/HKU-908a/2020|EPI_ISL_434569|2020-01-27	2020-01-27	Hong Kong	Asia	68	1	1	1	1	1	1	1	1	1	90	4
hCoV-19/Guangdong/20SF684/2020|EPI_ISL_428470|2020-01-27	2020-01-27	China	Asia	11	1	1	1	1	1	1	3	1	1	14	256
hCoV-19/Jian/JX169/2020|EPI_ISL_421256|2020-01-27	2020-01-27	China	Asia	69	1	4	1	6	1	1	1	1	1	91	550
hCoV-19/India/1-27/2020|EPI_ISL_413522|2020-01-27	2020-01-27	India	Asia	70	22	1	1	1	1	1	1	1	1	92	255
hCoV-19/Nanchang/JX149/2020|EPI_ISL_421247|2020-01-27	2020-01-27	China	Asia	11	1	1	1	1	1	1	3	1	1	14	256
hCoV-19/Pingxiang/JX151/2020|EPI_ISL_421259|2020-01-27	2020-01-27	China	Asia	4	23	1	1	1	1	1	1	1	1	93	750
hCoV-19/Guangdong/20SF685/2020|EPI_ISL_428471|2020-01-27	2020-01-27	China	Asia	11	1	1	1	1	1	1	3	1	1	14	256
hCoV-19/Singapore/7/2020|EPI_ISL_410713|2020-01-27	2020-01-27	Singapore	Asia	4	1	4	1	1	1	1	1	15	1	94	550
hCoV-19/Guangdong/20SF665/2020|EPI_ISL_428469|2020-01-27	2020-01-27	China	Asia	4	1	1	1	1	1	1	1	1	1	4	4
hCoV-19/Guangzhou/GZMU0059/2020|EPI_ISL_429102|2020-01-27	2020-01-27	China	Asia	4	8	1	1	1	1	1	1	1	1	26	750
hCoV-19/Beijing/233/2020|EPI_ISL_413520|2020-01-28	2020-01-28	China	Asia	55	1	1	1	1	1	1	3	16	1	95	256
hCoV-19/Shanghai/SH0008/2020|EPI_ISL_416321|2020-01-28	2020-01-28	China	Asia	71	8	1	1	7	1	1	1	1	1	96	750
hCoV-19/USA/IL2/2020|EPI_ISL_410045|2020-01-28	2020-01-28	USA	North America	72	4	1	1	3	1	1	5	1	1	97	2649
hCoV-19/Beijing/Wuhan_IME-BJ04/2020|EPI_ISL_424358|2020-01-28	2020-01-28	China	Asia	73	1	1	1	1	1	1	3	1	1	98	256
hCoV-19/Taiwan/4/2020|EPI_ISL_411927|2020-01-28	2020-01-28	Taiwan	Asia	4	1	1	1	1	1	1	1	1	1	4	4
hCoV-19/Hangzhou/ZJU-09/2020|EPI_ISL_416474|2020-01-28	2020-01-28	China	Asia	4	24	1	1	1	1	1	1	1	1	99	750
hCoV-19/Guangdong/20SF753/2020|EPI_ISL_428472|2020-01-28	2020-01-28	China	Asia	37	1	4	1	1	1	1	1	1	1	100	550
hCoV-19/Malaysia/IMR_WC085/2020|EPI_ISL_430443|2020-01-28	2020-01-28	Malaysia	Asia	74	1	1	1	5	1	1	1	1	1	101	4
hCoV-19/Guangdong/20SF812/2020|EPI_ISL_428475|2020-01-28	2020-01-28	China	Asia	75	1	13	1	1	1	1	1	17	1	102	4
hCoV-19/Shanghai/SH0007/2020|EPI_ISL_416320|2020-01-28	2020-01-28	China	Asia	4	25	1	1	1	1	5	1	1	1	103	750
hCoV-19/Beijing/235/2020|EPI_ISL_413521|2020-01-28	2020-01-28	China	Asia	55	1	1	1	1	1	1	3	1	1	73	256
hCoV-19/Guangdong/20SF808/2020|EPI_ISL_428474|2020-01-28	2020-01-28	China	Asia	76	1	1	1	8	1	1	1	1	1	104	4
hCoV-19/Germany/BavPat1/2020|EPI_ISL_406862|2020-01-28	2020-01-28	Germany	Europe	77	26	1	1	1	1	1	1	1	1	105	300
hCoV-19/Lishui/LS556/2020|EPI_ISL_429853|2020-01-28	2020-01-28	China	Asia	56	1	1	1	1	1	1	1	10	1	74	4
hCoV-19/Australia/QLD01/2020|EPI_ISL_407894|2020-01-28	2020-01-28	Australia	Oceania	11	1	1	1	1	1	1	3	14	1	75	9734
hCoV-19/Beijing/Wuhan_IME-BJ03/2020|EPI_ISL_424357|2020-01-28	2020-01-28	China	Asia	55	1	1	1	1	1	1	3	1	1	73	256
hCoV-19/France/IDF0386-islP1/2020|EPI_ISL_411219|2020-01-28	2020-01-28	France	Europe	4	14	4	1	1	1	1	1	1	1	49	550
hCoV-19/Beijing/231/2020|EPI_ISL_413519|2020-01-28	2020-01-28	China	Asia	55	1	1	1	1	1	1	3	1	1	73	256
hCoV-19/Shanghai/SH0004/2020|EPI_ISL_416318|2020-01-28	2020-01-28	China	Asia	11	27	1	1	1	1	1	3	3	1	106	16
hCoV-19/France/IDF0386-islP3/2020|EPI_ISL_411220|2020-01-28	2020-01-28	France	Europe	4	14	4	1	1	1	1	1	1	1	49	550
hCoV-19/Guangdong/20SF813/2020|EPI_ISL_428476|2020-01-28	2020-01-28	China	Asia	11	1	1	1	1	1	1	3	1	1	14	256
hCoV-19/France/IDF0626/2020|EPI_ISL_408431|2020-01-29	2020-01-29	France	Europe	4	28	1	1	1	1	1	1	1	1	107	750
hCoV-19/Beijing/BJ251/2020|EPI_ISL_430742|2020-01-29	2020-01-29	China	Asia	49	1	1	1	1	1	1	1	1	1	65	4
hCoV-19/England/02/2020|EPI_ISL_407073|2020-01-29	2020-01-29	United Kingdom	Europe	78	29	1	1	1	1	1	3	1	2	108	256
hCoV-19/Thailand/SI200615-NT/2020|EPI_ISL_437618|2020-01-29	2020-01-29	Thailand	Asia	79	30	1	1	1	1	1	1	1	1	109	255
hCoV-19/USA/CA5/2020|EPI_ISL_408010|2020-01-29	2020-01-29	USA	North America	80	8	1	1	1	1	1	1	1	1	110	750
hCoV-19/Hong Kong/HKU-908b/2020|EPI_ISL_434570|2020-01-29	2020-01-29	Hong Kong	Asia	68	1	1	1	1	1	1	1	1	1	90	4
hCoV-19/Hong Kong/HKU-907b/2020|EPI_ISL_434568|2020-01-29	2020-01-29	Hong Kong	Asia	65	1	1	1	1	1	1	3	1	1	87	256
hCoV-19/USA/CA3/2020|EPI_ISL_408008|2020-01-29	2020-01-29	USA	North America	81	1	1	1	1	1	1	1	4	1	111	1148
hCoV-19/Guangzhou/GZMU0052/2020|EPI_ISL_429097|2020-01-29	2020-01-29	China	Asia	4	8	1	1	1	1	1	1	1	1	26	750
hCoV-19/Nanchang/JX176/2020|EPI_ISL_421261|2020-01-29	2020-01-29	China	Asia	82	21	1	1	1	1	1	1	18	1	112	67
hCoV-19/Nanchang/JX174/2020|EPI_ISL_421238|2020-01-29	2020-01-29	China	Asia	83	1	1	1	1	1	1	3	3	1	113	16
hCoV-19/Beijing/BJ252/2020|EPI_ISL_430736|2020-01-29	2020-01-29	China	Asia	49	1	1	1	1	1	1	1	1	1	65	4
hCoV-19/United Arab Emirates/L5630/2020|EPI_ISL_435137|2020-01-29	2020-01-29	United Arab Emirates	Asia	84	1	1	1	1	1	1	3	3	1	114	16
hCoV-19/Italy/SPL1/2020|EPI_ISL_412974|2020-01-29	2020-01-29	Italy	Europe	22	1	4	1	1	1	1	1	1	1	115	550
hCoV-19/France/IDF0515/2020|EPI_ISL_408430|2020-01-29	2020-01-29	France	Europe	85	1	1	1	1	1	1	1	1	1	116	4
hCoV-19/Japan/KY-V-029/2020|EPI_ISL_408669|2020-01-29	2020-01-29	Japan	Asia	86	1	13	1	1	1	1	1	12	1	117	4
hCoV-19/Guangzhou/GZMU0051/2020|EPI_ISL_429096|2020-01-29	2020-01-29	China	Asia	4	8	1	1	1	1	1	1	1	1	26	750
hCoV-19/Guangzhou/GZMU0054/2020|EPI_ISL_429098|2020-01-29	2020-01-29	China	Asia	4	8	1	1	1	1	1	1	1	1	26	750
hCoV-19/Guangdong/20SF1107/2020|EPI_ISL_428441|2020-01-29	2020-01-29	China	Asia	87	1	14	1	1	1	6	3	1	1	118	256
hCoV-19/USA/CA4/2020|EPI_ISL_408009|2020-01-29	2020-01-29	USA	North America	81	1	1	1	1	1	1	1	4	1	111	1148
hCoV-19/Shanghai/SH0010/2020|EPI_ISL_416323|2020-01-29	2020-01-29	China	Asia	88	31	1	1	1	1	1	3	1	1	119	256
hCoV-19/Beijing/BJ287/2020|EPI_ISL_430722|2020-01-29	2020-01-29	China	Asia	11	32	1	1	9	3	1	3	19	1	120	256
hCoV-19/Japan/TY-WK-012/2020|EPI_ISL_408665|2020-01-29	2020-01-29	Japan	Asia	89	1	1	1	1	1	1	3	3	1	121	16
hCoV-19/Nanchang/JX155/2020|EPI_ISL_421262|2020-01-29	2020-01-29	China	Asia	51	21	1	1	1	1	1	1	18	1	122	67
hCoV-19/Beijing/BJ288/2020|EPI_ISL_430725|2020-01-29	2020-01-29	China	Asia	11	32	1	1	9	3	1	3	19	1	120	256
hCoV-19/Beijing/Wuhan_IME-BJ07/2020|EPI_ISL_424360|2020-01-29	2020-01-29	China	Asia	11	32	1	1	9	3	1	3	19	1	120	256
hCoV-19/China/IQTC02/2020|EPI_ISL_412967|2020-01-29	2020-01-29	China	Asia	90	1	1	1	1	1	1	1	20	1	123	4
hCoV-19/France/IDF0515-isl/2020|EPI_ISL_410984|2020-01-29	2020-01-29	France	Europe	85	1	1	1	1	1	1	1	1	1	116	4
hCoV-19/Guangzhou/GZMU0055/2020|EPI_ISL_429105|2020-01-29	2020-01-29	China	Asia	4	8	1	1	1	1	1	1	1	1	26	750
hCoV-19/Shanghai/SH0009/2020|EPI_ISL_416322|2020-01-29	2020-01-29	China	Asia	91	1	1	1	1	1	1	3	1	1	124	256
hCoV-19/Shanghai/SH0013/2020|EPI_ISL_416326|2020-01-30	2020-01-30	China	Asia	11	1	1	1	1	1	1	3	1	1	14	256
hCoV-19/Shandong/LY008/2020|EPI_ISL_414941|2020-01-30	2020-01-30	China	Asia	46	1	1	1	1	1	1	3	1	1	62	256
hCoV-19/Shanghai/SH0043/2020|EPI_ISL_416352|2020-01-30	2020-01-30	China	Asia	11	1	1	1	1	1	1	3	1	1	14	256
hCoV-19/Guangdong/2020XN4475-P0042/2020|EPI_ISL_413854|2020-01-30	2020-01-30	China	Asia	65	1	1	1	1	1	1	3	1	1	87	256
hCoV-19/Hong Kong/VB20024950/2020|EPI_ISL_412029|2020-01-30	2020-01-30	Hong Kong	Asia	92	1	4	1	1	1	1	1	1	1	125	550
hCoV-19/Guangdong/2020XN4243-P0035/2020|EPI_ISL_413853|2020-01-30	2020-01-30	China	Asia	11	1	1	1	1	1	1	3	14	1	75	9734
hCoV-19/Shanghai/SH0022/2020|EPI_ISL_416331|2020-01-30	2020-01-30	China	Asia	93	1	1	1	1	1	1	1	7	1	126	67
hCoV-19/Shanghai/SH0023/2020|EPI_ISL_416332|2020-01-30	2020-01-30	China	Asia	93	1	1	1	1	1	1	1	7	1	126	67
hCoV-19/South Korea/KCDC06/2020|EPI_ISL_412870|2020-01-30	2020-01-30	South Korea	Asia	55	1	1	1	1	1	1	3	1	1	73	256
hCoV-19/Korea/KCDC2002/2020|EPI_ISL_425118|2020-01-30	2020-01-30	South Korea	Asia	94	1	15	1	1	1	1	3	1	3	127	256
hCoV-19/Guangdong/20SF1152/2020|EPI_ISL_428444|2020-01-30	2020-01-30	China	Asia	95	1	1	1	1	1	1	1	21	1	128	4
hCoV-19/Australia/QLD02/2020|EPI_ISL_407896|2020-01-30	2020-01-30	Australia	Oceania	11	33	16	1	1	1	1	3	14	1	129	9734
hCoV-19/South Korea/KCDC05/2020|EPI_ISL_412869|2020-01-30	2020-01-30	South Korea	Asia	96	1	15	1	1	1	1	3	1	3	130	256
hCoV-19/Nanchang/JX177/2020|EPI_ISL_421241|2020-01-30	2020-01-30	China	Asia	97	1	1	1	1	1	1	3	1	1	131	256
hCoV-19/USA/WI1/2020|EPI_ISL_408670|2020-01-31	2020-01-31	USA	North America	98	1	1	1	1	1	1	1	1	1	132	4
hCoV-19/Taiwan/5/2020|EPI_ISL_428489|2020-01-31	2020-01-31	Taiwan	Asia	99	1	1	1	1	1	1	1	13	1	133	4
hCoV-19/Japan/TY-WK-501/2020|EPI_ISL_408666|2020-01-31	2020-01-31	Japan	Asia	100	1	1	1	1	1	1	3	3	1	134	16
hCoV-19/Taiwan/8/2020|EPI_ISL_428488|2020-01-31	2020-01-31	Taiwan	Asia	99	1	1	1	1	1	1	1	13	1	133	4
hCoV-19/Italy/INMI1-cs/2020|EPI_ISL_410546|2020-01-31	2020-01-31	Italy	Europe	22	1	4	1	1	1	1	1	1	1	115	550
hCoV-19/Japan/TY-WK-521/2020|EPI_ISL_408667|2020-01-31	2020-01-31	Japan	Asia	100	1	1	1	1	1	1	3	3	1	134	16
hCoV-19/Guangdong/2020XN4448-P0002/2020|EPI_ISL_413857|2020-01-31	2020-01-31	China	Asia	101	1	1	1	1	1	1	1	1	1	135	4
hCoV-19/South Korea/KCDC07/2020|EPI_ISL_412871|2020-01-31	2020-01-31	South Korea	Asia	102	1	1	1	1	1	1	3	1	1	136	256
hCoV-19/Shanghai/SH0094/2020|EPI_ISL_416390|2020-01-31	2020-01-31	China	Asia	103	1	1	1	1	1	1	1	10	1	137	4
hCoV-19/India/1-31/2020|EPI_ISL_413523|2020-01-31	2020-01-31	India	Asia	104	34	1	1	1	1	1	3	1	1	138	256
hCoV-19/China/WF0003/2020|EPI_ISL_413693|2020-01	2020-01	China	Asia	105	1	10	1	1	1	1	1	1	1	139	NA
hCoV-19/China/WF0004/2020|EPI_ISL_413694|2020-01	2020-01	China	Asia	4	35	1	1	1	1	1	1	1	1	140	750
hCoV-19/South Korea/SNU01/2020|EPI_ISL_411929|2020-01	2020-01	South Korea	Asia	106	36	17	4	1	1	1	1	1	1	141	NA
hCoV-19/China/WF0002/2020|EPI_ISL_413692|2020-01	2020-01	China	Asia	4	35	1	1	1	1	1	1	1	1	140	750
hCoV-19/Japan/TKYE6182/2020|EPI_ISL_414511|2020-01	2020-01	Japan	Asia	33	1	13	1	1	1	1	1	12	1	142	NA
hCoV-19/Hong Kong/HK20/2020|EPI_ISL_434560|2020-01	2020-01	Hong Kong	Asia	107	1	4	1	1	1	1	1	1	1	143	550
hCoV-19/China/WF0001/2020|EPI_ISL_413691|2020-01	2020-01	China	Asia	11	1	1	1	1	1	1	3	1	1	14	NA
hCoV-19/Hong Kong/VB20026565/2020|EPI_ISL_412030|2020-02-01	2020-02-01	Hong Kong	Asia	22	1	1	1	1	1	1	1	1	1	30	4
hCoV-19/Shanghai/SH0053/2020|EPI_ISL_416361|2020-02-01	2020-02-01	China	Asia	108	1	1	1	1	1	1	1	12	1	144	4
hCoV-19/Guangzhou/GZMU0034/2020|EPI_ISL_429086|2020-02-01	2020-02-01	China	Asia	4	8	1	1	1	1	1	1	1	1	26	750
hCoV-19/Guangzhou/GZMU0035/2020|EPI_ISL_429088|2020-02-01	2020-02-01	China	Asia	4	8	1	1	1	1	1	1	1	1	26	750
hCoV-19/Thailand/SI200893-NT/2020|EPI_ISL_437624|2020-02-01	2020-02-01	Thailand	Asia	109	1	4	1	1	1	1	1	1	1	145	550
hCoV-19/South Korea/KCDC12/2020|EPI_ISL_412872|2020-02-01	2020-02-01	South Korea	Asia	4	1	1	1	1	1	1	1	1	1	4	4
hCoV-19/Shanghai/SH0060/2020|EPI_ISL_416367|2020-02-01	2020-02-01	China	Asia	110	37	1	1	1	1	7	1	1	1	146	4
hCoV-19/Shanghai/SH0029/2020|EPI_ISL_416338|2020-02-01	2020-02-01	China	Asia	11	4	1	1	3	1	1	5	1	1	59	2649
hCoV-19/Lishui/LS557/2020|EPI_ISL_429854|2020-02-01	2020-02-01	China	Asia	11	1	1	1	1	1	1	3	1	1	14	256
hCoV-19/Shanghai/SH0027/2020|EPI_ISL_416336|2020-02-01	2020-02-01	China	Asia	111	1	1	1	1	1	1	1	22	1	147	4
hCoV-19/Guangdong/GD2020080-P0010/2020|EPI_ISL_413861|2020-02-01	2020-02-01	China	Asia	112	1	1	1	1	1	1	1	1	1	148	4
hCoV-19/Singapore/3/2020|EPI_ISL_407988|2020-02-01	2020-02-01	Singapore	Asia	22	1	1	1	1	1	1	1	1	1	30	4
hCoV-19/Guangzhou/GZMU0036/2020|EPI_ISL_429104|2020-02-01	2020-02-01	China	Asia	4	8	1	1	1	1	1	1	1	1	26	750
hCoV-19/Guangdong/GD2020087-P0008/2020|EPI_ISL_413863|2020-02-01	2020-02-01	China	Asia	4	38	4	1	1	1	1	1	1	1	149	550
hCoV-19/Shanghai/SH0032/2020|EPI_ISL_416341|2020-02-01	2020-02-01	China	Asia	11	4	1	1	3	1	1	5	1	1	59	2649
hCoV-19/Guangzhou/GZMU0033/2020|EPI_ISL_429085|2020-02-01	2020-02-01	China	Asia	4	8	1	1	1	1	1	1	1	1	26	750
hCoV-19/Shanghai/SH0079/2020|EPI_ISL_416381|2020-02-01	2020-02-01	China	Asia	11	4	1	1	3	1	1	5	1	1	59	2649
hCoV-19/Singapore/11/2020|EPI_ISL_410719|2020-02-02	2020-02-02	Singapore	Asia	113	1	1	1	1	1	1	1	1	1	150	4
hCoV-19/Shanghai/SH01/2020|EPI_ISL_414510|2020-02-02	2020-02-02	China	Asia	114	1	1	1	1	1	1	1	1	1	151	4
hCoV-19/Shanghai/SH0021/2020|EPI_ISL_416330|2020-02-02	2020-02-02	China	Asia	27	1	18	1	1	1	1	3	1	1	152	256
hCoV-19/France/IDF0571/2020|EPI_ISL_411218|2020-02-02	2020-02-02	France	Europe	85	1	1	1	1	1	1	1	1	1	116	4
hCoV-19/Shanghai/SH0114/2020|EPI_ISL_416401|2020-02-02	2020-02-02	China	Asia	115	39	1	1	1	1	1	7	1	1	153	4
hCoV-19/Beijing/BJ492/2020|EPI_ISL_430728|2020-02-02	2020-02-02	China	Asia	116	1	1	1	1	1	1	3	3	1	154	9734
hCoV-19/Korea/KCDC2004/2020|EPI_ISL_426164|2020-02-02	2020-02-02	South Korea	Asia	4	1	1	1	1	1	1	1	1	1	4	4
hCoV-19/Shanghai/SH0117/2020|EPI_ISL_416403|2020-02-02	2020-02-02	China	Asia	117	1	1	1	1	1	1	3	14	1	155	9734
hCoV-19/Shanghai/SH0026/2020|EPI_ISL_416335|2020-02-02	2020-02-02	China	Asia	118	1	1	1	1	1	1	3	1	1	156	256
hCoV-19/Shanghai/SH0109/2020|EPI_ISL_416398|2020-02-02	2020-02-02	China	Asia	119	1	1	1	1	1	1	1	23	1	157	4
hCoV-19/Shanghai/SH0107/2020|EPI_ISL_416397|2020-02-02	2020-02-02	China	Asia	115	40	1	5	1	1	1	7	1	1	158	4
hCoV-19/Shangrao/JX1215/2020|EPI_ISL_421257|2020-02-02	2020-02-02	China	Asia	4	8	1	1	1	1	1	1	1	1	26	750
hCoV-19/Shanghai/SH0121/2020|EPI_ISL_416405|2020-02-02	2020-02-02	China	Asia	120	1	1	1	1	1	1	1	1	1	159	4
hCoV-19/Korea/KCDC2006/2020|EPI_ISL_426168|2020-02-02	2020-02-02	South Korea	Asia	121	1	1	1	1	1	1	3	1	1	160	256
hCoV-19/Shanghai/SH0054/2020|EPI_ISL_416362|2020-02-02	2020-02-02	China	Asia	4	1	1	1	1	1	1	1	24	1	161	4
hCoV-19/Hangzhou/ZJU-06/2020|EPI_ISL_416047|2020-02-02	2020-02-02	China	Asia	56	1	1	1	1	1	1	1	10	1	74	4
hCoV-19/Shanghai/SH0012/2020|EPI_ISL_416325|2020-02-02	2020-02-02	China	Asia	4	41	4	1	1	1	1	1	1	1	162	550
hCoV-19/Belgium/GHB-03021/2020|EPI_ISL_407976|2020-02-03	2020-02-03	Belgium	Europe	11	1	1	1	1	1	1	3	1	1	14	256
hCoV-19/Shanghai/SH0030/2020|EPI_ISL_416339|2020-02-03	2020-02-03	China	Asia	122	1	1	1	1	1	1	3	1	1	163	256
hCoV-19/Shangrao/JX1178/2020|EPI_ISL_421254|2020-02-03	2020-02-03	China	Asia	123	1	1	1	1	1	1	1	1	1	164	4
hCoV-19/Singapore/4/2020|EPI_ISL_410535|2020-02-03	2020-02-03	Singapore	Asia	11	1	1	1	1	1	1	3	14	1	75	9734
hCoV-19/Thailand/SI201712-NT/2020|EPI_ISL_437617|2020-02-03	2020-02-03	Thailand	Asia	4	1	4	1	1	1	1	1	1	1	70	550
hCoV-19/Shangrao/JX1176/2020|EPI_ISL_421251|2020-02-03	2020-02-03	China	Asia	124	1	1	1	1	1	1	1	25	1	165	4
hCoV-19/Shangrao/JX1177/2020|EPI_ISL_421250|2020-02-03	2020-02-03	China	Asia	125	1	1	1	1	1	1	1	25	1	166	1148
hCoV-19/Singapore/8/2020|EPI_ISL_410714|2020-02-03	2020-02-03	Singapore	Asia	4	42	4	1	1	1	1	1	1	1	167	550
hCoV-19/Hangzhou/ZJU-010/2020|EPI_ISL_418990|2020-02-03	2020-02-03	China	Asia	126	43	1	1	1	1	1	1	1	1	168	255
hCoV-19/Shanghai/SH0044/2020|EPI_ISL_416353|2020-02-04	2020-02-04	China	Asia	127	1	1	1	1	1	1	1	1	1	169	4
hCoV-19/Malaysia/MKAK-CL-2020-6430/2020|EPI_ISL_416886|2020-02-04	2020-02-04	Malaysia	Asia	128	1	1	1	1	1	1	3	1	1	170	256
hCoV-19/Singapore/10/2020|EPI_ISL_410716|2020-02-04	2020-02-04	Singapore	Asia	129	1	4	1	1	1	1	1	1	1	171	550
hCoV-19/Hangzhou/ZJU-011/2020|EPI_ISL_418991|2020-02-04	2020-02-04	China	Asia	4	24	1	1	1	1	1	1	1	1	99	750
hCoV-19/Singapore/9/2020|EPI_ISL_410715|2020-02-04	2020-02-04	Singapore	Asia	129	1	4	1	1	1	1	1	1	1	171	550
hCoV-19/Korea/KCDC2005/2020|EPI_ISL_426166|2020-02-04	2020-02-04	South Korea	Asia	4	1	1	1	1	1	1	1	1	1	4	4
hCoV-19/Australia/QLD03/2020|EPI_ISL_410717|2020-02-05	2020-02-05	Australia	Oceania	130	1	1	1	1	1	1	3	14	1	172	9734
hCoV-19/Korea/KCDC2010/2020|EPI_ISL_426180|2020-02-05	2020-02-05	South Korea	Asia	131	1	1	1	1	1	1	3	1	1	173	256
hCoV-19/Guangzhou/GZMU0019/2020|EPI_ISL_429080|2020-02-05	2020-02-05	China	Asia	77	26	1	1	1	1	1	1	1	1	105	300
hCoV-19/Australia/QLD04/2020|EPI_ISL_410718|2020-02-05	2020-02-05	Australia	Oceania	11	1	1	1	1	1	1	3	14	1	75	9734
hCoV-19/Shanghai/SH0073/2020|EPI_ISL_416376|2020-02-05	2020-02-05	China	Asia	4	1	1	1	1	1	1	1	1	1	4	4
hCoV-19/China/IQTC01/2020|EPI_ISL_412966|2020-02-05	2020-02-05	China	Asia	33	1	1	1	1	1	1	1	12	1	44	4
hCoV-19/Korea/KCDC2008/2020|EPI_ISL_426171|2020-02-05	2020-02-05	South Korea	Asia	132	1	1	1	1	1	1	3	1	1	174	256
hCoV-19/Shangrao/JX1948/2020|EPI_ISL_421240|2020-02-05	2020-02-05	China	Asia	11	1	1	1	1	1	1	3	1	1	14	256
hCoV-19/Guangzhou/GZMU0024/2020|EPI_ISL_429083|2020-02-05	2020-02-05	China	Asia	11	1	1	1	1	1	1	3	1	1	14	256
hCoV-19/Guangzhou/GZMU0025/2020|EPI_ISL_429084|2020-02-05	2020-02-05	China	Asia	11	1	1	1	1	1	1	3	1	1	14	256
hCoV-19/Guangzhou/IQTC05/2020|EPI_ISL_444273|2020-02-05	2020-02-05	China	Asia	133	1	1	1	1	1	1	1	20	1	175	4
hCoV-19/Korea/KCDC2007/2020|EPI_ISL_426169|2020-02-05	2020-02-05	South Korea	Asia	4	1	1	1	1	1	1	1	1	1	4	4
hCoV-19/Guangzhou/GZMU0023/2020|EPI_ISL_429082|2020-02-05	2020-02-05	China	Asia	11	1	1	1	1	1	1	3	1	1	14	256
hCoV-19/Taiwan/NTU02/2020|EPI_ISL_410218|2020-02-05	2020-02-05	Taiwan	Asia	134	1	1	1	1	1	1	1	1	1	176	4
hCoV-19/South Korea/KUMC01/2020|EPI_ISL_413017|2020-02-06	2020-02-06	South Korea	Asia	135	1	4	1	10	1	1	3	1	1	177	256
hCoV-19/Guangdong/20SF2546/2020|EPI_ISL_428458|2020-02-06	2020-02-06	China	Asia	136	1	1	1	1	1	1	3	1	1	178	256
hCoV-19/South Korea/KUMC02/2020|EPI_ISL_413018|2020-02-06	2020-02-06	South Korea	Asia	137	1	4	1	10	1	1	1	1	1	179	550
hCoV-19/Malaysia/MKAK-CL-2020-7554/2020|EPI_ISL_416907|2020-02-06	2020-02-06	Malaysia	Asia	138	1	1	1	1	1	1	1	1	1	180	4
hCoV-19/USA/CA7/2020|EPI_ISL_411954|2020-02-06	2020-02-06	USA	North America	11	1	1	1	1	1	1	3	14	1	75	9734
hCoV-19/South Korea/KCDC24/2020|EPI_ISL_412873|2020-02-06	2020-02-06	South Korea	Asia	139	1	1	1	1	1	1	3	1	1	181	256
hCoV-19/Singapore/5/2020|EPI_ISL_410536|2020-02-06	2020-02-06	Singapore	Asia	129	1	4	1	1	1	1	1	1	1	171	550
hCoV-19/Thailand/SI202205-NT/2020|EPI_ISL_437616|2020-02-07	2020-02-07	Thailand	Asia	140	1	1	1	1	1	1	3	3	1	182	16
hCoV-19/Shanghai/SH0074/2020|EPI_ISL_416377|2020-02-07	2020-02-07	China	Asia	11	1	1	1	1	1	1	3	3	1	16	16
hCoV-19/Guangzhou/GZMU0003/2020|EPI_ISL_429074|2020-02-07	2020-02-07	China	Asia	4	8	1	1	1	1	1	1	1	1	26	750
hCoV-19/Korea/KCDC2009/2020|EPI_ISL_426173|2020-02-07	2020-02-07	South Korea	Asia	132	1	1	1	1	1	1	3	1	1	174	256
hCoV-19/Taiwan/TSGH-01/2020|EPI_ISL_426629|2020-02-07	2020-02-07	Taiwan	Asia	141	44	4	1	1	1	1	1	1	1	183	550
hCoV-19/Guangzhou/GZMU0008/2020|EPI_ISL_429075|2020-02-07	2020-02-07	China	Asia	11	1	1	1	1	1	1	3	1	1	14	256
hCoV-19/Guangzhou/GZMU0013/2020|EPI_ISL_429078|2020-02-07	2020-02-07	China	Asia	4	8	1	1	1	1	1	1	1	1	26	750
hCoV-19/Wuhan/HBCDC-HB-06/2020|EPI_ISL_412982|2020-02-07	2020-02-07	China	Asia	142	26	19	1	1	1	1	3	1	1	184	256
hCoV-19/Beijing/BJ710/2020|EPI_ISL_430740|2020-02-07	2020-02-07	China	Asia	4	1	20	1	1	1	1	1	1	1	185	4
hCoV-19/Shanghai/SH0070/2020|EPI_ISL_416373|2020-02-07	2020-02-07	China	Asia	143	1	1	1	1	1	1	1	7	4	186	67
hCoV-19/Guangzhou/GZMU0010/2020|EPI_ISL_429077|2020-02-07	2020-02-07	China	Asia	4	8	1	1	1	1	1	1	1	1	26	750
hCoV-19/Sweden/01/2020|EPI_ISL_411951|2020-02-07	2020-02-07	Sweden	Europe	144	45	4	1	1	1	1	1	1	1	187	550
hCoV-19/Shanghai/SH0080/2020|EPI_ISL_416382|2020-02-08	2020-02-08	China	Asia	145	1	1	1	1	1	1	1	7	1	188	67
hCoV-19/Hong Kong/HKPU29_0102/2020|EPI_ISL_417187|2020-02-08	2020-02-08	Hong Kong	Asia	146	46	4	1	1	1	1	1	1	1	189	550
hCoV-19/Guangzhou/GZMU0037/2020|EPI_ISL_429089|2020-02-08	2020-02-08	China	Asia	77	26	1	1	1	1	1	1	1	1	105	300
hCoV-19/Hong Kong/HKPU30_2901/2020|EPI_ISL_417188|2020-02-08	2020-02-08	Hong Kong	Asia	146	46	4	1	1	1	1	1	1	1	189	550
hCoV-19/Guangzhou/GZMU0041/2020|EPI_ISL_429091|2020-02-08	2020-02-08	China	Asia	11	1	1	1	1	1	1	3	1	1	14	256
hCoV-19/France/RA739/2020|EPI_ISL_410486|2020-02-08	2020-02-08	France	Europe	147	1	1	1	1	1	1	1	1	1	190	4
hCoV-19/Beijing/BJ752/2020|EPI_ISL_430724|2020-02-08	2020-02-08	China	Asia	148	1	1	1	1	1	1	3	3	1	191	16
hCoV-19/Guangzhou/GZMU0045/2020|EPI_ISL_429092|2020-02-08	2020-02-08	China	Asia	11	1	1	1	1	1	1	3	1	1	14	256
hCoV-19/Shangrao/JX1974/2020|EPI_ISL_421258|2020-02-08	2020-02-08	China	Asia	149	8	1	1	1	1	1	1	1	1	192	750
hCoV-19/United Arab Emirates/L4280/2020|EPI_ISL_435134|2020-02-08	2020-02-08	United Arab Emirates	Asia	4	1	1	1	1	1	1	1	12	1	193	4
hCoV-19/Shanghai/SH0055/2020|EPI_ISL_416363|2020-02-08	2020-02-08	China	Asia	33	1	1	1	1	1	1	1	12	1	44	4
hCoV-19/Australia/VIC07/2020|EPI_ISL_416415|2020-02-08	2020-02-08	Australia	Oceania	150	1	1	1	1	1	1	3	14	1	194	9734
hCoV-19/Tianmen/HBCDC-HB-07/2020|EPI_ISL_412983|2020-02-08	2020-02-08	China	Asia	151	47	1	1	1	1	1	3	26	1	195	256
hCoV-19/Shanghai/SH0101/2020|EPI_ISL_416393|2020-02-09	2020-02-09	China	Asia	127	1	1	1	1	1	1	1	1	1	169	4
hCoV-19/Hong Kong/HKPU36-0702/2020|EPI_ISL_418815|2020-02-09	2020-02-09	Hong Kong	Asia	152	46	4	1	1	1	1	1	1	1	196	550
hCoV-19/Hong Kong/HKPU34_3001/2020|EPI_ISL_417197|2020-02-09	2020-02-09	Hong Kong	Asia	153	48	4	1	1	1	1	1	1	1	197	550
hCoV-19/Singapore/6/2020|EPI_ISL_410537|2020-02-09	2020-02-09	Singapore	Asia	4	1	1	1	5	1	1	1	1	1	68	4
hCoV-19/Hong Kong/HKPU28_3001/2020|EPI_ISL_417185|2020-02-09	2020-02-09	Hong Kong	Asia	4	1	4	1	1	1	1	1	1	1	70	550
hCoV-19/Shanghai/SH0119/2020|EPI_ISL_416404|2020-02-09	2020-02-09	China	Asia	4	1	1	1	1	1	1	1	1	1	4	4
hCoV-19/Shanghai/SH0077/2020|EPI_ISL_416380|2020-02-09	2020-02-09	China	Asia	127	1	1	1	1	1	1	1	1	1	169	4
hCoV-19/Hong Kong/VM20002493/2020|EPI_ISL_414527|2020-02-09	2020-02-09	Hong Kong	Asia	92	49	4	1	1	1	1	1	27	1	198	550
hCoV-19/Hong Kong/HKPU32_0402/2020|EPI_ISL_417193|2020-02-09	2020-02-09	Hong Kong	Asia	146	48	4	1	1	1	1	1	1	1	199	550
hCoV-19/Guangdong/GD2020246-P0028/2020|EPI_ISL_413864|2020-02-09	2020-02-09	China	Asia	33	1	1	1	1	1	1	1	12	1	44	4
hCoV-19/Korea/KCDC2012/2020|EPI_ISL_426182|2020-02-09	2020-02-09	South Korea	Asia	154	4	1	1	3	1	1	5	1	1	200	2649
hCoV-19/Hong Kong/HKPU39-3001/2020|EPI_ISL_419214|2020-02-10	2020-02-10	Hong Kong	Asia	146	46	4	1	1	1	1	1	1	1	189	550
hCoV-19/USA/CA8/2020|EPI_ISL_411955|2020-02-10	2020-02-10	USA	North America	4	2	1	1	1	1	1	1	1	1	6	750
hCoV-19/Japan/Hu_DP_Kng_19-020/2020|EPI_ISL_412968|2020-02-10	2020-02-10	Japan	Asia	22	1	1	1	1	1	1	1	1	1	30	4
hCoV-19/Hong Kong/HKPU41-0802/2020|EPI_ISL_419216|2020-02-10	2020-02-10	Hong Kong	Asia	146	48	4	1	1	1	1	1	1	1	199	550
hCoV-19/Japan/Hu_DP_Kng_19-027/2020|EPI_ISL_412969|2020-02-10	2020-02-10	Japan	Asia	22	1	1	1	1	1	1	1	1	5	201	4
hCoV-19/Beijing/BJ782/2020|EPI_ISL_430741|2020-02-10	2020-02-10	China	Asia	148	1	1	1	1	1	1	3	3	1	191	16
hCoV-19/Hong Kong/VM20002507/2020|EPI_ISL_414528|2020-02-10	2020-02-10	Hong Kong	Asia	92	1	4	1	1	1	1	1	1	1	125	550
hCoV-19/Vietnam/CM99/2020|EPI_ISL_416429|2020-02-11	2020-02-11	Vietnam	Asia	155	4	1	1	3	1	1	5	1	1	202	2649
hCoV-19/Shanghai/SH0115/2020|EPI_ISL_416402|2020-02-11	2020-02-11	China	Asia	156	1	1	1	1	1	1	3	1	1	203	256
hCoV-19/USA/TX1/2020|EPI_ISL_411956|2020-02-11	2020-02-11	USA	North America	157	1	1	1	1	1	1	8	3	1	204	16
hCoV-19/Hong Kong/HKPU48-0202/2020|EPI_ISL_419222|2020-02-11	2020-02-11	Hong Kong	Asia	4	50	4	1	1	1	1	1	1	1	205	550
hCoV-19/Malaysia/IMR_WC627/2020|EPI_ISL_430444|2020-02-12	2020-02-12	Malaysia	Asia	138	1	1	1	1	1	1	1	1	1	180	4
hCoV-19/Korea/KCDC2014/2020|EPI_ISL_426187|2020-02-12	2020-02-12	South Korea	Asia	154	4	1	1	11	1	1	5	1	1	206	2649
hCoV-19/Hong Kong/VM20002582/2020|EPI_ISL_414569|2020-02-12	2020-02-12	Hong Kong	Asia	92	1	21	1	1	1	1	1	1	1	207	550
hCoV-19/Singapore/14/2020|EPI_ISL_414380|2020-02-13	2020-02-13	Singapore	Asia	11	1	1	1	1	1	1	9	1	1	208	NA
hCoV-19/Hong Kong/HKPU52-3101/2020|EPI_ISL_419224|2020-02-13	2020-02-13	Hong Kong	Asia	4	1	21	1	1	1	1	1	1	1	209	4
hCoV-19/Shanghai/SH0110/2020|EPI_ISL_416399|2020-02-13	2020-02-13	China	Asia	158	1	1	1	1	1	1	1	1	1	210	4
hCoV-19/Singapore/21/2020|EPI_ISL_419000|2020-02-13	2020-02-13	Singapore	Asia	11	1	1	1	1	1	1	9	1	1	208	NA
hCoV-19/Shanghai/SH0102/2020|EPI_ISL_416394|2020-02-14	2020-02-14	China	Asia	127	1	1	1	1	1	1	1	1	1	169	4
hCoV-19/Japan/Hu_DP_Kng_19-031/2020|EPI_ISL_420889|2020-02-14	2020-02-14	Japan	Asia	159	1	1	1	1	1	1	1	1	1	211	4
hCoV-19/Singapore/14Clin/2020|EPI_ISL_418998|2020-02-14	2020-02-14	Singapore	Asia	11	1	1	1	1	1	1	9	1	1	208	NA
hCoV-19/Japan/DP0107/2020|EPI_ISL_416574|2020-02-15	2020-02-15	Japan	Asia	22	1	1	1	1	1	1	1	1	1	30	4
hCoV-19/Japan/DP0104/2020|EPI_ISL_416573|2020-02-15	2020-02-15	Japan	Asia	22	1	1	1	1	1	1	1	1	1	30	4
hCoV-19/Japan/DP0005/2020|EPI_ISL_416565|2020-02-15	2020-02-15	Japan	Asia	160	1	1	1	1	1	1	1	1	5	212	4
hCoV-19/Japan/DP0190/2020|EPI_ISL_416581|2020-02-15	2020-02-15	Japan	Asia	161	1	22	1	1	1	1	1	1	1	213	4
hCoV-19/Japan/DP0078/2020|EPI_ISL_416572|2020-02-15	2020-02-15	Japan	Asia	22	1	1	1	1	1	1	1	1	1	30	4
hCoV-19/Japan/DP0121/2020|EPI_ISL_416575|2020-02-15	2020-02-15	Japan	Asia	22	1	1	1	1	1	1	1	1	1	30	4
hCoV-19/Japan/DP0184/2020|EPI_ISL_416580|2020-02-15	2020-02-15	Japan	Asia	22	1	1	1	1	1	1	1	1	1	30	4
hCoV-19/Shanghai/SH0126/2020|EPI_ISL_416407|2020-02-15	2020-02-15	China	Asia	162	51	1	1	1	1	1	1	7	1	214	67
hCoV-19/Japan/DP0196/2020|EPI_ISL_416583|2020-02-15	2020-02-15	Japan	Asia	163	1	1	1	1	1	1	1	1	1	215	4
hCoV-19/Japan/DP0200/2020|EPI_ISL_416584|2020-02-15	2020-02-15	Japan	Asia	164	1	1	1	1	1	1	1	1	1	216	4
hCoV-19/Japan/DP0059/2020|EPI_ISL_416569|2020-02-15	2020-02-15	Japan	Asia	22	1	1	1	1	1	1	1	1	1	30	4
hCoV-19/Japan/DP0037/2020|EPI_ISL_416567|2020-02-15	2020-02-15	Japan	Asia	165	1	1	1	1	1	1	1	1	6	217	4
hCoV-19/Japan/DP0133/2020|EPI_ISL_416576|2020-02-15	2020-02-15	Japan	Asia	22	1	1	1	1	1	1	1	1	1	30	4
hCoV-19/Japan/DP0077/2020|EPI_ISL_416571|2020-02-15	2020-02-15	Japan	Asia	166	1	1	1	1	1	1	1	1	1	218	4
hCoV-19/Japan/DP0152/2020|EPI_ISL_416578|2020-02-15	2020-02-15	Japan	Asia	167	1	1	1	1	1	1	1	1	1	219	4
hCoV-19/Japan/DP0027/2020|EPI_ISL_416566|2020-02-15	2020-02-15	Japan	Asia	168	1	1	1	1	1	1	1	28	1	220	4
hCoV-19/Japan/DP0191/2020|EPI_ISL_416582|2020-02-15	2020-02-15	Japan	Asia	169	1	1	1	1	1	1	1	1	5	221	4
hCoV-19/Japan/DP0158/2020|EPI_ISL_416579|2020-02-15	2020-02-15	Japan	Asia	170	52	1	1	1	1	1	1	1	1	222	255
hCoV-19/Japan/DP0065/2020|EPI_ISL_416570|2020-02-15	2020-02-15	Japan	Asia	22	53	1	1	1	1	1	1	1	1	223	4
hCoV-19/Japan/DP0134/2020|EPI_ISL_416577|2020-02-15	2020-02-15	Japan	Asia	22	1	1	1	1	1	1	1	1	1	30	4
hCoV-19/Japan/DP0346/2020|EPI_ISL_416597|2020-02-16	2020-02-16	Japan	Asia	22	1	1	1	1	1	1	1	1	1	30	4
hCoV-19/Japan/DP0289/2020|EPI_ISL_416590|2020-02-16	2020-02-16	Japan	Asia	22	1	1	1	1	1	1	1	1	1	30	4
hCoV-19/Japan/DP0361/2020|EPI_ISL_416599|2020-02-16	2020-02-16	Japan	Asia	171	1	1	1	1	1	1	1	1	1	224	4
hCoV-19/Japan/DP0438/2020|EPI_ISL_416600|2020-02-16	2020-02-16	Japan	Asia	22	1	1	1	1	1	1	1	1	1	30	4
hCoV-19/Japan/DP0274/2020|EPI_ISL_416586|2020-02-16	2020-02-16	Japan	Asia	22	1	1	1	1	1	1	1	1	1	30	4
hCoV-19/Japan/DP0357/2020|EPI_ISL_416598|2020-02-16	2020-02-16	Japan	Asia	22	1	1	1	1	1	1	1	1	5	201	4
hCoV-19/Japan/DP0290/2020|EPI_ISL_416591|2020-02-16	2020-02-16	Japan	Asia	22	54	1	1	1	1	1	1	1	1	225	4
hCoV-19/Japan/DP0344/2020|EPI_ISL_416596|2020-02-16	2020-02-16	Japan	Asia	22	1	1	1	1	1	1	1	1	1	30	4
hCoV-19/Japan/DP0278/2020|EPI_ISL_416587|2020-02-16	2020-02-16	Japan	Asia	172	1	1	1	1	1	1	1	1	5	226	4
hCoV-19/Japan/DP0287/2020|EPI_ISL_416589|2020-02-16	2020-02-16	Japan	Asia	173	55	1	1	1	1	1	1	1	7	227	4
hCoV-19/Japan/DP0482/2020|EPI_ISL_416606|2020-02-16	2020-02-16	Japan	Asia	22	1	1	1	1	1	1	1	1	1	30	4
hCoV-19/Japan/DP0457/2020|EPI_ISL_416601|2020-02-16	2020-02-16	Japan	Asia	174	56	1	1	1	1	1	1	1	1	228	255
hCoV-19/Japan/DP0481/2020|EPI_ISL_416605|2020-02-16	2020-02-16	Japan	Asia	175	1	23	1	1	1	1	1	1	1	229	4
hCoV-19/Japan/DP0328/2020|EPI_ISL_416595|2020-02-16	2020-02-16	Japan	Asia	22	1	1	1	1	1	1	1	1	1	30	4
hCoV-19/Japan/DP0294/2020|EPI_ISL_416592|2020-02-16	2020-02-16	Japan	Asia	22	1	1	1	1	1	1	1	1	1	30	4
hCoV-19/Japan/DP0476/2020|EPI_ISL_416604|2020-02-16	2020-02-16	Japan	Asia	22	57	1	1	1	1	1	1	1	8	230	4
hCoV-19/Japan/DP0464/2020|EPI_ISL_416603|2020-02-16	2020-02-16	Japan	Asia	160	1	1	1	1	1	1	1	1	5	212	4
hCoV-19/Japan/DP0236/2020|EPI_ISL_416585|2020-02-16	2020-02-16	Japan	Asia	176	1	1	1	1	1	1	1	1	1	231	4
hCoV-19/Japan/DP0311/2020|EPI_ISL_416593|2020-02-16	2020-02-16	Japan	Asia	166	1	1	1	1	1	1	1	1	1	218	4
hCoV-19/Japan/DP0319/2020|EPI_ISL_416594|2020-02-16	2020-02-16	Japan	Asia	22	1	1	1	1	1	1	1	1	1	30	4
hCoV-19/Japan/DP0764/2020|EPI_ISL_416624|2020-02-17	2020-02-17	Japan	Asia	160	1	1	1	1	1	1	1	1	5	212	4
hCoV-19/Japan/DP0644/2020|EPI_ISL_416611|2020-02-17	2020-02-17	Japan	Asia	22	1	1	1	1	1	1	1	1	1	30	4
hCoV-19/Japan/DP0568/2020|EPI_ISL_416609|2020-02-17	2020-02-17	Japan	Asia	22	1	1	1	1	1	1	1	1	1	30	4
hCoV-19/Japan/DP0543/2020|EPI_ISL_416607|2020-02-17	2020-02-17	Japan	Asia	177	1	1	1	1	1	1	1	1	1	232	4
hCoV-19/Japan/DP0827/2020|EPI_ISL_416632|2020-02-17	2020-02-17	Japan	Asia	22	1	1	1	1	1	1	1	1	1	30	4
hCoV-19/USA/CruiseA-8/2020|EPI_ISL_413613|2020-02-17	2020-02-17	USA	North America	178	1	1	1	1	1	1	1	1	1	233	4
hCoV-19/USA/CruiseA-9/2020|EPI_ISL_413614|2020-02-17	2020-02-17	USA	North America	4	1	1	1	1	1	1	1	1	1	4	4
hCoV-19/Japan/DP0703/2020|EPI_ISL_416619|2020-02-17	2020-02-17	Japan	Asia	160	1	1	1	1	1	1	1	1	5	212	4
hCoV-19/Singapore/12/2020|EPI_ISL_414378|2020-02-17	2020-02-17	Singapore	Asia	11	58	24	1	1	1	1	9	1	1	234	NA
hCoV-19/Japan/DP0588/2020|EPI_ISL_416610|2020-02-17	2020-02-17	Japan	Asia	22	1	1	1	1	1	1	1	1	5	201	4
hCoV-19/Japan/DP0699/2020|EPI_ISL_416617|2020-02-17	2020-02-17	Japan	Asia	22	1	1	1	1	1	1	1	1	1	30	4
hCoV-19/Japan/DP0752/2020|EPI_ISL_416622|2020-02-17	2020-02-17	Japan	Asia	179	1	1	1	1	1	1	1	1	1	235	4
hCoV-19/Japan/DP0765/2020|EPI_ISL_416625|2020-02-17	2020-02-17	Japan	Asia	180	1	1	1	1	1	1	1	1	5	236	4
hCoV-19/Guangdong/20SF4047/2020|EPI_ISL_428462|2020-02-17	2020-02-17	China	Asia	136	1	1	1	1	1	1	3	1	1	178	256
hCoV-19/USA/CruiseA-10/2020|EPI_ISL_413615|2020-02-17	2020-02-17	USA	North America	181	1	1	1	1	1	1	1	1	1	237	4
hCoV-19/USA/CruiseA-7/2020|EPI_ISL_413612|2020-02-17	2020-02-17	USA	North America	182	1	1	5	1	1	1	1	1	1	238	4
hCoV-19/Japan/DP0890/2020|EPI_ISL_416634|2020-02-17	2020-02-17	Japan	Asia	22	1	1	1	1	1	1	1	1	1	30	4
hCoV-19/Japan/DP0880/2020|EPI_ISL_416633|2020-02-17	2020-02-17	Japan	Asia	22	1	1	1	1	1	1	1	1	1	30	4
hCoV-19/Japan/DP0544/2020|EPI_ISL_416608|2020-02-17	2020-02-17	Japan	Asia	177	1	1	1	1	1	1	1	1	1	232	4
hCoV-19/USA/CruiseA-25/2020|EPI_ISL_414484|2020-02-17	2020-02-17	USA	North America	22	1	1	1	1	1	1	1	1	1	30	4
hCoV-19/USA/CruiseA-11/2020|EPI_ISL_413616|2020-02-17	2020-02-17	USA	North America	183	1	1	1	1	1	1	1	1	1	239	4
hCoV-19/Japan/DP0803/2020|EPI_ISL_416630|2020-02-17	2020-02-17	Japan	Asia	184	1	1	1	1	1	1	1	1	1	240	4
hCoV-19/Japan/DP0687/2020|EPI_ISL_416614|2020-02-17	2020-02-17	Japan	Asia	185	1	1	1	1	1	1	1	1	1	241	4
hCoV-19/Japan/DP0654/2020|EPI_ISL_416613|2020-02-17	2020-02-17	Japan	Asia	186	59	1	1	1	1	1	1	29	5	242	4
hCoV-19/Japan/DP0743/2020|EPI_ISL_416621|2020-02-17	2020-02-17	Japan	Asia	22	1	1	1	1	1	1	1	30	1	243	4
hCoV-19/Japan/DP0786/2020|EPI_ISL_416628|2020-02-17	2020-02-17	Japan	Asia	22	1	1	1	1	1	1	1	1	1	30	4
hCoV-19/Japan/DP0804/2020|EPI_ISL_416631|2020-02-17	2020-02-17	Japan	Asia	22	1	1	1	1	1	1	1	1	1	30	4
hCoV-19/Japan/DP0802/2020|EPI_ISL_416629|2020-02-17	2020-02-17	Japan	Asia	22	1	1	1	1	1	1	1	1	1	30	4
hCoV-19/USA/CruiseA-1/2020|EPI_ISL_413606|2020-02-17	2020-02-17	USA	North America	187	1	1	1	1	1	1	1	31	1	244	4
hCoV-19/Japan/DP0724/2020|EPI_ISL_416620|2020-02-17	2020-02-17	Japan	Asia	22	1	1	1	1	4	1	1	1	1	245	4
hCoV-19/Japan/DP0785/2020|EPI_ISL_416627|2020-02-17	2020-02-17	Japan	Asia	22	1	1	1	1	1	1	1	1	1	30	4
hCoV-19/Japan/DP0645/2020|EPI_ISL_416612|2020-02-17	2020-02-17	Japan	Asia	22	1	1	1	1	5	1	1	1	1	246	4
hCoV-19/Singapore/13/2020|EPI_ISL_414379|2020-02-18	2020-02-18	Singapore	Asia	188	1	1	1	1	1	1	9	32	1	247	NA
hCoV-19/USA/CruiseA-16/2020|EPI_ISL_413621|2020-02-18	2020-02-18	USA	North America	4	1	1	1	1	1	1	1	1	1	4	4
hCoV-19/Korea/KCDC2017/2020|EPI_ISL_427811|2020-02-18	2020-02-18	South Korea	Asia	189	1	4	1	1	1	1	1	1	1	248	550
hCoV-19/Korea/KCDC2016/2020|EPI_ISL_427810|2020-02-18	2020-02-18	South Korea	Asia	190	1	4	1	1	1	1	1	1	1	249	550
hCoV-19/USA/CruiseA-15/2020|EPI_ISL_413620|2020-02-18	2020-02-18	USA	North America	4	1	1	1	1	1	1	1	1	1	4	4
hCoV-19/Korea/KCDC2019/2020|EPI_ISL_427813|2020-02-18	2020-02-18	South Korea	Asia	191	1	4	1	1	1	1	1	1	1	250	550
hCoV-19/USA/CruiseA-2/2020|EPI_ISL_413607|2020-02-18	2020-02-18	USA	North America	4	1	1	1	1	1	1	1	33	1	251	4
hCoV-19/USA/CruiseA-3/2020|EPI_ISL_413608|2020-02-18	2020-02-18	USA	North America	4	1	1	1	1	1	1	1	1	1	4	4
hCoV-19/USA/CruiseA-19/2020|EPI_ISL_414479|2020-02-18	2020-02-18	USA	North America	4	1	1	1	1	1	1	1	1	1	4	4
hCoV-19/Hong Kong/HKPU63-1402/2020|EPI_ISL_419231|2020-02-19	2020-02-19	Hong Kong	Asia	4	60	1	1	1	1	1	1	1	1	252	750
hCoV-19/Hong Kong/HKPU64-1202/2020|EPI_ISL_419232|2020-02-19	2020-02-19	Hong Kong	Asia	192	46	4	1	1	1	1	1	1	1	253	550
hCoV-19/Korea/KCDC2018/2020|EPI_ISL_427812|2020-02-19	2020-02-19	South Korea	Asia	55	1	1	1	1	1	1	3	1	1	73	256
hCoV-19/Canada/ON_PHL5472/2020|EPI_ISL_418325|2020-02-20	2020-02-20	Canada	North America	193	1	1	1	1	1	1	1	7	1	254	67
hCoV-19/Italy/CDG1/2020|EPI_ISL_412973|2020-02-20	2020-02-20	Italy	Europe	52	26	1	1	1	1	1	1	1	1	255	255
hCoV-19/Japan/TK-20-31-3/2020|EPI_ISL_413459|2020-02-20	2020-02-20	Japan	Asia	22	1	1	1	1	1	1	1	1	5	201	4
hCoV-19/USA/CruiseA-13/2020|EPI_ISL_413618|2020-02-20	2020-02-20	USA	North America	4	1	1	1	1	1	1	1	1	1	4	4
hCoV-19/USA/WA-S2/2020|EPI_ISL_413456|2020-02-20	2020-02-20	USA	North America	194	1	1	1	1	1	1	3	1	1	256	256
hCoV-19/USA/CruiseA-12/2020|EPI_ISL_413617|2020-02-20	2020-02-20	USA	North America	4	1	1	1	1	1	1	1	1	5	257	4
hCoV-19/USA/CruiseA-22/2020|EPI_ISL_414481|2020-02-21	2020-02-21	USA	North America	4	1	1	1	1	1	1	1	1	1	4	4
hCoV-19/France/HF1463/2020|EPI_ISL_429968|2020-02-21	2020-02-21	France	Europe	195	26	25	1	1	1	1	1	1	1	258	258
hCoV-19/Australia/NT02/2020|EPI_ISL_419832|2020-02-21	2020-02-21	Australia	Oceania	196	1	1	1	1	1	1	1	1	1	259	4
hCoV-19/France/HF1465/2020|EPI_ISL_418218|2020-02-21	2020-02-21	France	Europe	195	26	25	1	1	1	1	1	1	1	258	258
hCoV-19/USA/CruiseA-6/2020|EPI_ISL_413611|2020-02-21	2020-02-21	USA	North America	197	1	1	5	1	1	1	1	1	1	260	4
hCoV-19/Australia/NT01/2020|EPI_ISL_419831|2020-02-21	2020-02-21	Australia	Oceania	198	1	1	1	1	1	1	1	31	1	261	4
hCoV-19/USA/CruiseA-4/2020|EPI_ISL_413609|2020-02-21	2020-02-21	USA	North America	199	1	1	1	1	1	1	1	34	5	262	4
hCoV-19/USA/WA-S84/2020|EPI_ISL_417137|2020-02-21	2020-02-21	USA	North America	194	1	1	1	1	1	1	3	1	1	256	256
hCoV-19/USA/CruiseA-5/2020|EPI_ISL_413610|2020-02-21	2020-02-21	USA	North America	4	1	1	1	1	1	1	1	1	1	4	4
hCoV-19/USA/WA-S82/2020|EPI_ISL_417135|2020-02-22	2020-02-22	USA	North America	194	1	1	1	1	1	1	3	1	1	256	256
hCoV-19/Hong Kong/VM20002849/2020|EPI_ISL_414571|2020-02-22	2020-02-22	Hong Kong	Asia	22	1	1	1	1	1	1	1	35	1	263	4
hCoV-19/Australia/WA11/202|EPI_ISL_420456|2020-02-22	2020-02-22	Australia	Oceania	200	61	1	1	1	1	1	1	1	1	264	305
hCoV-19/USA/WA-S277/2020|EPI_ISL_430131|2020-02-22	2020-02-22	USA	North America	194	1	1	1	1	1	1	3	1	1	256	256
hCoV-19/Thailand/SI202620-NT/2020|EPI_ISL_437615|2020-02-22	2020-02-22	Thailand	Asia	201	16	1	1	1	1	1	3	1	1	265	256
hCoV-19/Australia/VIC138/2020|EPI_ISL_419834|2020-02-23	2020-02-23	Australia	Oceania	11	1	26	1	1	1	1	3	1	1	266	266
hCoV-19/Korea/KCDC2011/2020|EPI_ISL_426181|2020-02-23	2020-02-23	South Korea	Asia	131	1	1	1	1	1	1	3	1	1	173	256
hCoV-19/Hefei/2/2020|EPI_ISL_412026|2020-02-23	2020-02-23	China	Asia	4	1	1	1	1	1	1	1	1	1	4	4
hCoV-19/USA/CA9/2020|EPI_ISL_412862|2020-02-23	2020-02-23	USA	North America	202	1	1	1	1	1	1	1	1	1	267	4
hCoV-19/Korea/KCDC2003/2020|EPI_ISL_426163|2020-02-23	2020-02-23	South Korea	Asia	203	1	15	1	1	1	1	3	1	3	268	256
hCoV-19/Korea/KCDC2013/2020|EPI_ISL_426183|2020-02-23	2020-02-23	South Korea	Asia	154	4	1	1	3	1	1	5	1	1	200	2649
hCoV-19/Israel/ISR_JP0320/2020|EPI_ISL_419211|2020-02-23	2020-02-23	Israel	Asia	22	1	1	1	1	1	1	1	1	1	30	4
hCoV-19/Korea/KCDC2003/2020|EPI_ISL_426167|2020-02-23	2020-02-23	South Korea	Asia	203	1	15	1	1	1	1	3	1	3	268	256
hCoV-19/Korea/KCDC2001/2020|EPI_ISL_425117|2020-02-23	2020-02-23	South Korea	Asia	4	1	4	1	1	1	1	1	1	1	70	550
hCoV-19/Hong Kong/VM20002868/2020|EPI_ISL_414519|2020-02-24	2020-02-24	Hong Kong	Asia	204	46	4	1	1	1	1	1	1	1	269	550
hCoV-19/Australia/NT05/2020|EPI_ISL_419835|2020-02-24	2020-02-24	Australia	Oceania	22	1	1	1	1	1	1	1	1	5	201	4
hCoV-19/Hong Kong/HKPU83-1702/2020|EPI_ISL_419247|2020-02-24	2020-02-24	Hong Kong	Asia	205	46	4	1	1	1	1	1	1	1	270	550
hCoV-19/Italy/UniMI03/2020|EPI_ISL_417447|2020-02-24	2020-02-24	Italy	Europe	52	26	1	1	1	1	1	1	1	1	255	255
hCoV-19/USA/WA2/2020|EPI_ISL_412970|2020-02-24	2020-02-24	USA	North America	206	1	1	1	1	1	1	3	1	1	271	256
hCoV-19/USA/CruiseA-17/2020|EPI_ISL_413622|2020-02-24	2020-02-24	USA	North America	207	1	1	1	1	1	1	1	1	1	272	4
hCoV-19/Switzerland/TI9486/2020|EPI_ISL_413996|2020-02-24	2020-02-24	Switzerland	Europe	52	26	1	1	1	1	1	1	1	1	255	255
hCoV-19/USA/WA-S254/2020|EPI_ISL_430292|2020-02-24	2020-02-24	USA	North America	206	1	1	1	1	1	1	3	1	1	271	256
hCoV-19/United Arab Emirates/L6599/2020|EPI_ISL_435138|2020-02-25	2020-02-25	United Arab Emirates	Asia	208	62	1	1	1	1	1	1	12	1	273	4
hCoV-19/United Arab Emirates/L2409/2020|EPI_ISL_435131|2020-02-25	2020-02-25	United Arab Emirates	Asia	51	1	1	1	1	1	1	1	7	1	67	67
hCoV-19/Hong Kong/VM20002907/2020|EPI_ISL_414517|2020-02-25	2020-02-25	Hong Kong	Asia	204	46	4	1	1	1	1	1	1	1	269	550
hCoV-19/Beijing/BJ1112/2020|EPI_ISL_430737|2020-02-25	2020-02-25	China	Asia	209	63	15	1	1	6	1	10	1	3	274	256
hCoV-19/France/GE1583/2020|EPI_ISL_414623|2020-02-25	2020-02-25	France	Europe	210	1	27	1	1	1	1	3	36	1	275	355
hCoV-19/Guangzhou/GZMU0044/2020|EPI_ISL_414689|2020-02-25	2020-02-25	China	Asia	11	1	1	1	1	1	1	3	1	1	14	256
hCoV-19/Brazil/SPBR-01/2020|EPI_ISL_412964|2020-02-25	2020-02-25	Brazil	South America	52	26	1	1	1	1	1	1	1	1	255	255
hCoV-19/Guangzhou/GZMU0016/2020|EPI_ISL_414663|2020-02-25	2020-02-25	China	Asia	11	1	1	1	1	1	1	3	1	1	14	256
hCoV-19/Guangzhou/GZMU0047/2020|EPI_ISL_414690|2020-02-25	2020-02-25	China	Asia	11	1	1	1	1	1	1	3	1	1	14	256
hCoV-19/United Arab Emirates/L6627/2020|EPI_ISL_435139|2020-02-25	2020-02-25	United Arab Emirates	Asia	211	1	1	1	1	1	1	1	7	1	276	67
hCoV-19/United Arab Emirates/L0904/2020|EPI_ISL_435126|2020-02-25	2020-02-25	United Arab Emirates	Asia	212	64	1	1	1	1	1	1	37	1	277	67
hCoV-19/United Arab Emirates/L0184/2020|EPI_ISL_435121|2020-02-25	2020-02-25	United Arab Emirates	Asia	213	1	1	1	1	1	1	1	38	1	278	336
hCoV-19/Guangzhou/GZMU0042/2020|EPI_ISL_414688|2020-02-25	2020-02-25	China	Asia	11	1	1	6	1	1	1	11	3	1	279	16
hCoV-19/Spain/Madrid201105/2020|EPI_ISL_418251|2020-02-25	2020-02-25	Spain	Europe	214	26	1	1	1	1	1	1	1	1	280	255
hCoV-19/Thailand/SI202769-NT/2020|EPI_ISL_437614|2020-02-25	2020-02-25	Thailand	Asia	215	16	1	1	1	1	1	3	1	1	281	256
hCoV-19/Thailand/SI202872-NT/2020|EPI_ISL_437613|2020-02-25	2020-02-25	Thailand	Asia	216	16	1	1	1	1	1	3	1	1	282	256
hCoV-19/Germany/Baden-Wuerttemberg-1/2020|EPI_ISL_412912|2020-02-25	2020-02-25	Germany	Europe	217	26	1	1	1	1	1	1	39	1	283	300
hCoV-19/USA/CruiseA-14/2020|EPI_ISL_413619|2020-02-25	2020-02-25	USA	North America	218	1	1	1	1	1	1	1	1	1	284	4
hCoV-19/United Arab Emirates/L4682/2020|EPI_ISL_435135|2020-02-25	2020-02-25	United Arab Emirates	Asia	219	1	1	1	1	1	1	1	7	1	285	67
hCoV-19/Guangzhou/GZMU0014/2020|EPI_ISL_414692|2020-02-25	2020-02-25	China	Asia	220	1	1	1	1	1	1	1	1	1	286	4
hCoV-19/France/GE1583/2020|EPI_ISL_414600|2020-02-26	2020-02-26	France	Europe	210	1	27	1	1	1	1	3	36	1	275	355
hCoV-19/Switzerland/1000477102/2020|EPI_ISL_413019|2020-02-26	2020-02-26	Switzerland	Europe	221	65	4	1	12	1	1	1	1	1	287	551
hCoV-19/Korea/KCDC2015/2020|EPI_ISL_427809|2020-02-26	2020-02-26	South Korea	Asia	191	1	4	1	1	1	1	1	40	1	288	550
hCoV-19/Austria/CeMM0003/2020|EPI_ISL_419656|2020-02-26	2020-02-26	Austria	Europe	222	26	1	1	1	1	1	1	39	1	289	300
hCoV-19/France/N1620/2020|EPI_ISL_414624|2020-02-26	2020-02-26	France	Europe	223	26	1	1	1	1	1	1	1	1	290	255
hCoV-19/France/B1623/2020|EPI_ISL_418219|2020-02-26	2020-02-26	France	Europe	52	26	25	1	1	1	1	1	1	1	291	291
hCoV-19/Spain/CastillayLeon201061/2020|EPI_ISL_418247|2020-02-26	2020-02-26	Spain	Europe	224	26	1	1	1	1	1	1	1	1	292	255
hCoV-19/USA/CA-SCCPHD-UC101/2020|EPI_ISL_435580|2020-02-26	2020-02-26	USA	North America	225	1	1	1	1	1	1	1	1	1	293	4
hCoV-19/USA/WA-S81/2020|EPI_ISL_417134|2020-02-26	2020-02-26	USA	North America	226	1	1	1	1	1	1	3	1	1	294	256
hCoV-19/Denmark/SSI-01/2020|EPI_ISL_416142|2020-02-26	2020-02-26	Denmark	Europe	52	66	1	1	1	1	1	1	39	1	295	300
hCoV-19/France/PL1643/2020|EPI_ISL_414625|2020-02-26	2020-02-26	France	Europe	227	26	25	1	1	1	1	1	1	1	296	258
hCoV-19/Switzerland/GE3895/2020|EPI_ISL_413997|2020-02-26	2020-02-26	Switzerland	Europe	228	26	1	1	1	1	1	1	39	1	297	297
hCoV-19/Taiwan/CGMH-CGU-03/2020|EPI_ISL_415741|2020-02-26	2020-02-26	Taiwan	Asia	229	67	1	1	1	1	1	1	41	1	298	67
hCoV-19/Nanchang/JXN3T4/2020|EPI_ISL_421246|2020-02-26	2020-02-26	China	Asia	11	1	1	1	1	1	1	3	1	1	14	256
hCoV-19/USA/CA_2602/2020|EPI_ISL_419554|2020-02-26	2020-02-26	USA	North America	225	1	1	1	1	1	1	1	1	1	293	4
hCoV-19/France/B2330/2020|EPI_ISL_416502|2020-02-26	2020-02-26	France	Europe	230	26	25	1	1	1	1	1	1	1	299	258
hCoV-19/Hong Kong/HKPU89-2502/2020|EPI_ISL_419250|2020-02-26	2020-02-26	Hong Kong	Asia	205	46	4	1	1	1	1	1	1	1	270	550
hCoV-19/USA/WA-S272/2020|EPI_ISL_430126|2020-02-26	2020-02-26	USA	North America	226	1	1	1	1	1	1	3	1	1	294	256
hCoV-19/Mexico/CDMX-InDRE_01/2020|EPI_ISL_412972|2020-02-27	2020-02-27	Mexico	North America	52	26	1	1	1	1	1	1	39	1	300	300
hCoV-19/Switzerland/GE5373/2020|EPI_ISL_414020|2020-02-27	2020-02-27	Switzerland	Europe	231	26	1	1	1	1	1	1	1	1	301	301
hCoV-19/South Korea/KUMC05/2020|EPI_ISL_413515|2020-02-27	2020-02-27	South Korea	Asia	55	1	1	1	1	1	1	3	1	1	73	256
hCoV-19/Taiwan/CGMH-CGU-05/2020|EPI_ISL_415743|2020-02-27	2020-02-27	Taiwan	Asia	229	67	1	1	1	1	1	1	41	1	298	67
hCoV-19/USA/WA3-UW1/2020|EPI_ISL_413025|2020-02-27	2020-02-27	USA	North America	232	1	4	1	1	1	1	1	1	1	302	550
hCoV-19/Wales/PHW1/2020|EPI_ISL_413555|2020-02-27	2020-02-27	United Kingdom	Europe	52	26	1	1	1	1	1	1	1	1	255	255
hCoV-19/England/200990723/2020|EPI_ISL_414012|2020-02-27	2020-02-27	United Kingdom	Europe	233	26	1	1	1	1	1	1	39	1	303	300
hCoV-19/USA/WA-S43/2020|EPI_ISL_417096|2020-02-27	2020-02-27	USA	North America	194	1	1	1	1	1	1	3	1	1	256	256
hCoV-19/USA/OR_2656/2020|EPI_ISL_419558|2020-02-27	2020-02-27	USA	North America	171	1	1	5	1	1	1	1	1	1	304	4
hCoV-19/England/200990660/2020|EPI_ISL_414523|2020-02-27	2020-02-27	United Kingdom	Europe	52	61	1	1	1	1	1	1	1	1	305	305
hCoV-19/South Korea/KUMC04/2020|EPI_ISL_413514|2020-02-27	2020-02-27	South Korea	Asia	55	1	1	1	1	1	1	3	1	1	73	256
hCoV-19/Taiwan/CGMH-CGU-04/2020|EPI_ISL_415742|2020-02-27	2020-02-27	Taiwan	Asia	234	67	1	1	1	1	1	1	41	1	306	67
hCoV-19/South Korea/KUMC03/2020|EPI_ISL_413513|2020-02-27	2020-02-27	South Korea	Asia	55	1	1	1	1	1	1	3	1	1	73	256
hCoV-19/Switzerland/BL0902/2020|EPI_ISL_414021|2020-02-27	2020-02-27	Switzerland	Europe	228	26	1	1	1	1	1	1	39	1	297	297
hCoV-19/Korea/BA-ACH_2604/2020|EPI_ISL_420799|2020-02-27	2020-02-27	South Korea	Asia	191	1	4	1	1	1	1	1	40	1	288	550
hCoV-19/Switzerland/GR3043/2020|EPI_ISL_415699|2020-02-27	2020-02-27	Switzerland	Europe	235	26	1	1	1	1	1	1	39	1	307	300
hCoV-19/Switzerland/AG0361/2020|EPI_ISL_413999|2020-02-27	2020-02-27	Switzerland	Europe	236	26	1	1	13	1	1	1	1	1	308	348
hCoV-19/Singapore/51/2020|EPI_ISL_428830|2020-02-27	2020-02-27	Singapore	Asia	11	1	1	1	1	1	1	9	1	1	208	NA
hCoV-19/Georgia/Tb-54/2020|EPI_ISL_415641|2020-02-27	2020-02-27	Georgia	Asia	237	1	4	1	1	1	1	1	1	1	309	550
hCoV-19/USA/WA_5030/2020|EPI_ISL_419555|2020-02-27	2020-02-27	USA	North America	225	1	1	1	1	1	1	1	1	1	293	4
hCoV-19/Switzerland/GE3121/2020|EPI_ISL_414019|2020-02-27	2020-02-27	Switzerland	Europe	231	26	1	1	1	1	1	1	1	1	301	301
hCoV-19/Switzerland/GE9586/2020|EPI_ISL_414022|2020-02-27	2020-02-27	Switzerland	Europe	228	26	1	1	1	1	1	1	39	1	297	297
hCoV-19/Switzerland/GR2988/2020|EPI_ISL_415698|2020-02-27	2020-02-27	Switzerland	Europe	235	26	1	1	1	1	1	1	39	1	307	300
hCoV-19/Sweden/20-04631/2020|EPI_ISL_430847|2020-02-27	2020-02-27	Sweden	Europe	238	1	1	1	1	1	1	1	7	1	310	67
hCoV-19/Germany/NRW-06/2020|EPI_ISL_414505|2020-02-27	2020-02-27	Germany	Europe	239	1	1	1	1	1	1	1	1	1	311	4
hCoV-19/South Korea/KUMC06/2020|EPI_ISL_413516|2020-02-27	2020-02-27	South Korea	Asia	55	1	1	1	1	1	1	3	1	1	73	256
hCoV-19/USA/CA-CDPH-UC2/2020|EPI_ISL_413558|2020-02-27	2020-02-27	USA	North America	240	1	1	1	1	1	1	1	1	1	312	4
hCoV-19/USA/WA-S96/2020|EPI_ISL_417149|2020-02-28	2020-02-28	USA	North America	241	1	1	1	1	1	1	3	1	1	313	256
hCoV-19/Switzerland/GE1422/2020|EPI_ISL_415454|2020-02-28	2020-02-28	Switzerland	Europe	242	26	1	1	1	1	1	1	42	1	314	300
hCoV-19/Australia/NSW05/2020|EPI_ISL_412975|2020-02-28	2020-02-28	Australia	Oceania	243	1	1	1	1	1	1	1	7	1	315	67
hCoV-19/USA/WA-S234/2020|EPI_ISL_430272|2020-02-28	2020-02-28	USA	North America	194	1	1	1	1	1	1	3	1	1	256	256
hCoV-19/USA/WA-S3/2020|EPI_ISL_413560|2020-02-28	2020-02-28	USA	North America	194	1	1	1	1	1	1	3	1	1	256	256
hCoV-19/USA/WA-S94/2020|EPI_ISL_417147|2020-02-28	2020-02-28	USA	North America	244	1	1	1	1	1	1	3	1	1	316	256
hCoV-19/USA/FL_5125/2020|EPI_ISL_419559|2020-02-28	2020-02-28	USA	North America	245	26	1	1	1	1	1	1	39	1	317	317
hCoV-19/Australia/NSW09/2020|EPI_ISL_413595|2020-02-28	2020-02-28	Australia	Oceania	246	68	1	1	1	1	1	1	43	9	318	67
hCoV-19/USA/WA-S103/2020|EPI_ISL_417156|2020-02-28	2020-02-28	USA	North America	194	1	1	1	1	1	1	3	1	1	256	256
hCoV-19/USA/WA4-UW2/2020|EPI_ISL_413455|2020-02-28	2020-02-28	USA	North America	194	1	1	1	1	1	1	3	1	1	256	256
hCoV-19/Denmark/SSI-02/2020|EPI_ISL_416143|2020-02-28	2020-02-28	Denmark	Europe	247	26	1	1	1	1	1	1	1	1	319	255
hCoV-19/USA/WA-S105/2020|EPI_ISL_417158|2020-02-28	2020-02-28	USA	North America	194	1	1	1	1	1	1	3	1	1	256	256
hCoV-19/Singapore/12Clin/2020|EPI_ISL_418995|2020-02-28	2020-02-28	Singapore	Asia	11	1	24	1	1	1	1	9	1	1	320	NA
hCoV-19/Brazil/SPBR-02/2020|EPI_ISL_413016|2020-02-28	2020-02-28	Brazil	South America	248	1	4	1	1	1	1	1	1	1	321	550
hCoV-19/Switzerland/GE0199/2020|EPI_ISL_415455|2020-02-28	2020-02-28	Switzerland	Europe	228	26	1	1	1	1	1	1	39	1	297	297
hCoV-19/USA/WA-S95/2020|EPI_ISL_417148|2020-02-28	2020-02-28	USA	North America	241	1	1	1	1	1	1	3	1	1	313	256
hCoV-19/Germany/NRW-09/2020|EPI_ISL_414509|2020-02-28	2020-02-28	Germany	Europe	239	1	1	1	1	1	1	1	1	1	311	4
hCoV-19/Australia/NSW08/2020|EPI_ISL_413594|2020-02-28	2020-02-28	Australia	Oceania	4	69	1	1	1	1	1	1	1	1	322	750
hCoV-19/USA/WA-S44/2020|EPI_ISL_417097|2020-02-28	2020-02-28	USA	North America	194	1	1	1	1	1	1	3	1	1	256	256
hCoV-19/USA/WA-S101/2020|EPI_ISL_417154|2020-02-28	2020-02-28	USA	North America	194	1	1	1	1	1	1	3	1	1	256	256
hCoV-19/USA/WA-S40/2020|EPI_ISL_417093|2020-02-28	2020-02-28	USA	North America	194	1	1	1	1	1	1	3	1	1	256	256
hCoV-19/France/HF1645/2020|EPI_ISL_418220|2020-02-28	2020-02-28	France	Europe	195	26	25	1	1	1	1	1	1	1	258	258
hCoV-19/Spain/Andalucia201272/2020|EPI_ISL_418243|2020-02-28	2020-02-28	Spain	Europe	249	70	4	1	1	7	1	1	1	1	323	4313
hCoV-19/USA/FL_5091/2020|EPI_ISL_419560|2020-02-28	2020-02-28	USA	North America	245	26	1	1	1	1	1	1	39	1	317	317
hCoV-19/Australia/QLDID922/2020|EPI_ISL_418799|2020-02-28	2020-02-28	Australia	Oceania	250	71	1	1	1	1	1	1	12	1	324	4
hCoV-19/USA/WA-S42/2020|EPI_ISL_417095|2020-02-28	2020-02-28	USA	North America	206	1	1	1	1	1	1	3	1	1	271	256
hCoV-19/USA/WA-S99/2020|EPI_ISL_417152|2020-02-28	2020-02-28	USA	North America	194	1	1	1	1	1	1	3	1	1	256	256
hCoV-19/USA/WA-S102/2020|EPI_ISL_417155|2020-02-28	2020-02-28	USA	North America	194	1	1	1	1	1	1	3	1	1	256	256
hCoV-19/Italy/INMI4/2020|EPI_ISL_417922|2020-02-28	2020-02-28	Italy	Europe	52	26	1	1	1	1	1	1	39	1	300	300
hCoV-19/USA/RI_0520/2020|EPI_ISL_419553|2020-02-28	2020-02-28	USA	North America	251	26	1	1	1	1	1	1	1	1	325	255
hCoV-19/Switzerland/GE1402/2020|EPI_ISL_415700|2020-02-28	2020-02-28	Switzerland	Europe	52	26	1	1	1	1	1	1	42	1	326	300
hCoV-19/Austria/CeMM0146/2020|EPI_ISL_437994|2020-02-28	2020-02-28	Austria	Europe	222	26	1	1	1	1	1	1	39	1	289	300
hCoV-19/USA/WA-S10/2020|EPI_ISL_416465|2020-02-29	2020-02-29	USA	North America	194	1	1	1	1	1	1	3	1	1	256	256
hCoV-19/Switzerland/1000477796/2020|EPI_ISL_413022|2020-02-29	2020-02-29	Switzerland	Europe	52	26	1	1	1	1	1	1	39	1	300	300
hCoV-19/USA/GA_2742/2020|EPI_ISL_419557|2020-02-29	2020-02-29	USA	North America	252	26	1	1	1	1	1	1	39	1	327	300
hCoV-19/Greece/127_HPI/2020|EPI_ISL_430469|2020-02-29	2020-02-29	Greece	Europe	52	26	1	1	1	1	1	1	1	1	255	255
hCoV-19/USA/WA-S47/2020|EPI_ISL_417100|2020-02-29	2020-02-29	USA	North America	206	1	1	1	1	1	1	3	1	1	271	256
hCoV-19/Brazil/SPBR-06/2020|EPI_ISL_414015|2020-02-29	2020-02-29	Brazil	South America	52	26	1	1	1	1	1	1	1	1	255	255
hCoV-19/USA/WA-S45/2020|EPI_ISL_417098|2020-02-29	2020-02-29	USA	North America	194	1	1	1	1	1	1	3	1	1	256	256
hCoV-19/USA/WA-S98/2020|EPI_ISL_417151|2020-02-29	2020-02-29	USA	North America	194	1	1	1	1	1	1	3	1	1	256	256
hCoV-19/USA/WA-S48/2020|EPI_ISL_417101|2020-02-29	2020-02-29	USA	North America	206	1	1	1	1	1	1	3	1	1	271	256
hCoV-19/Belgium/BA-02291/2020|EPI_ISL_415159|2020-02-29	2020-02-29	Belgium	Europe	253	26	25	1	1	1	1	1	1	1	328	258
hCoV-19/USA/WA-S55/2020|EPI_ISL_417108|2020-02-29	2020-02-29	USA	North America	194	1	1	1	1	1	1	3	1	1	256	256
hCoV-19/USA/GA_2741/2020|EPI_ISL_419556|2020-02-29	2020-02-29	USA	North America	232	1	4	1	1	1	1	1	1	1	302	550
hCoV-19/USA/WA-S235/2020|EPI_ISL_430273|2020-02-29	2020-02-29	USA	North America	194	1	1	1	1	1	1	3	1	1	256	256
hCoV-19/USA/WA-S93/2020|EPI_ISL_417146|2020-02-29	2020-02-29	USA	North America	194	1	1	1	1	1	1	3	1	1	256	256
hCoV-19/USA/CA-SCCPHD-UC108/2020|EPI_ISL_435587|2020-02-29	2020-02-29	USA	North America	225	72	1	1	1	1	1	1	1	1	329	4
hCoV-19/Switzerland/1000477797/2020|EPI_ISL_413023|2020-02-29	2020-02-29	Switzerland	Europe	245	73	1	1	1	1	1	1	39	1	330	317
hCoV-19/USA/WA-S106/2020|EPI_ISL_417159|2020-02-29	2020-02-29	USA	North America	254	74	1	1	1	1	1	3	1	1	331	256
hCoV-19/USA/CA-SCCPHD-UC14/2020|EPI_ISL_417318|2020-02-29	2020-02-29	USA	North America	4	1	1	1	1	1	1	1	1	1	4	4
hCoV-19/Luxembourg/Lux1/2020|EPI_ISL_413593|2020-02-29	2020-02-29	Luxembourg	Europe	52	17	1	1	1	1	1	1	1	1	69	255
hCoV-19/USA/WA-S243/2020|EPI_ISL_430281|2020-02-29	2020-02-29	USA	North America	194	1	1	1	1	1	1	3	44	1	332	256
hCoV-19/USA/WA-S281/2020|EPI_ISL_430135|2020-02-29	2020-02-29	USA	North America	194	1	1	1	1	1	1	3	1	1	256	256
hCoV-19/USA/WA-S46/2020|EPI_ISL_417099|2020-02-29	2020-02-29	USA	North America	194	1	1	1	1	1	1	3	1	1	256	256
hCoV-19/Malaysia/IMR_WC1097/2020|EPI_ISL_430441|2020-02-29	2020-02-29	Malaysia	Asia	4	1	1	1	1	1	1	1	1	1	4	4
hCoV-19/USA/WA6-UW3/2020|EPI_ISL_413457|2020-02-29	2020-02-29	USA	North America	194	1	1	1	1	1	1	3	1	1	256	256
hCoV-19/USA/WA-S100/2020|EPI_ISL_417153|2020-02-29	2020-02-29	USA	North America	194	1	1	1	1	1	1	3	1	1	256	256
hCoV-19/USA/WA-S108/2020|EPI_ISL_417161|2020-02-29	2020-02-29	USA	North America	194	1	1	1	1	1	1	3	1	1	256	256
hCoV-19/France/HF1684/2020|EPI_ISL_414626|2020-02-29	2020-02-29	France	Europe	255	26	25	1	1	1	1	1	1	1	333	333
hCoV-19/Korea/BA-ACH_2718/2020|EPI_ISL_420800|2020-02-29	2020-02-29	South Korea	Asia	191	1	4	1	1	1	1	1	40	1	288	550
hCoV-19/Australia/NSW06/2020|EPI_ISL_413213|2020-02-29	2020-02-29	Australia	Oceania	246	75	1	1	1	1	1	1	7	1	334	67
hCoV-19/USA/WA-S123/2020|EPI_ISL_430160|2020-02-29	2020-02-29	USA	North America	194	1	1	1	1	1	1	3	1	1	256	256
hCoV-19/USA/WA-S89/2020|EPI_ISL_417142|2020-02-29	2020-02-29	USA	North America	256	76	1	1	1	1	1	3	1	1	335	256
hCoV-19/Australia/NSW07/2020|EPI_ISL_413214|2020-02-29	2020-02-29	Australia	Oceania	51	1	1	1	1	1	1	1	38	1	336	336
hCoV-19/USA/WA-S92/2020|EPI_ISL_417145|2020-02-29	2020-02-29	USA	North America	194	1	1	1	1	1	1	3	1	1	256	256
hCoV-19/Taiwan/CGMH-CGU-21/2020|EPI_ISL_444274|2020-02-29	2020-02-29	Taiwan	Asia	257	77	1	1	1	1	1	1	41	1	337	67
hCoV-19/USA/CA-SCCPHD-UC104/2020|EPI_ISL_435583|2020-02-29	2020-02-29	USA	North America	258	26	25	1	1	1	1	1	1	1	338	338
hCoV-19/USA/WA-S5/2020|EPI_ISL_416460|2020-02-29	2020-02-29	USA	North America	194	1	1	1	1	1	1	3	1	1	256	256
hCoV-19/Switzerland/BE6651/2020|EPI_ISL_415456|2020-02-29	2020-02-29	Switzerland	Europe	259	26	1	1	1	1	1	1	39	1	339	300
hCoV-19/Australia/QLD09/2020|EPI_ISL_414414|2020-02-29	2020-02-29	Australia	Oceania	260	1	1	1	1	1	1	1	38	1	340	336
hCoV-19/USA/WA-S107/2020|EPI_ISL_417160|2020-02-29	2020-02-29	USA	North America	194	74	1	1	1	1	1	3	1	1	341	256
hCoV-19/Norway/1493/2020|EPI_ISL_417488|2020-02-29	2020-02-29	Norway	Europe	261	1	4	1	1	1	1	1	1	1	342	550
hCoV-19/USA/NH_0004/2020|EPI_ISL_420791|2020-02-29	2020-02-29	USA	North America	262	26	28	1	1	1	1	1	1	1	343	9999
hCoV-19/Canada/ON_PHL8751/2020|EPI_ISL_418345|2020-02-29	2020-02-29	Canada	North America	258	26	25	1	1	1	1	1	1	1	338	338
hCoV-19/Switzerland/AG7120/2020|EPI_ISL_415457|2020-02-29	2020-02-29	Switzerland	Europe	52	26	1	1	1	1	1	1	42	1	326	300
hCoV-19/USA/WA-S6/2020|EPI_ISL_416461|2020-02-29	2020-02-29	USA	North America	194	1	1	1	1	1	1	3	1	1	256	256
hCoV-19/Switzerland/VD0503/2020|EPI_ISL_415459|2020-02-29	2020-02-29	Switzerland	Europe	263	26	1	1	1	1	1	1	39	1	344	300
hCoV-19/USA/WA-S90/2020|EPI_ISL_417143|2020-02-29	2020-02-29	USA	North America	256	76	1	1	1	1	1	3	1	1	335	256
hCoV-19/Korea/BA-ACH_2719/2020|EPI_ISL_420801|2020-02-29	2020-02-29	South Korea	Asia	191	1	4	1	1	1	1	1	40	1	288	550
hCoV-19/Brazil/SPBR-05/2020|EPI_ISL_414016|2020-02-29	2020-02-29	Brazil	South America	52	26	1	1	1	1	1	1	1	1	255	255
hCoV-19/China/WF0024/2020|EPI_ISL_413753|2020-02	2020-02	China	Asia	264	78	1	1	1	1	1	1	1	1	345	255
hCoV-19/China/WF0026/2020|EPI_ISL_413761|2020-02	2020-02	China	Asia	265	1	1	1	1	1	1	3	1	1	346	256
hCoV-19/Japan/TKYE6968/2020|EPI_ISL_434561|2020-02	2020-02	Japan	Asia	266	1	1	1	1	1	8	3	1	1	347	256
hCoV-19/Lithuania/ChVir1632/2020|EPI_ISL_416741|2020-02	2020-02	Lithuania	Europe	52	26	1	1	13	1	1	1	1	1	348	348
hCoV-19/China/WF0015/2020|EPI_ISL_413729|2020-02	2020-02	China	Asia	11	1	1	1	1	1	1	3	1	1	14	NA
hCoV-19/China/WF0019/2020|EPI_ISL_413749|2020-02	2020-02	China	Asia	267	1	1	1	1	1	1	3	1	1	349	256
hCoV-19/China/WF0028/2020|EPI_ISL_413791|2020-02	2020-02	China	Asia	268	79	1	1	1	1	1	3	1	1	350	256
hCoV-19/China/WF0014/2020|EPI_ISL_413711|2020-02	2020-02	China	Asia	269	1	1	1	1	1	1	3	1	1	351	256
hCoV-19/Czech Republic/ChVir1630/2020|EPI_ISL_416742|2020-02	2020-02	Czech Republic	Europe	52	26	1	1	1	1	1	1	1	1	255	255
hCoV-19/China/WF0021/2020|EPI_ISL_413751|2020-02	2020-02	China	Asia	11	1	1	1	1	1	1	3	1	1	14	NA
hCoV-19/China/WF0016/2020|EPI_ISL_413746|2020-02	2020-02	China	Asia	11	1	1	1	1	1	1	3	1	1	14	NA
hCoV-19/China/WF0018/2020|EPI_ISL_413748|2020-02	2020-02	China	Asia	11	1	1	1	1	1	1	3	1	1	14	NA
hCoV-19/China/WF0020/2020|EPI_ISL_413750|2020-02	2020-02	China	Asia	11	1	1	1	1	1	1	3	1	1	14	NA
hCoV-19/China/WF0012/2020|EPI_ISL_413697|2020-02	2020-02	China	Asia	265	1	1	1	1	1	1	3	1	1	346	256
hCoV-19/China/WF0029/2020|EPI_ISL_413809|2020-02	2020-02	China	Asia	270	1	1	1	1	1	1	3	3	1	352	16
hCoV-19/Italy/INMI3/2020|EPI_ISL_417921|2020-03-01	2020-03-01	Italy	Europe	52	26	1	1	1	1	1	1	1	1	255	255
hCoV-19/USA/WA-S87/2020|EPI_ISL_417140|2020-03-01	2020-03-01	USA	North America	271	1	1	1	1	1	1	3	1	1	353	256
hCoV-19/Switzerland/TI2045/2020|EPI_ISL_415703|2020-03-01	2020-03-01	Switzerland	Europe	272	26	1	1	1	1	1	1	39	1	354	300
hCoV-19/Spain/CastillayLeon201323/2020|EPI_ISL_418248|2020-03-01	2020-03-01	Spain	Europe	210	1	29	1	1	1	1	3	36	1	355	355
hCoV-19/Belgium/SH-03014/2020|EPI_ISL_415156|2020-03-01	2020-03-01	Belgium	Europe	273	26	1	1	1	1	1	1	1	1	356	255
hCoV-19/Belgium/QKJ-03015/2020|EPI_ISL_415158|2020-03-01	2020-03-01	Belgium	Europe	274	26	1	1	1	1	1	1	39	1	357	300
hCoV-19/Iceland/14/2020|EPI_ISL_417736|2020-03-01	2020-03-01	Iceland	Europe	52	80	1	1	1	1	1	1	1	1	358	358
hCoV-19/Italy/FVG-ICGEB_S8/2020|EPI_ISL_417421|2020-03-01	2020-03-01	Italy	Europe	52	26	1	1	1	1	1	1	1	1	255	255
hCoV-19/USA/WA-S249/2020|EPI_ISL_430287|2020-03-01	2020-03-01	USA	North America	194	1	1	1	1	1	1	3	1	1	256	256
hCoV-19/Denmark/SSI-03/2020|EPI_ISL_416144|2020-03-01	2020-03-01	Denmark	Europe	275	26	1	1	1	1	1	1	1	1	359	255
hCoV-19/USA/RI_0556/2020|EPI_ISL_420795|2020-03-01	2020-03-01	USA	North America	231	26	1	1	1	1	9	1	1	1	360	301
hCoV-19/Netherlands/Rotterdam_1363790/2020|EPI_ISL_413582|2020-03-01	2020-03-01	Netherlands	Europe	276	1	1	1	1	1	1	1	1	1	361	4
hCoV-19/Belgium/BC-03016/2020|EPI_ISL_415157|2020-03-01	2020-03-01	Belgium	Europe	52	26	1	1	1	1	1	1	39	1	300	300
hCoV-19/USA/WA-S33/2020|EPI_ISL_417086|2020-03-01	2020-03-01	USA	North America	194	1	1	1	1	1	1	3	45	1	362	256
hCoV-19/USA/WA-S236/2020|EPI_ISL_430274|2020-03-01	2020-03-01	USA	North America	194	1	1	1	1	1	1	3	1	1	256	256
hCoV-19/USA/WA-S88/2020|EPI_ISL_417141|2020-03-01	2020-03-01	USA	North America	194	1	1	1	1	1	1	3	1	1	256	256
hCoV-19/USA/OR_5430/2020|EPI_ISL_420794|2020-03-01	2020-03-01	USA	North America	249	1	4	1	1	1	1	1	1	1	363	550
hCoV-19/USA/WA-S109/2020|EPI_ISL_417162|2020-03-01	2020-03-01	USA	North America	194	1	1	1	1	1	1	3	1	1	256	256
hCoV-19/USA/TX_2817/2020|EPI_ISL_420797|2020-03-01	2020-03-01	USA	North America	277	26	25	1	1	1	1	1	1	1	364	258
hCoV-19/Italy/FVG-ICGEB_S1/2020|EPI_ISL_417418|2020-03-01	2020-03-01	Italy	Europe	52	26	1	1	1	1	1	1	1	1	255	255
hCoV-19/USA/IL_1293/2020|EPI_ISL_420790|2020-03-01	2020-03-01	USA	North America	4	1	1	1	1	1	1	1	1	1	4	4
hCoV-19/USA/WA8-UW5/2020|EPI_ISL_413486|2020-03-01	2020-03-01	USA	North America	278	81	1	1	1	1	1	3	1	1	365	256
hCoV-19/Iceland/12/2020|EPI_ISL_417688|2020-03-01	2020-03-01	Iceland	Europe	52	26	1	1	14	1	1	1	46	1	366	369
hCoV-19/Italy/FVG-ICGEB_S9/2020|EPI_ISL_417423|2020-03-01	2020-03-01	Italy	Europe	52	26	1	1	1	1	1	1	1	1	255	255
hCoV-19/USA/WA-S247/2020|EPI_ISL_430285|2020-03-01	2020-03-01	USA	North America	279	1	1	1	1	1	1	3	1	1	367	256
hCoV-19/France/B2334/2020|EPI_ISL_416503|2020-03-01	2020-03-01	France	Europe	280	1	4	1	1	1	1	1	1	1	368	550
hCoV-19/Portugal/CV62/2020|EPI_ISL_413647|2020-03-01	2020-03-01	Portugal	Europe	52	26	1	1	14	1	1	1	39	1	369	369
hCoV-19/Belgium/BM-03012/2020|EPI_ISL_415154|2020-03-01	2020-03-01	Belgium	Europe	52	26	1	1	1	1	1	1	1	1	255	255
hCoV-19/Switzerland/GE8102/2020|EPI_ISL_415458|2020-03-01	2020-03-01	Switzerland	Europe	245	26	1	1	1	1	1	1	39	1	317	317
hCoV-19/USA/WA-S86/2020|EPI_ISL_417139|2020-03-01	2020-03-01	USA	North America	194	74	1	1	1	1	1	3	1	1	341	256
hCoV-19/Canada/BC_02421/2020|EPI_ISL_415581|2020-03-01	2020-03-01	Canada	North America	281	1	1	1	1	1	1	1	7	1	370	67
hCoV-19/Netherlands/Haarlem_1363688/2020|EPI_ISL_413572|2020-03-01	2020-03-01	Netherlands	Europe	253	26	25	1	1	1	1	1	1	1	328	258
hCoV-19/Thailand/SI206377-NST/2020|EPI_ISL_437604|2020-03-01	2020-03-01	Thailand	Asia	41	16	1	1	1	1	1	3	1	1	56	256
hCoV-19/USA/WA7-UW4/2020|EPI_ISL_413458|2020-03-01	2020-03-01	USA	North America	271	1	1	1	1	1	1	3	1	1	353	256
hCoV-19/Italy/FVG-ICGEB_S5/2020|EPI_ISL_417419|2020-03-01	2020-03-01	Italy	Europe	52	26	1	1	1	1	1	1	47	1	371	300
hCoV-19/Switzerland/VD5615/2020|EPI_ISL_414023|2020-03-01	2020-03-01	Switzerland	Europe	263	26	1	1	1	1	1	1	39	1	344	300
hCoV-19/Israel/ISR_IT0320/2020|EPI_ISL_419210|2020-03-01	2020-03-01	Israel	Asia	245	26	1	1	1	1	1	1	39	1	317	317
hCoV-19/Belgium/VAG-03013/2020|EPI_ISL_415155|2020-03-01	2020-03-01	Belgium	Europe	282	26	1	1	13	1	1	1	22	1	372	348
hCoV-19/Singapore/18/2020|EPI_ISL_418999|2020-03-01	2020-03-01	Singapore	Asia	283	1	1	1	1	1	1	9	1	1	373	NA
hCoV-19/USA/WA-S118/2020|EPI_ISL_417171|2020-03-01	2020-03-01	USA	North America	194	1	1	1	1	1	1	3	1	1	256	256
hCoV-19/Netherlands/Utrecht_1363628/2020|EPI_ISL_413589|2020-03-01	2020-03-01	Netherlands	Europe	284	26	30	1	1	1	1	1	1	1	374	NA
hCoV-19/Portugal/CV63/2020|EPI_ISL_413648|2020-03-01	2020-03-01	Portugal	Europe	52	26	1	1	1	1	1	1	48	1	375	300
hCoV-19/Singapore/23/2020|EPI_ISL_420100|2020-03-02	2020-03-02	Singapore	Asia	11	1	1	1	1	1	1	9	1	1	208	NA
hCoV-19/Kuwait/KU09/2020|EPI_ISL_416541|2020-03-02	2020-03-02	Kuwait	Asia	285	1	31	1	1	1	1	1	7	1	376	67
hCoV-19/Netherlands/Rotterdam_1364040/2020|EPI_ISL_413583|2020-03-02	2020-03-02	Netherlands	Europe	286	1	1	1	1	1	1	1	1	1	377	4
hCoV-19/USA/WA-S122/2020|EPI_ISL_417175|2020-03-02	2020-03-02	USA	North America	194	1	1	1	1	1	1	3	1	1	256	256
hCoV-19/Denmark/ALAB-SSI103/2020|EPI_ISL_429335|2020-03-02	2020-03-02	Denmark	Europe	287	1	1	1	1	1	1	1	7	1	378	67
hCoV-19/Algeria/G0638_2264/2020|EPI_ISL_418241|2020-03-02	2020-03-02	Algeria	Africa	288	26	32	7	1	1	1	1	49	1	379	258
hCoV-19/USA/WA-S36/2020|EPI_ISL_417089|2020-03-02	2020-03-02	USA	North America	194	1	1	1	1	1	1	3	1	1	256	256
hCoV-19/USA/FL_7169/2020|EPI_ISL_424855|2020-03-02	2020-03-02	USA	North America	289	26	25	1	1	1	1	1	1	1	380	258
hCoV-19/Belgium/FR-03029/2020|EPI_ISL_417428|2020-03-02	2020-03-02	Belgium	Europe	290	26	1	1	1	1	1	1	39	1	381	300
hCoV-19/New Zealand/20VR0189/2020|EPI_ISL_416519|2020-03-02	2020-03-02	New Zealand	Oceania	52	26	1	1	1	1	1	1	39	1	300	300
hCoV-19/USA/WA-S19/2020|EPI_ISL_417072|2020-03-02	2020-03-02	USA	North America	194	74	1	1	1	1	1	3	1	1	341	256
hCoV-19/USA/WA-S22/2020|EPI_ISL_417075|2020-03-02	2020-03-02	USA	North America	291	74	1	1	1	1	1	3	1	1	382	256
hCoV-19/England/20104009002/2020|EPI_ISL_417233|2020-03-02	2020-03-02	United Kingdom	Europe	52	80	1	1	1	1	1	1	1	1	358	358
hCoV-19/USA/NH_0008/2020|EPI_ISL_420792|2020-03-02	2020-03-02	USA	North America	262	26	28	1	1	1	1	1	1	1	343	9999
hCoV-19/Austria/CeMM0148/2020|EPI_ISL_437996|2020-03-02	2020-03-02	Austria	Europe	222	26	1	1	1	1	1	1	39	1	289	300
hCoV-19/Brazil/SPBR-03/2020|EPI_ISL_414014|2020-03-02	2020-03-02	Brazil	South America	52	26	1	1	14	1	1	1	39	1	369	369
hCoV-19/USA/WA-S28/2020|EPI_ISL_417081|2020-03-02	2020-03-02	USA	North America	194	82	1	1	1	1	1	3	1	1	383	256
hCoV-19/Switzerland/SZ1417/2020|EPI_ISL_415702|2020-03-02	2020-03-02	Switzerland	Europe	292	26	1	1	14	1	1	1	39	1	384	300
hCoV-19/Senegal/016/2020|EPI_ISL_418207|2020-03-02	2020-03-02	Senegal	Africa	262	26	28	1	1	1	1	1	1	1	343	9999
hCoV-19/Denmark/SSI-04/2020|EPI_ISL_416153|2020-03-02	2020-03-02	Denmark	Europe	293	26	1	1	1	1	1	1	1	1	385	255
hCoV-19/Netherlands/Blaricum_1364780/2020|EPI_ISL_413566|2020-03-02	2020-03-02	Netherlands	Europe	52	26	1	1	1	1	1	1	1	1	255	255
hCoV-19/USA/NY-SURV0144/2020|EPI_ISL_436050|2020-03-02	2020-03-02	USA	North America	294	1	1	1	1	1	1	1	1	1	386	4
hCoV-19/Iceland/25/2020|EPI_ISL_417693|2020-03-02	2020-03-02	Iceland	Europe	195	26	25	1	1	1	1	1	1	1	258	258
hCoV-19/Singapore/22/2020|EPI_ISL_420099|2020-03-02	2020-03-02	Singapore	Asia	11	1	1	1	1	1	1	9	1	1	208	NA
hCoV-19/Belgium/UMF-03025/2020|EPI_ISL_416472|2020-03-02	2020-03-02	Belgium	Europe	274	26	1	1	1	1	1	1	39	1	357	300
hCoV-19/USA/NY_2929/2020|EPI_ISL_420793|2020-03-02	2020-03-02	USA	North America	195	26	25	1	1	1	1	1	1	1	258	258
hCoV-19/England/20104013703/2020|EPI_ISL_417235|2020-03-02	2020-03-02	United Kingdom	Europe	52	26	1	1	14	1	1	1	39	1	369	369
hCoV-19/USA/WA-S21/2020|EPI_ISL_417074|2020-03-02	2020-03-02	USA	North America	194	1	1	1	1	1	1	3	1	1	256	256
hCoV-19/Netherlands/Naarden_1364774/2020|EPI_ISL_413577|2020-03-02	2020-03-02	Netherlands	Europe	286	1	1	1	1	1	1	1	1	1	377	4
hCoV-19/Netherlands/Gelderland_1/2020|EPI_ISL_414423|2020-03-02	2020-03-02	Netherlands	Europe	52	26	1	1	14	1	1	1	39	1	369	369
hCoV-19/USA/WA-S20/2020|EPI_ISL_417073|2020-03-02	2020-03-02	USA	North America	194	74	1	1	1	1	1	3	1	1	341	256
hCoV-19/Belgium/VI-03027/2020|EPI_ISL_417427|2020-03-02	2020-03-02	Belgium	Europe	295	26	1	1	14	1	1	1	39	1	387	369
hCoV-19/Belgium/MTR-03026/2020|EPI_ISL_416476|2020-03-02	2020-03-02	Belgium	Europe	52	26	1	1	14	1	1	1	39	1	369	369
hCoV-19/USA/WA-S26/2020|EPI_ISL_417079|2020-03-02	2020-03-02	USA	North America	194	1	1	1	1	1	1	3	1	1	256	256
hCoV-19/Netherlands/NoordBrabant_3/2020|EPI_ISL_414429|2020-03-02	2020-03-02	Netherlands	Europe	52	26	1	1	14	1	1	1	46	1	366	369
hCoV-19/Belgium/DBD-03024/2020|EPI_ISL_416471|2020-03-02	2020-03-02	Belgium	Europe	274	26	1	1	1	1	1	1	39	1	357	300
hCoV-19/Algeria/G0860_2262/2020|EPI_ISL_420037|2020-03-02	2020-03-02	Algeria	Africa	296	26	25	1	1	1	1	1	1	1	388	258
hCoV-19/Netherlands/Hardinxveld_Giessendam_1364806/2020|EPI_ISL_413573|2020-03-02	2020-03-02	Netherlands	Europe	297	1	1	1	1	1	1	1	1	1	389	4
hCoV-19/USA/WA-S24/2020|EPI_ISL_417077|2020-03-02	2020-03-02	USA	North America	194	1	1	1	1	1	1	3	1	1	256	256
hCoV-19/Iceland/22/2020|EPI_ISL_417734|2020-03-02	2020-03-02	Iceland	Europe	52	26	1	1	14	1	1	1	39	1	369	369
hCoV-19/Netherlands/Utrecht_1364066/2020|EPI_ISL_413590|2020-03-02	2020-03-02	Netherlands	Europe	147	1	1	1	1	1	1	1	1	1	190	4
hCoV-19/Australia/NSW11/2020|EPI_ISL_413597|2020-03-02	2020-03-02	Australia	Oceania	246	1	1	1	1	1	1	1	7	1	390	67
hCoV-19/Singapore/19/2020|EPI_ISL_419001|2020-03-02	2020-03-02	Singapore	Asia	11	1	1	1	1	1	1	9	1	1	208	NA
hCoV-19/France/HF1805/2020|EPI_ISL_414628|2020-03-02	2020-03-02	France	Europe	52	83	25	1	1	1	1	1	1	1	391	291
hCoV-19/France/IDF2075/2020|EPI_ISL_415650|2020-03-02	2020-03-02	France	Europe	195	26	25	1	1	1	1	1	50	1	392	258
hCoV-19/Spain/Andalucia201373/2020|EPI_ISL_418244|2020-03-02	2020-03-02	Spain	Europe	298	1	1	1	1	1	1	1	1	1	393	4
hCoV-19/USA/WA-S256/2020|EPI_ISL_430294|2020-03-02	2020-03-02	USA	North America	194	1	1	1	1	1	1	3	1	1	256	256
hCoV-19/Australia/NSW217/2020|EPI_ISL_427644|2020-03-02	2020-03-02	Australia	Oceania	299	1	1	1	1	1	1	1	7	1	394	67
hCoV-19/USA/WA-S117/2020|EPI_ISL_417170|2020-03-02	2020-03-02	USA	North America	194	1	1	1	1	1	1	3	1	1	256	256
hCoV-19/Germany/BavPat2/2020|EPI_ISL_414520|2020-03-02	2020-03-02	Germany	Europe	300	1	1	1	1	1	1	1	7	1	395	67
hCoV-19/Switzerland/BS0914/2020|EPI_ISL_415701|2020-03-02	2020-03-02	Switzerland	Europe	228	26	1	1	1	1	1	1	39	1	297	297
hCoV-19/USA/WA-S32/2020|EPI_ISL_417085|2020-03-02	2020-03-02	USA	North America	194	82	1	1	1	1	1	3	1	1	383	256
hCoV-19/Iceland/23/2020|EPI_ISL_417840|2020-03-02	2020-03-02	Iceland	Europe	52	26	1	1	14	1	1	1	46	1	366	369
hCoV-19/USA/WA-S29/2020|EPI_ISL_417082|2020-03-02	2020-03-02	USA	North America	194	1	1	1	1	1	1	3	1	1	256	256
hCoV-19/USA/WA11-UW7/2020|EPI_ISL_413562|2020-03-02	2020-03-02	USA	North America	301	1	1	1	1	1	1	3	1	1	396	256
hCoV-19/Australia/VIC04/2020|EPI_ISL_416412|2020-03-02	2020-03-02	Australia	Oceania	302	1	1	8	1	1	1	1	7	1	397	67
hCoV-19/Iceland/15/2020|EPI_ISL_417800|2020-03-02	2020-03-02	Iceland	Europe	52	84	1	1	14	1	1	1	51	1	398	369
hCoV-19/USA/WA-S15/2020|EPI_ISL_417068|2020-03-02	2020-03-02	USA	North America	194	1	1	1	1	1	1	3	1	1	256	256
hCoV-19/Belgium/MTR-03021/2020|EPI_ISL_416467|2020-03-02	2020-03-02	Belgium	Europe	52	26	1	1	14	1	1	1	39	1	369	369
hCoV-19/USA/WA-S116/2020|EPI_ISL_417169|2020-03-02	2020-03-02	USA	North America	194	1	1	1	1	1	1	3	1	1	256	256
hCoV-19/USA/WA-S59/2020|EPI_ISL_417112|2020-03-02	2020-03-02	USA	North America	194	1	1	1	1	1	1	3	1	1	256	256
hCoV-19/France/HF1795/2020|EPI_ISL_414627|2020-03-02	2020-03-02	France	Europe	195	26	25	1	1	1	1	1	1	1	258	258
hCoV-19/Netherlands/Zeewolde_1365080/2020|EPI_ISL_413591|2020-03-02	2020-03-02	Netherlands	Europe	52	26	1	1	1	1	1	1	1	1	255	255
hCoV-19/USA/WA-S23/2020|EPI_ISL_417076|2020-03-02	2020-03-02	USA	North America	291	74	1	1	1	1	1	3	1	1	382	256
hCoV-19/Denmark/SSI-05/2020|EPI_ISL_416140|2020-03-02	2020-03-02	Denmark	Europe	303	85	1	1	1	1	1	1	39	1	399	399
hCoV-19/India/c31/2020|EPI_ISL_426179|2020-03-02	2020-03-02	India	Asia	245	26	1	1	1	1	1	1	39	1	317	317
hCoV-19/Chile/Talca-1/2020|EPI_ISL_414577|2020-03-02	2020-03-02	Chile	South America	304	1	26	1	1	1	1	3	52	1	400	266
hCoV-19/Belgium/DB-03023/2020|EPI_ISL_416470|2020-03-02	2020-03-02	Belgium	Europe	305	26	1	1	13	1	1	1	1	1	401	348
hCoV-19/Netherlands/NoordBrabant_1/2020|EPI_ISL_414428|2020-03-02	2020-03-02	Netherlands	Europe	306	26	1	1	1	1	1	1	1	1	402	255
hCoV-19/Iceland/19/2020|EPI_ISL_417817|2020-03-02	2020-03-02	Iceland	Europe	52	26	1	1	14	1	1	1	39	1	369	369
hCoV-19/England/20104004902/2020|EPI_ISL_417226|2020-03-02	2020-03-02	United Kingdom	Europe	52	61	1	1	1	1	1	1	1	1	305	305
hCoV-19/Kuwait/KU17/2020|EPI_ISL_416542|2020-03-02	2020-03-02	Kuwait	Asia	307	1	1	1	1	1	1	1	7	1	403	67
hCoV-19/Netherlands/Utrecht_5/2020|EPI_ISL_414439|2020-03-02	2020-03-02	Netherlands	Europe	52	26	1	1	14	1	1	1	39	1	369	369
hCoV-19/Netherlands/NoordBrabant_69/2020|EPI_ISL_422865|2020-03-02	2020-03-02	Netherlands	Europe	308	1	4	1	1	1	1	1	1	1	404	550
hCoV-19/USA/WA-S91/2020|EPI_ISL_417144|2020-03-02	2020-03-02	USA	North America	194	1	1	1	1	1	1	3	1	1	256	256
hCoV-19/Belgium/GMH-03022/2020|EPI_ISL_416468|2020-03-02	2020-03-02	Belgium	Europe	52	26	1	1	14	1	1	1	39	1	369	369
hCoV-19/USA/WA-S238/2020|EPI_ISL_430276|2020-03-02	2020-03-02	USA	North America	309	1	1	1	15	1	1	3	1	1	405	256
hCoV-19/Spain/Madrid_R10_33/2020|EPI_ISL_417981|2020-03-02	2020-03-02	Spain	Europe	210	1	1	1	1	1	1	3	53	1	406	NA
hCoV-19/France/B2336/2020|EPI_ISL_416505|2020-03-02	2020-03-02	France	Europe	195	26	25	1	1	1	1	1	1	1	258	258
hCoV-19/Netherlands/Oisterwijk_1364072/2020|EPI_ISL_413580|2020-03-02	2020-03-02	Netherlands	Europe	147	1	1	1	1	1	1	1	1	1	190	4
hCoV-19/Germany/BavPat3/2020|EPI_ISL_414521|2020-03-02	2020-03-02	Germany	Europe	11	86	1	1	1	1	1	3	3	1	407	16
hCoV-19/Finland/FIN03032020A/2020|EPI_ISL_413602|2020-03-03	2020-03-03	Finland	Europe	52	87	1	1	1	1	1	1	1	10	408	255
hCoV-19/Netherlands/ZuidHolland_10/2020|EPI_ISL_414446|2020-03-03	2020-03-03	Netherlands	Europe	52	26	1	1	14	1	1	1	39	1	369	369
hCoV-19/Netherlands/ZuidHolland_20/2020|EPI_ISL_414562|2020-03-03	2020-03-03	Netherlands	Europe	310	26	1	1	14	1	1	1	39	1	409	369
hCoV-19/Netherlands/NoordHolland_1/2020|EPI_ISL_414433|2020-03-03	2020-03-03	Netherlands	Europe	52	26	1	1	14	1	1	1	39	1	369	369
hCoV-19/Netherlands/Rotterdam_1364740/2020|EPI_ISL_413584|2020-03-03	2020-03-03	Netherlands	Europe	52	26	1	1	14	1	1	1	39	1	369	369
hCoV-19/England/SHEF-BFCDF/2020|EPI_ISL_416732|2020-03-03	2020-03-03	United Kingdom	Europe	52	26	1	1	1	1	1	1	39	1	300	300
hCoV-19/Poland/PL_P1/2020|EPI_ISL_416488|2020-03-03	2020-03-03	Poland	Europe	239	1	1	1	1	1	1	1	1	1	311	4
hCoV-19/Iceland/31/2020|EPI_ISL_417842|2020-03-03	2020-03-03	Iceland	Europe	195	26	25	1	1	1	1	1	1	1	258	258
hCoV-19/Belgium/RT-03035/2020|EPI_ISL_417430|2020-03-03	2020-03-03	Belgium	Europe	311	26	1	1	1	1	1	1	1	1	410	255
hCoV-19/France/B2337/2020|EPI_ISL_416506|2020-03-03	2020-03-03	France	Europe	195	26	25	1	1	1	1	1	1	1	258	258
hCoV-19/India/781/2020|EPI_ISL_420553|2020-03-03	2020-03-03	India	Asia	312	26	1	1	1	1	1	1	1	1	411	255
hCoV-19/Austria/CeMM0149/2020|EPI_ISL_437997|2020-03-03	2020-03-03	Austria	Europe	222	26	1	1	1	1	1	1	39	1	289	300
hCoV-19/England/SHEF-BFD54/2020|EPI_ISL_416740|2020-03-03	2020-03-03	United Kingdom	Europe	313	1	1	1	1	1	1	1	1	1	412	4
hCoV-19/India/770/2020|EPI_ISL_420545|2020-03-03	2020-03-03	India	Asia	314	26	1	1	1	1	1	1	1	1	413	255
hCoV-19/Spain/Madrid_R2_15/2020|EPI_ISL_417979|2020-03-03	2020-03-03	Spain	Europe	315	88	1	1	1	1	1	3	1	1	414	256
hCoV-19/USA/WA-S65/2020|EPI_ISL_417118|2020-03-03	2020-03-03	USA	North America	194	1	1	1	1	1	1	3	1	1	256	256
hCoV-19/USA/NY-Wadsworth-10496-01/2020|EPI_ISL_426025|2020-03-03	2020-03-03	USA	North America	316	26	25	1	1	1	1	1	1	1	415	258
hCoV-19/England/20106145903/2020|EPI_ISL_417246|2020-03-03	2020-03-03	United Kingdom	Europe	317	1	4	1	1	1	1	1	1	1	416	550
hCoV-19/England/20108003302/2020|EPI_ISL_417248|2020-03-03	2020-03-03	United Kingdom	Europe	52	80	1	1	1	1	1	1	1	1	358	358
hCoV-19/Australia/NSW22/2020|EPI_ISL_427649|2020-03-03	2020-03-03	Australia	Oceania	318	1	1	1	1	1	1	1	38	1	417	336
hCoV-19/India/c32/2020|EPI_ISL_420555|2020-03-03	2020-03-03	India	Asia	245	26	1	1	1	1	1	1	39	1	317	317
hCoV-19/France/Valence_425/2020|EPI_ISL_416746|2020-03-03	2020-03-03	France	Europe	319	89	1	1	14	1	1	1	39	1	418	369
hCoV-19/USA/WA-S53/2020|EPI_ISL_417106|2020-03-03	2020-03-03	USA	North America	194	1	1	1	1	1	1	3	1	1	256	256
hCoV-19/Spain/CastillayLeon201372/2020|EPI_ISL_418249|2020-03-03	2020-03-03	Spain	Europe	210	1	29	1	1	1	1	3	36	1	355	355
hCoV-19/Austria/CeMM0150/2020|EPI_ISL_437998|2020-03-03	2020-03-03	Austria	Europe	222	26	1	1	1	1	1	1	39	1	289	300
hCoV-19/USA/WA-S264/2020|EPI_ISL_430118|2020-03-03	2020-03-03	USA	North America	320	1	33	1	1	1	10	3	1	1	419	256
hCoV-19/USA/WA-S12/2020|EPI_ISL_417065|2020-03-03	2020-03-03	USA	North America	194	1	1	1	1	1	1	3	1	1	256	256
hCoV-19/Netherlands/Utrecht_1/2020|EPI_ISL_414435|2020-03-03	2020-03-03	Netherlands	Europe	321	26	1	1	14	1	1	1	39	1	420	369
hCoV-19/Finland/FIN03032020B/2020|EPI_ISL_413603|2020-03-03	2020-03-03	Finland	Europe	249	1	4	1	1	1	1	1	54	1	421	550
hCoV-19/Netherlands/ZuidHolland_21/2020|EPI_ISL_414563|2020-03-03	2020-03-03	Netherlands	Europe	322	1	1	1	1	1	1	1	1	1	422	4
hCoV-19/Finland/FIN03032020C/2020|EPI_ISL_413604|2020-03-03	2020-03-03	Finland	Europe	52	26	1	1	14	1	1	1	39	1	369	369
hCoV-19/Senegal/026/2020|EPI_ISL_418209|2020-03-03	2020-03-03	Senegal	Africa	262	26	28	1	1	1	1	1	55	1	423	9999
hCoV-19/Belgium/DBA-03032/2020|EPI_ISL_416475|2020-03-03	2020-03-03	Belgium	Europe	52	26	1	1	14	1	1	1	39	1	369	369
hCoV-19/Thailand/TNIC-1889/2020|EPI_ISL_430837|2020-03-03	2020-03-03	Thailand	Asia	323	26	1	1	1	1	1	1	39	1	424	300
hCoV-19/Netherlands/Nootdorp_1364222/2020|EPI_ISL_413579|2020-03-03	2020-03-03	Netherlands	Europe	52	26	1	1	1	1	1	1	39	1	300	300
hCoV-19/England/20106004803/2020|EPI_ISL_417240|2020-03-03	2020-03-03	United Kingdom	Europe	324	61	1	1	16	1	1	1	1	1	425	305
hCoV-19/Portugal/PT0025/2020|EPI_ISL_418010|2020-03-03	2020-03-03	Portugal	Europe	52	26	1	1	1	1	1	1	48	1	375	300
hCoV-19/Brazil/SPBR-07/2020|EPI_ISL_416028|2020-03-03	2020-03-03	Brazil	South America	52	26	1	1	14	1	1	1	39	1	369	369
hCoV-19/Netherlands/NoordHolland_2/2020|EPI_ISL_414549|2020-03-03	2020-03-03	Netherlands	Europe	325	26	1	1	1	1	1	1	39	1	426	300
hCoV-19/USA/WA-S64/2020|EPI_ISL_417117|2020-03-03	2020-03-03	USA	North America	326	1	1	1	1	1	1	3	1	1	427	256
hCoV-19/India/763/2020|EPI_ISL_420543|2020-03-03	2020-03-03	India	Asia	314	26	1	1	1	1	1	1	1	1	413	255
hCoV-19/USA/WA-S250/2020|EPI_ISL_430288|2020-03-03	2020-03-03	USA	North America	194	1	1	1	1	1	1	3	1	1	256	256
hCoV-19/USA/WA-S57/2020|EPI_ISL_417110|2020-03-03	2020-03-03	USA	North America	194	1	1	1	1	1	1	3	1	1	256	256
hCoV-19/Canada/BC_40860/2020|EPI_ISL_415583|2020-03-03	2020-03-03	Canada	North America	4	1	1	1	1	1	1	1	1	1	4	4
hCoV-19/Belgium/MMJ-03034/2020|EPI_ISL_417429|2020-03-03	2020-03-03	Belgium	Europe	52	26	1	1	14	1	1	1	39	1	369	369
hCoV-19/Iceland/30/2020|EPI_ISL_417773|2020-03-03	2020-03-03	Iceland	Europe	195	26	25	1	1	1	1	1	56	1	428	258
hCoV-19/England/20104008802/2020|EPI_ISL_417231|2020-03-03	2020-03-03	United Kingdom	Europe	327	61	1	1	1	1	1	1	1	1	429	305
hCoV-19/Thailand/NIH-1889/2020|EPI_ISL_434697|2020-03-03	2020-03-03	Thailand	Asia	323	26	1	1	1	1	1	1	39	1	424	300
hCoV-19/USA/WA-S17/2020|EPI_ISL_417070|2020-03-03	2020-03-03	USA	North America	194	90	1	1	1	1	1	3	1	1	430	256
hCoV-19/Denmark/SSI-09/2020|EPI_ISL_416141|2020-03-03	2020-03-03	Denmark	Europe	52	26	1	1	1	1	1	1	1	1	255	255
hCoV-19/England/20106005403/2020|EPI_ISL_417244|2020-03-03	2020-03-03	United Kingdom	Europe	52	26	1	1	1	1	1	1	57	1	431	300
hCoV-19/India/773/2020|EPI_ISL_420549|2020-03-03	2020-03-03	India	Asia	312	26	1	1	1	1	1	1	1	1	411	255
hCoV-19/Denmark/SSI-104/2020|EPI_ISL_415648|2020-03-03	2020-03-03	Denmark	Europe	328	26	25	1	1	1	1	1	1	1	432	258
hCoV-19/Australia/NSW15/2020|EPI_ISL_417383|2020-03-03	2020-03-03	Australia	Oceania	329	1	1	1	1	1	1	1	38	1	433	336
hCoV-19/India/772/2020|EPI_ISL_420547|2020-03-03	2020-03-03	India	Asia	312	26	1	1	1	1	1	1	1	1	411	255
hCoV-19/Spain/PaisVasco201607/2020|EPI_ISL_419240|2020-03-03	2020-03-03	Spain	Europe	210	1	29	1	1	1	1	3	36	1	355	355
hCoV-19/Denmark/SSI-101/2020|EPI_ISL_415646|2020-03-03	2020-03-03	Denmark	Europe	52	91	1	1	1	1	1	1	1	1	434	255
hCoV-19/Netherlands/Utrecht_21/2020|EPI_ISL_422898|2020-03-03	2020-03-03	Netherlands	Europe	52	26	1	1	14	1	1	1	39	1	369	369
hCoV-19/Brazil/SPBR-11/2020|EPI_ISL_416033|2020-03-03	2020-03-03	Brazil	South America	239	1	1	1	1	1	1	1	1	1	311	4
hCoV-19/USA/WA-S52/2020|EPI_ISL_417105|2020-03-03	2020-03-03	USA	North America	194	1	1	1	1	1	1	3	1	1	256	256
hCoV-19/Italy/UnivPM1/2020|EPI_ISL_417491|2020-03-03	2020-03-03	Italy	Europe	52	26	1	1	13	1	1	1	1	1	348	348
hCoV-19/India/777/2020|EPI_ISL_420551|2020-03-03	2020-03-03	India	Asia	312	26	1	1	1	1	1	1	1	1	411	255
hCoV-19/Belgium/VLM-03011/2020|EPI_ISL_415153|2020-03-03	2020-03-03	Belgium	Europe	282	26	1	1	13	1	1	1	22	1	372	348
hCoV-19/England/SHEF-BFCB1/2020|EPI_ISL_416730|2020-03-03	2020-03-03	United Kingdom	Europe	52	26	1	1	14	1	1	1	39	1	369	369
hCoV-19/France/HF1871/2020|EPI_ISL_414630|2020-03-03	2020-03-03	France	Europe	330	26	25	1	17	1	1	1	1	1	435	844
hCoV-19/Scotland/CVR64/2020|EPI_ISL_425795|2020-03-03	2020-03-03	United Kingdom	Europe	331	26	1	1	14	1	1	1	39	1	436	369
hCoV-19/USA/WA-S13/2020|EPI_ISL_417066|2020-03-03	2020-03-03	USA	North America	194	1	1	1	1	1	1	3	1	1	256	256
hCoV-19/Belgium/SN-03031/2020|EPI_ISL_416469|2020-03-03	2020-03-03	Belgium	Europe	332	26	1	1	13	1	1	1	1	1	437	348
hCoV-19/Spain/Madrid_R5_8/2020|EPI_ISL_417980|2020-03-03	2020-03-03	Spain	Europe	333	1	26	1	1	1	1	3	1	1	438	266
hCoV-19/Canada/BC_4078583/2020|EPI_ISL_418824|2020-03-03	2020-03-03	Canada	North America	51	1	1	1	1	1	1	1	7	1	67	67
hCoV-19/Portugal/PT0003/2020|EPI_ISL_417987|2020-03-03	2020-03-03	Portugal	Europe	52	26	1	1	1	1	1	1	48	1	375	300
hCoV-19/Netherlands/Utrecht_11/2020|EPI_ISL_414443|2020-03-03	2020-03-03	Netherlands	Europe	52	26	1	1	1	1	1	1	1	1	255	255
hCoV-19/Australia/NSW14/2020|EPI_ISL_413600|2020-03-03	2020-03-03	Australia	Oceania	243	1	1	1	1	1	1	1	7	1	315	67
hCoV-19/USA/GA_1320/2020|EPI_ISL_420786|2020-03-03	2020-03-03	USA	North America	334	4	1	1	3	1	1	5	1	1	439	2649
hCoV-19/England/20104007503/2020|EPI_ISL_417227|2020-03-03	2020-03-03	United Kingdom	Europe	52	26	1	1	1	1	1	1	1	1	255	255
hCoV-19/Spain/Madrid_H12_13/2020|EPI_ISL_428683|2020-03-03	2020-03-03	Spain	Europe	335	26	26	1	1	1	1	3	1	1	440	266
hCoV-19/USA/WA-S62/2020|EPI_ISL_417115|2020-03-03	2020-03-03	USA	North America	336	1	1	1	1	1	1	3	1	1	441	256
hCoV-19/Netherlands/NoordBrabant_36/2020|EPI_ISL_414545|2020-03-03	2020-03-03	Netherlands	Europe	337	26	1	1	14	1	1	1	39	1	442	369
hCoV-19/France/HF1870/2020|EPI_ISL_414629|2020-03-03	2020-03-03	France	Europe	338	26	1	1	1	1	1	1	1	1	443	255
hCoV-19/Spain/LaRioja201575/2020|EPI_ISL_419234|2020-03-03	2020-03-03	Spain	Europe	210	1	29	1	1	1	1	3	36	1	355	355
hCoV-19/USA/NY-Wadsworth-10528-01/2020|EPI_ISL_426026|2020-03-03	2020-03-03	USA	North America	195	26	25	1	1	1	1	1	58	1	444	258
hCoV-19/USA/NY-Wadsworth-10495-01/2020|EPI_ISL_425224|2020-03-03	2020-03-03	USA	North America	195	26	25	1	1	1	1	1	1	1	258	258
hCoV-19/Italy/UniSR1/2020|EPI_ISL_413489|2020-03-03	2020-03-03	Italy	Europe	339	26	1	1	1	1	1	1	1	1	445	255
hCoV-19/USA/GA_1299/2020|EPI_ISL_420787|2020-03-03	2020-03-03	USA	North America	52	26	34	1	1	1	1	1	39	1	446	300
hCoV-19/USA/WA-S16/2020|EPI_ISL_417069|2020-03-03	2020-03-03	USA	North America	194	1	1	1	1	1	1	3	1	1	256	256
hCoV-19/Netherlands/ZuidHolland_9/2020|EPI_ISL_414445|2020-03-03	2020-03-03	Netherlands	Europe	340	92	1	1	1	1	1	1	1	1	447	255
hCoV-19/USA/WA-S11/2020|EPI_ISL_416466|2020-03-03	2020-03-03	USA	North America	309	1	1	1	15	1	1	3	1	1	405	256
hCoV-19/USA/WA-S233/2020|EPI_ISL_430271|2020-03-03	2020-03-03	USA	North America	279	1	1	1	1	1	1	3	1	1	367	256
hCoV-19/USA/WA12-UW8/2020|EPI_ISL_413563|2020-03-03	2020-03-03	USA	North America	336	1	1	1	1	1	1	3	1	1	441	256
hCoV-19/Portugal/PT0001b/2020|EPI_ISL_417986|2020-03-03	2020-03-03	Portugal	Europe	52	26	1	1	14	1	1	1	39	1	369	369
hCoV-19/England/201040141/2020|EPI_ISL_414526|2020-03-03	2020-03-03	United Kingdom	Europe	52	61	1	1	1	1	1	1	1	1	305	305
hCoV-19/Netherlands/Tilburg_1364286/2020|EPI_ISL_413587|2020-03-03	2020-03-03	Netherlands	Europe	52	26	1	1	1	1	1	1	39	1	300	300
hCoV-19/England/SHEF-BFCC0/2020|EPI_ISL_416731|2020-03-03	2020-03-03	United Kingdom	Europe	324	61	1	1	16	1	1	1	1	1	425	305
hCoV-19/Netherlands/NA_64/2020|EPI_ISL_422825|2020-03-03	2020-03-03	Netherlands	Europe	52	26	1	1	14	1	1	1	39	1	369	369
hCoV-19/USA/WA-S51/2020|EPI_ISL_417104|2020-03-03	2020-03-03	USA	North America	194	1	1	1	1	1	1	3	1	1	256	256
hCoV-19/Denmark/ALAB-SSI29/2020|EPI_ISL_429447|2020-03-03	2020-03-03	Denmark	Europe	341	26	1	1	1	1	1	1	39	1	448	300
hCoV-19/USA/WA-S162/2020|EPI_ISL_430200|2020-03-04	2020-03-04	USA	North America	342	1	1	1	1	1	1	3	1	1	449	256
hCoV-19/Senegal/020/2020|EPI_ISL_418208|2020-03-04	2020-03-04	Senegal	Africa	262	26	28	1	1	1	1	1	1	1	343	9999
hCoV-19/Belgium/BGM-030444/2020|EPI_ISL_420442|2020-03-04	2020-03-04	Belgium	Europe	343	93	28	1	1	1	1	1	1	1	450	9999
hCoV-19/Scotland/CVR05/2020|EPI_ISL_414027|2020-03-04	2020-03-04	United Kingdom	Europe	52	26	1	1	13	1	1	1	1	1	348	348
hCoV-19/USA/NY-Wadsworth-10955-01/2020|EPI_ISL_426034|2020-03-04	2020-03-04	USA	North America	195	26	25	1	1	1	1	1	1	1	258	258
hCoV-19/USA/NY-Wadsworth-10935-01/2020|EPI_ISL_426033|2020-03-04	2020-03-04	USA	North America	195	26	25	1	1	1	1	1	58	1	444	258
hCoV-19/Iceland/45/2020|EPI_ISL_417715|2020-03-04	2020-03-04	Iceland	Europe	344	26	25	1	1	1	1	1	1	1	451	258
hCoV-19/Australia/NSW66/2020|EPI_ISL_427646|2020-03-04	2020-03-04	Australia	Oceania	345	1	1	1	1	1	1	1	38	1	452	336
hCoV-19/USA/NY2-PV08100/2020|EPI_ISL_415151|2020-03-04	2020-03-04	USA	North America	210	1	29	1	1	1	1	3	36	1	355	355
hCoV-19/USA/MA_9889/2020|EPI_ISL_424912|2020-03-04	2020-03-04	USA	North America	255	26	25	1	1	1	1	1	1	1	333	333
hCoV-19/France/HF1988/2020|EPI_ISL_414635|2020-03-04	2020-03-04	France	Europe	346	26	25	1	1	1	1	1	1	1	453	258
hCoV-19/Switzerland/BE2536/2020|EPI_ISL_415704|2020-03-04	2020-03-04	Switzerland	Europe	347	26	1	1	1	1	1	1	1	1	454	454
hCoV-19/France/GE1977/2020|EPI_ISL_414632|2020-03-04	2020-03-04	France	Europe	255	94	25	1	1	1	1	1	1	1	455	333
hCoV-19/Sweden/20-50043/2020|EPI_ISL_430860|2020-03-04	2020-03-04	Sweden	Europe	348	26	1	1	1	1	1	1	1	1	456	255
hCoV-19/France/Valence_532/2020|EPI_ISL_416749|2020-03-04	2020-03-04	France	Europe	349	26	1	1	1	1	1	1	1	1	457	255
hCoV-19/Brazil/SPBR-09/2020|EPI_ISL_416031|2020-03-04	2020-03-04	Brazil	South America	52	26	1	1	1	1	1	1	1	1	255	255
hCoV-19/France/Lyon_487/2020|EPI_ISL_416747|2020-03-04	2020-03-04	France	Europe	347	26	1	1	1	1	1	1	1	1	454	454
hCoV-19/France/Lyon_06056/2020|EPI_ISL_417334|2020-03-04	2020-03-04	France	Europe	347	26	1	1	1	1	1	1	1	1	454	454
hCoV-19/Scotland/EDB004/2020|EPI_ISL_415629|2020-03-04	2020-03-04	United Kingdom	Europe	52	26	1	1	1	1	1	1	1	1	255	255
hCoV-19/USA/WA-S279/2020|EPI_ISL_430133|2020-03-04	2020-03-04	USA	North America	194	95	1	1	1	1	1	3	1	1	458	256
hCoV-19/USA/WA-S63/2020|EPI_ISL_417116|2020-03-04	2020-03-04	USA	North America	194	1	1	1	1	1	1	3	1	1	256	256
hCoV-19/USA/WA-UW28/2020|EPI_ISL_414597|2020-03-04	2020-03-04	USA	North America	350	1	1	1	1	1	1	3	1	1	459	256
hCoV-19/USA/WA-S38/2020|EPI_ISL_417091|2020-03-04	2020-03-04	USA	North America	194	1	1	1	1	1	1	3	1	1	256	256
hCoV-19/Australia/NSW21/2020|EPI_ISL_417386|2020-03-04	2020-03-04	Australia	Oceania	351	1	1	1	1	1	1	1	38	1	460	336
hCoV-19/Australia/NSW23/2020|EPI_ISL_427650|2020-03-04	2020-03-04	Australia	Oceania	352	1	1	1	1	1	1	1	38	1	461	336
hCoV-19/Portugal/PT0026/2020|EPI_ISL_418011|2020-03-04	2020-03-04	Portugal	Europe	52	26	35	1	1	1	1	1	39	1	462	300
hCoV-19/Spain/PaisVasco201602/2020|EPI_ISL_419709|2020-03-04	2020-03-04	Spain	Europe	353	96	29	1	1	1	1	3	36	1	463	355
hCoV-19/Brazil/SPBR-08/2020|EPI_ISL_416029|2020-03-04	2020-03-04	Brazil	South America	245	26	1	1	1	1	1	1	39	1	317	317
hCoV-19/Belgium/GJ-030458/2020|EPI_ISL_420319|2020-03-04	2020-03-04	Belgium	Europe	354	26	1	1	1	1	1	1	39	1	464	300
hCoV-19/France/CVL2000/2020|EPI_ISL_418222|2020-03-04	2020-03-04	France	Europe	355	26	36	1	1	1	1	1	1	1	465	2445
hCoV-19/Belgium/SQ-03043/2020|EPI_ISL_417426|2020-03-04	2020-03-04	Belgium	Europe	52	26	1	1	14	1	1	1	39	1	369	369
hCoV-19/USA/MD_0026/2020|EPI_ISL_424869|2020-03-04	2020-03-04	USA	North America	356	26	25	1	1	1	1	1	1	1	466	258
hCoV-19/Austria/CeMM0157/2020|EPI_ISL_438003|2020-03-04	2020-03-04	Austria	Europe	222	26	1	1	1	1	1	1	39	1	289	300
hCoV-19/USA/NY-SURV052/2020|EPI_ISL_436047|2020-03-04	2020-03-04	USA	North America	357	1	1	1	1	1	1	3	1	1	467	256
hCoV-19/Pakistan/Gilgit1/2020|EPI_ISL_417444|2020-03-04	2020-03-04	Pakistan	Asia	358	1	1	1	1	1	1	1	1	1	468	4
hCoV-19/Finland/FIN-266/2020|EPI_ISL_414646|2020-03-04	2020-03-04	Finland	Europe	52	26	1	1	13	1	1	1	1	1	348	348
hCoV-19/Iceland/39/2020|EPI_ISL_417677|2020-03-04	2020-03-04	Iceland	Europe	195	26	25	1	1	1	1	1	1	1	258	258
hCoV-19/Spain/Valencia8/2020|EPI_ISL_416487|2020-03-04	2020-03-04	Spain	Europe	210	1	29	1	1	1	1	3	36	1	355	355
hCoV-19/Denmark/ALAB-SSI109/2020|EPI_ISL_429341|2020-03-04	2020-03-04	Denmark	Europe	52	26	1	1	1	1	1	1	39	1	300	300
hCoV-19/France/IDF1980/2020|EPI_ISL_414633|2020-03-04	2020-03-04	France	Europe	255	26	25	1	1	1	1	1	1	1	333	333
hCoV-19/France/Lyon_508/2020|EPI_ISL_416748|2020-03-04	2020-03-04	France	Europe	359	26	25	1	1	1	1	1	1	1	469	258
hCoV-19/Iceland/36/2020|EPI_ISL_417844|2020-03-04	2020-03-04	Iceland	Europe	195	26	25	1	1	1	1	1	1	1	258	258
hCoV-19/France/HF1986/2020|EPI_ISL_414634|2020-03-04	2020-03-04	France	Europe	360	97	25	1	1	1	1	1	1	1	470	258
hCoV-19/USA/NY-Wadsworth-10707-01/2020|EPI_ISL_426032|2020-03-04	2020-03-04	USA	North America	195	26	37	1	1	1	1	1	1	1	471	258
hCoV-19/USA/NY-Wadsworth-10957-02/2020|EPI_ISL_426035|2020-03-04	2020-03-04	USA	North America	195	26	25	1	1	1	1	1	1	1	258	258
hCoV-19/Belgium/RA-030445/2020|EPI_ISL_420443|2020-03-04	2020-03-04	Belgium	Europe	236	26	1	1	13	1	1	1	1	1	308	348
hCoV-19/Spain/Madrid201442/2020|EPI_ISL_417010|2020-03-04	2020-03-04	Spain	Europe	231	26	1	1	1	1	1	1	1	1	301	301
hCoV-19/Singapore/24/2020|EPI_ISL_420101|2020-03-04	2020-03-04	Singapore	Asia	4	98	1	1	1	1	1	1	1	1	472	750
hCoV-19/USA/WA-S163/2020|EPI_ISL_430201|2020-03-04	2020-03-04	USA	North America	194	1	1	1	1	1	1	3	1	1	256	256
hCoV-19/England/20104008902/2020|EPI_ISL_417232|2020-03-04	2020-03-04	United Kingdom	Europe	361	26	1	1	14	1	1	1	39	1	473	369
hCoV-19/Ireland/COR-20134/2020|EPI_ISL_414487|2020-03-04	2020-03-04	Ireland	Europe	4	1	1	1	1	1	1	1	1	1	4	4
hCoV-19/Belgium/DVBJ-030468/2020|EPI_ISL_420324|2020-03-04	2020-03-04	Belgium	Europe	255	26	25	1	1	1	1	1	1	1	333	333
hCoV-19/Austria/CeMM0159/2020|EPI_ISL_438005|2020-03-04	2020-03-04	Austria	Europe	222	26	1	1	1	1	1	1	39	1	289	300
hCoV-19/USA/CA-SCCPHD-UC117/2020|EPI_ISL_435596|2020-03-04	2020-03-04	USA	North America	362	1	1	1	1	1	2	1	1	1	474	4
hCoV-19/Mexico/EdoMex-InDRE_03/2020|EPI_ISL_424667|2020-03-04	2020-03-04	Mexico	North America	363	1	26	1	1	1	1	3	1	1	475	266
hCoV-19/USA/WA-UW27/2020|EPI_ISL_414596|2020-03-04	2020-03-04	USA	North America	364	1	1	1	1	1	1	3	1	1	476	256
hCoV-19/USA/WA-S68/2020|EPI_ISL_417121|2020-03-04	2020-03-04	USA	North America	194	1	1	1	1	1	1	3	59	1	477	256
hCoV-19/USA/NY-Wadsworth-10695-01/2020|EPI_ISL_426029|2020-03-04	2020-03-04	USA	North America	195	26	25	1	1	1	1	1	58	1	444	258
hCoV-19/Austria/CeMM0160/2020|EPI_ISL_438006|2020-03-04	2020-03-04	Austria	Europe	222	26	1	1	1	1	1	1	39	1	289	300
hCoV-19/Iceland/37/2020|EPI_ISL_417681|2020-03-04	2020-03-04	Iceland	Europe	52	26	1	1	14	1	1	1	39	1	369	369
hCoV-19/Taiwan/NTU04/2020|EPI_ISL_422407|2020-03-04	2020-03-04	Taiwan	Asia	365	99	1	1	1	1	1	1	40	1	478	1179
hCoV-19/USA/NY-Wadsworth-10683-01/2020|EPI_ISL_426027|2020-03-04	2020-03-04	USA	North America	366	57	4	1	1	1	1	1	1	1	479	550
hCoV-19/USA/NY_1922/2020|EPI_ISL_424906|2020-03-04	2020-03-04	USA	North America	195	26	25	1	1	1	1	1	1	1	258	258
hCoV-19/USA/WA-UW15/2020|EPI_ISL_414363|2020-03-04	2020-03-04	USA	North America	194	95	1	1	1	1	1	3	1	1	458	256
hCoV-19/Belgium/RT-030460/2020|EPI_ISL_418989|2020-03-04	2020-03-04	Belgium	Europe	311	26	1	1	1	1	1	1	1	1	410	255
hCoV-19/USA/NJ_3201/2020|EPI_ISL_424901|2020-03-04	2020-03-04	USA	North America	367	26	25	1	1	1	1	1	60	1	480	338
hCoV-19/Belgium/KA-03042/2020|EPI_ISL_417424|2020-03-04	2020-03-04	Belgium	Europe	368	26	1	1	13	1	1	1	1	1	481	348
hCoV-19/USA/CA-SCCPHD-UC16/2020|EPI_ISL_417320|2020-03-04	2020-03-04	USA	North America	369	1	1	1	1	1	1	1	1	1	482	4
hCoV-19/Spain/Madrid201449/2020|EPI_ISL_418252|2020-03-04	2020-03-04	Spain	Europe	370	1	26	1	1	1	1	3	1	1	483	266
hCoV-19/Brazil/SPBR-12/2020|EPI_ISL_416034|2020-03-04	2020-03-04	Brazil	South America	371	26	1	1	1	1	1	1	39	1	484	300
hCoV-19/USA/WA-S49/2020|EPI_ISL_417102|2020-03-04	2020-03-04	USA	North America	194	1	1	1	1	1	1	3	61	1	485	256
hCoV-19/Brazil/SPBR-04/2020|EPI_ISL_414017|2020-03-04	2020-03-04	Brazil	South America	52	26	1	1	14	1	1	1	39	1	369	369
hCoV-19/France/HF1993/2020|EPI_ISL_414637|2020-03-04	2020-03-04	France	Europe	372	26	25	1	1	1	1	1	1	1	486	258
hCoV-19/USA/GA_1445/2020|EPI_ISL_420788|2020-03-04	2020-03-04	USA	North America	334	4	1	1	3	1	1	5	1	1	439	2649
hCoV-19/England/20108007002/2020|EPI_ISL_417255|2020-03-04	2020-03-04	United Kingdom	Europe	52	61	1	1	1	1	1	1	1	1	305	305
hCoV-19/USA/NY-Wadsworth-10958-01/2020|EPI_ISL_426036|2020-03-04	2020-03-04	USA	North America	195	26	25	1	1	1	1	1	1	1	258	258
hCoV-19/USA/NY-Wadsworth-10704-01/2020|EPI_ISL_426031|2020-03-04	2020-03-04	USA	North America	195	26	25	1	1	1	1	1	1	1	258	258
hCoV-19/Portugal/PT0005/2020|EPI_ISL_417989|2020-03-04	2020-03-04	Portugal	Europe	373	26	1	1	13	1	1	1	1	1	487	348
hCoV-19/Italy/INMI5/2020|EPI_ISL_417923|2020-03-04	2020-03-04	Italy	Europe	231	26	1	1	1	1	1	1	1	1	301	301
hCoV-19/Sweden/20-50048/2020|EPI_ISL_429136|2020-03-04	2020-03-04	Sweden	Europe	374	26	1	1	1	1	1	1	1	1	488	255
hCoV-19/USA/WA-S241/2020|EPI_ISL_430279|2020-03-04	2020-03-04	USA	North America	194	1	1	1	1	1	1	3	1	1	256	256
hCoV-19/Australia/NSW12/2020|EPI_ISL_413598|2020-03-04	2020-03-04	Australia	Oceania	246	68	1	1	1	1	1	1	43	9	318	67
hCoV-19/France/N2223/2020|EPI_ISL_416494|2020-03-04	2020-03-04	France	Europe	52	26	1	1	1	1	1	1	1	1	255	255
hCoV-19/France/Clermont-Ferrand_650/2020|EPI_ISL_416752|2020-03-04	2020-03-04	France	Europe	347	100	1	1	1	1	1	1	1	1	489	454
hCoV-19/Belgium/NL-030447/2020|EPI_ISL_420314|2020-03-04	2020-03-04	Belgium	Europe	52	26	1	1	14	1	1	1	39	1	369	369
hCoV-19/Spain/Canarias201495/2020|EPI_ISL_419233|2020-03-04	2020-03-04	Spain	Europe	210	1	29	1	1	1	1	3	36	1	355	355
hCoV-19/Australia/WA06/2020|EPI_ISL_420534|2020-03-04	2020-03-04	Australia	Oceania	200	61	1	1	1	1	1	1	1	1	264	305
hCoV-19/USA/WA-S39/2020|EPI_ISL_417092|2020-03-04	2020-03-04	USA	North America	194	1	1	1	1	1	1	3	1	1	256	256
hCoV-19/Belgium/DHWM-03041/2020|EPI_ISL_417422|2020-03-04	2020-03-04	Belgium	Europe	52	26	1	1	1	1	1	1	39	1	300	300
hCoV-19/USA/CA-SCCPHD-UC115/2020|EPI_ISL_435594|2020-03-04	2020-03-04	USA	North America	375	1	1	1	1	1	1	1	1	1	490	4
hCoV-19/Scotland/CVR72/2020|EPI_ISL_425803|2020-03-04	2020-03-04	United Kingdom	Europe	52	61	1	1	1	1	1	1	1	1	305	305
hCoV-19/USA/WA-S67/2020|EPI_ISL_417120|2020-03-04	2020-03-04	USA	North America	194	1	1	1	1	1	1	3	59	1	477	256
hCoV-19/USA/NY-Wadsworth-10690-01/2020|EPI_ISL_426028|2020-03-04	2020-03-04	USA	North America	376	26	25	1	1	1	1	1	1	1	491	258
hCoV-19/USA/WA-S259/2020|EPI_ISL_430113|2020-03-04	2020-03-04	USA	North America	309	1	1	1	15	1	1	3	1	1	405	256
hCoV-19/Sweden/20-50076/2020|EPI_ISL_429137|2020-03-04	2020-03-04	Sweden	Europe	377	26	1	1	13	1	1	1	1	1	492	348
hCoV-19/Belgium/JL-03044/2020|EPI_ISL_418270|2020-03-04	2020-03-04	Belgium	Europe	52	26	1	1	14	1	1	1	39	1	369	369
hCoV-19/USA/NY-Wadsworth-10703-01/2020|EPI_ISL_426030|2020-03-04	2020-03-04	USA	North America	195	26	25	1	1	1	1	1	1	1	258	258
hCoV-19/Spain/CastillayLeon201437/2020|EPI_ISL_416994|2020-03-04	2020-03-04	Spain	Europe	378	1	29	1	1	1	1	3	36	1	493	355
hCoV-19/Belgium/GSA-030454/2020|EPI_ISL_420448|2020-03-04	2020-03-04	Belgium	Europe	52	26	1	1	14	1	1	1	39	1	369	369
hCoV-19/France/GE1973/2020|EPI_ISL_414631|2020-03-04	2020-03-04	France	Europe	52	26	1	1	1	1	1	1	1	1	255	255
hCoV-19/USA/MA_9704/2020|EPI_ISL_424911|2020-03-04	2020-03-04	USA	North America	255	26	25	1	1	1	1	1	1	1	333	333
hCoV-19/Iceland/40/2020|EPI_ISL_417846|2020-03-04	2020-03-04	Iceland	Europe	195	26	25	1	1	1	1	1	1	1	258	258
hCoV-19/France/HF1989/2020|EPI_ISL_414636|2020-03-04	2020-03-04	France	Europe	379	26	38	1	1	1	1	1	1	1	494	258
hCoV-19/Norway/1694/2020|EPI_ISL_420136|2020-03-04	2020-03-04	Norway	Europe	261	1	4	1	1	1	1	1	1	1	342	550
hCoV-19/France/HF1995/2020|EPI_ISL_414638|2020-03-04	2020-03-04	France	Europe	380	26	25	1	1	1	1	1	1	1	495	258
hCoV-19/Brazil/SPBR-10/2020|EPI_ISL_416032|2020-03-04	2020-03-04	Brazil	South America	381	1	4	1	1	1	1	1	1	1	496	550
hCoV-19/Italy/INMI10/2020|EPI_ISL_424344|2020-03-04	2020-03-04	Italy	Europe	382	26	1	1	1	1	1	1	1	1	497	255
hCoV-19/USA/WA-S263/2020|EPI_ISL_430117|2020-03-05	2020-03-05	USA	North America	194	1	1	1	1	1	1	3	1	1	256	256
hCoV-19/USA/HI_4970/2020|EPI_ISL_426420|2020-03-05	2020-03-05	USA	North America	231	26	1	1	1	1	1	1	4	1	498	498
hCoV-19/Belgium/GOF-030578/2020|EPI_ISL_420334|2020-03-05	2020-03-05	Belgium	Europe	343	93	28	1	1	1	1	1	1	1	450	9999
hCoV-19/USA/WA-S79/2020|EPI_ISL_417132|2020-03-05	2020-03-05	USA	North America	194	1	1	1	1	1	1	3	1	1	256	256
hCoV-19/Belgium/FM-030592/2020|EPI_ISL_420348|2020-03-05	2020-03-05	Belgium	Europe	77	26	1	1	1	1	1	1	39	1	499	300
hCoV-19/England/20109093706/2020|EPI_ISL_417286|2020-03-05	2020-03-05	United Kingdom	Europe	383	1	1	1	1	1	1	1	1	1	500	4
hCoV-19/Belgium/GL-030546/2020|EPI_ISL_418792|2020-03-05	2020-03-05	Belgium	Europe	384	101	1	1	1	1	1	1	1	1	501	255
hCoV-19/USA/WA-S265/2020|EPI_ISL_430119|2020-03-05	2020-03-05	USA	North America	194	102	1	1	1	7	1	3	1	1	502	256
hCoV-19/USA/WA-S54/2020|EPI_ISL_417107|2020-03-05	2020-03-05	USA	North America	385	1	1	1	1	1	1	3	1	1	503	256
hCoV-19/France/BFC2147/2020|EPI_ISL_415652|2020-03-05	2020-03-05	France	Europe	386	26	1	1	1	1	1	1	1	1	504	255
hCoV-19/USA/MA_0020/2020|EPI_ISL_424843|2020-03-05	2020-03-05	USA	North America	255	26	25	1	1	1	1	1	1	1	333	333
hCoV-19/USA/WA-S268/2020|EPI_ISL_430122|2020-03-05	2020-03-05	USA	North America	194	1	1	1	1	1	1	3	1	1	256	256
hCoV-19/France/Clermont-Ferrand_651/2020|EPI_ISL_416751|2020-03-05	2020-03-05	France	Europe	387	26	1	1	1	1	1	1	1	1	505	255
hCoV-19/Australia/NSW25/2020|EPI_ISL_417388|2020-03-05	2020-03-05	Australia	Oceania	388	99	1	1	1	1	1	1	40	1	506	1179
hCoV-19/USA/WA-UW20/2020|EPI_ISL_414368|2020-03-05	2020-03-05	USA	North America	194	1	1	1	1	1	1	3	1	1	256	256
hCoV-19/USA/WA-UW18/2020|EPI_ISL_414366|2020-03-05	2020-03-05	USA	North America	194	1	1	1	1	1	1	3	1	1	256	256
hCoV-19/USA/CA-CDPH-UC11/2020|EPI_ISL_413931|2020-03-05	2020-03-05	USA	North America	389	103	1	1	1	1	1	3	1	1	507	256
hCoV-19/USA/WA-S292/2020|EPI_ISL_430146|2020-03-05	2020-03-05	USA	North America	194	1	1	9	1	1	1	3	1	1	508	256
hCoV-19/USA/WA-S110/2020|EPI_ISL_417163|2020-03-05	2020-03-05	USA	North America	390	1	1	1	15	1	1	3	1	1	509	256
hCoV-19/Spain/Andalucia201617/2020|EPI_ISL_419230|2020-03-05	2020-03-05	Spain	Europe	11	1	26	1	1	1	1	3	1	1	266	266
hCoV-19/USA/WA18-UW14/2020|EPI_ISL_413653|2020-03-05	2020-03-05	USA	North America	194	1	1	1	1	1	1	3	1	1	256	256
hCoV-19/Spain/Madrid_H12_1301/2020|EPI_ISL_421171|2020-03-05	2020-03-05	Spain	Europe	231	26	1	1	1	1	1	1	1	1	301	301
hCoV-19/USA/WA-S70/2020|EPI_ISL_417123|2020-03-05	2020-03-05	USA	North America	391	1	1	1	1	1	1	3	1	1	510	256
hCoV-19/Belgium/DLDJ-030569/2020|EPI_ISL_420325|2020-03-05	2020-03-05	Belgium	Europe	52	26	1	1	13	1	1	1	1	1	348	348
hCoV-19/USA/AZ-TG268893/2020|EPI_ISL_426512|2020-03-05	2020-03-05	USA	North America	392	1	1	1	1	1	1	3	1	1	511	256
hCoV-19/Iceland/47/2020|EPI_ISL_417683|2020-03-05	2020-03-05	Iceland	Europe	195	26	25	1	1	1	1	1	1	1	258	258
hCoV-19/USA/WA-S71/2020|EPI_ISL_417124|2020-03-05	2020-03-05	USA	North America	194	1	1	1	1	1	1	3	1	1	256	256
hCoV-19/Belgium/DBOM-030566/2020|EPI_ISL_420322|2020-03-05	2020-03-05	Belgium	Europe	253	26	25	1	1	1	1	1	1	1	328	258
hCoV-19/USA/CA-SCCPHD-UC122/2020|EPI_ISL_435601|2020-03-05	2020-03-05	USA	North America	4	1	1	1	1	1	1	1	1	1	4	4
hCoV-19/USA/CA-CDPH-UC9/2020|EPI_ISL_413928|2020-03-05	2020-03-05	USA	North America	389	103	1	1	1	1	1	3	1	1	507	256
hCoV-19/Chile/Santiago-2/2020|EPI_ISL_414580|2020-03-05	2020-03-05	Chile	South America	393	26	1	1	1	1	1	1	39	1	512	300
hCoV-19/Finland/FIN-313/2020|EPI_ISL_414641|2020-03-05	2020-03-05	Finland	Europe	52	104	1	1	14	1	1	1	39	1	513	369
hCoV-19/France/B2340/2020|EPI_ISL_416507|2020-03-05	2020-03-05	France	Europe	394	105	4	1	1	1	1	1	1	1	514	550
hCoV-19/USA/MA_1355/2020|EPI_ISL_424913|2020-03-05	2020-03-05	USA	North America	381	1	4	1	1	1	1	1	1	1	496	550
hCoV-19/Scotland/EDB002/2020|EPI_ISL_425819|2020-03-05	2020-03-05	United Kingdom	Europe	395	1	1	1	1	1	1	1	1	1	515	4
hCoV-19/USA/MN_0100/2020|EPI_ISL_426426|2020-03-05	2020-03-05	USA	North America	396	103	1	1	1	1	1	3	1	1	516	256
hCoV-19/Belgium/DD-030593/2020|EPI_ISL_420349|2020-03-05	2020-03-05	Belgium	Europe	397	26	1	1	1	1	1	1	39	1	517	300
hCoV-19/Belgium/MF-030546/2020|EPI_ISL_420444|2020-03-05	2020-03-05	Belgium	Europe	52	26	1	1	14	1	1	1	39	1	369	369
hCoV-19/USA/NY-Wadsworth-11017-01/2020|EPI_ISL_426040|2020-03-05	2020-03-05	USA	North America	195	26	25	1	1	1	1	1	1	1	258	258
hCoV-19/USA/WA-S69/2020|EPI_ISL_417122|2020-03-05	2020-03-05	USA	North America	194	1	1	1	1	1	1	3	1	1	256	256
hCoV-19/Malaysia/IMR_WC1177/2020|EPI_ISL_430439|2020-03-05	2020-03-05	Malaysia	Asia	398	1	1	1	1	1	1	1	1	1	518	4
hCoV-19/Scotland/CVR76/2020|EPI_ISL_425806|2020-03-05	2020-03-05	United Kingdom	Europe	399	26	1	1	1	1	1	1	1	1	519	255
hCoV-19/USA/WA-S104/2020|EPI_ISL_417157|2020-03-05	2020-03-05	USA	North America	400	1	1	1	1	1	1	3	1	1	520	256
hCoV-19/USA/WA17-UW13/2020|EPI_ISL_413652|2020-03-05	2020-03-05	USA	North America	401	74	1	1	1	1	1	3	1	1	521	256
hCoV-19/France/HF2060/2020|EPI_ISL_418223|2020-03-05	2020-03-05	France	Europe	255	26	25	1	1	1	1	1	1	1	333	333
hCoV-19/USA/SC_3520/2020|EPI_ISL_424902|2020-03-05	2020-03-05	USA	North America	334	4	1	1	3	1	1	5	1	1	439	2649
hCoV-19/USA/SC_3572/2020|EPI_ISL_424905|2020-03-05	2020-03-05	USA	North America	402	26	1	1	13	1	1	1	1	1	522	255
hCoV-19/USA/WA-UW19/2020|EPI_ISL_414367|2020-03-05	2020-03-05	USA	North America	194	1	39	1	1	1	1	3	1	1	523	256
hCoV-19/Chile/Puerto_Montt_1/2020|EPI_ISL_445246|2020-03-05	2020-03-05	Chile	South America	52	26	1	1	1	1	1	1	1	1	255	255
hCoV-19/USA/FL_9590/2020|EPI_ISL_424853|2020-03-05	2020-03-05	USA	North America	403	1	4	1	1	1	1	1	1	1	524	550
hCoV-19/USA/PA_1881/2020|EPI_ISL_424882|2020-03-05	2020-03-05	USA	North America	255	26	25	1	1	1	1	1	1	1	333	333
hCoV-19/Spain/PaisVasco201493/2020|EPI_ISL_419238|2020-03-05	2020-03-05	Spain	Europe	404	1	29	1	1	1	1	3	36	1	525	355
hCoV-19/USA/WA-S73/2020|EPI_ISL_417126|2020-03-05	2020-03-05	USA	North America	405	1	1	1	1	1	1	3	1	1	526	256
hCoV-19/USA/WA-S75/2020|EPI_ISL_417128|2020-03-05	2020-03-05	USA	North America	194	1	1	1	1	1	1	3	1	1	256	256
hCoV-19/Belgium/GE-030573/2020|EPI_ISL_420329|2020-03-05	2020-03-05	Belgium	Europe	406	26	1	1	13	1	1	1	1	1	527	348
hCoV-19/Austria/CeMM0162/2020|EPI_ISL_438008|2020-03-05	2020-03-05	Austria	Europe	222	106	1	1	1	1	1	1	39	1	528	300
hCoV-19/Iceland/53/2020|EPI_ISL_417851|2020-03-05	2020-03-05	Iceland	Europe	52	26	1	1	1	1	1	1	1	1	255	255
hCoV-19/Australia/NSW18/2020|EPI_ISL_417384|2020-03-05	2020-03-05	Australia	Oceania	407	107	1	1	1	1	1	1	7	11	529	67
hCoV-19/USA/WA16-UW12/2020|EPI_ISL_413651|2020-03-05	2020-03-05	USA	North America	194	74	1	1	1	1	1	3	1	1	341	256
hCoV-19/Belgium/JK-0305110/2020|EPI_ISL_420367|2020-03-05	2020-03-05	Belgium	Europe	408	26	1	1	1	1	1	1	62	1	530	300
hCoV-19/USA/GA_1847/2020|EPI_ISL_424859|2020-03-05	2020-03-05	USA	North America	334	4	1	1	3	1	1	5	1	1	439	2649
hCoV-19/Brazil/RJ-352/2020|EPI_ISL_427299|2020-03-05	2020-03-05	Brazil	South America	210	108	29	1	1	1	1	3	36	1	531	355
hCoV-19/Netherlands/ZuidHolland_7/2020|EPI_ISL_414467|2020-03-05	2020-03-05	Netherlands	Europe	409	109	1	1	1	1	1	1	1	1	532	255
hCoV-19/USA/WA-S61/2020|EPI_ISL_417114|2020-03-05	2020-03-05	USA	North America	194	1	1	1	1	1	1	3	1	1	256	256
hCoV-19/USA/PA_1802/2020|EPI_ISL_424881|2020-03-05	2020-03-05	USA	North America	231	26	1	1	1	1	1	1	1	1	301	301
hCoV-19/USA/MA_8932/2020|EPI_ISL_424908|2020-03-05	2020-03-05	USA	North America	255	26	25	1	1	1	1	1	1	1	333	333
hCoV-19/USA/WA-UW26/2020|EPI_ISL_414595|2020-03-05	2020-03-05	USA	North America	410	1	1	1	1	1	1	3	1	1	533	256
hCoV-19/Belgium/VS-030542/2020|EPI_ISL_418863|2020-03-05	2020-03-05	Belgium	Europe	411	26	1	1	14	1	1	1	39	1	534	369
hCoV-19/USA/WA-S298/2020|EPI_ISL_430152|2020-03-05	2020-03-05	USA	North America	412	1	1	1	1	1	1	3	1	1	535	256
hCoV-19/USA/CA-CDPH-UC7/2020|EPI_ISL_413925|2020-03-05	2020-03-05	USA	North America	413	103	1	1	1	1	1	3	1	1	536	256
hCoV-19/USA/MA_9703/2020|EPI_ISL_424910|2020-03-05	2020-03-05	USA	North America	255	26	25	1	1	1	1	1	1	1	333	333
hCoV-19/Sweden/20-50087/2020|EPI_ISL_429138|2020-03-05	2020-03-05	Sweden	Europe	52	26	1	1	1	1	1	1	39	1	300	300
hCoV-19/Belgium/VDLH-030548/2020|EPI_ISL_418797|2020-03-05	2020-03-05	Belgium	Europe	52	26	1	1	1	1	1	1	1	1	255	255
hCoV-19/England/20108006003/2020|EPI_ISL_417252|2020-03-05	2020-03-05	United Kingdom	Europe	52	26	1	1	14	1	1	1	39	1	369	369
hCoV-19/Singapore/25/2020|EPI_ISL_420102|2020-03-05	2020-03-05	Singapore	Asia	414	110	1	1	1	1	1	1	1	1	537	255
hCoV-19/Belgium/LY-030575/2020|EPI_ISL_420331|2020-03-05	2020-03-05	Belgium	Europe	274	26	1	1	1	1	1	1	39	1	357	300
hCoV-19/USA/NE_6605/2020|EPI_ISL_424874|2020-03-05	2020-03-05	USA	North America	415	1	1	1	1	1	1	1	1	1	538	4
hCoV-19/USA/NY-Wadsworth-11000-01/2020|EPI_ISL_426038|2020-03-05	2020-03-05	USA	North America	366	57	4	1	1	1	1	1	1	1	479	550
hCoV-19/USA/MA_8933/2020|EPI_ISL_424909|2020-03-05	2020-03-05	USA	North America	255	26	25	1	1	1	1	1	1	1	333	333
hCoV-19/Slovenia/808/2020|EPI_ISL_420541|2020-03-05	2020-03-05	Slovenia	Europe	249	70	4	1	1	7	1	1	22	1	539	4313
hCoV-19/USA/WA-UW25/2020|EPI_ISL_414594|2020-03-05	2020-03-05	USA	North America	416	26	1	1	1	1	1	1	1	1	540	255
hCoV-19/USA/WA-UW24/2020|EPI_ISL_414593|2020-03-05	2020-03-05	USA	North America	194	1	1	1	1	1	1	3	1	1	256	256
hCoV-19/USA/RI_0702/2020|EPI_ISL_424887|2020-03-05	2020-03-05	USA	North America	195	26	25	1	1	1	1	1	1	1	258	258
hCoV-19/USA/WA15-UW11/2020|EPI_ISL_413650|2020-03-05	2020-03-05	USA	North America	194	74	1	1	1	1	1	3	1	1	341	256
hCoV-19/France/HF2039/2020|EPI_ISL_415649|2020-03-05	2020-03-05	France	Europe	253	111	25	1	1	1	1	1	1	1	541	258
hCoV-19/USA/UT_8199/2020|EPI_ISL_424889|2020-03-05	2020-03-05	USA	North America	194	1	1	1	1	1	1	3	1	1	256	256
hCoV-19/Belgium/BG-030551/2020|EPI_ISL_418806|2020-03-05	2020-03-05	Belgium	Europe	52	26	1	1	1	1	1	1	1	1	255	255
hCoV-19/USA/WA-S114/2020|EPI_ISL_417167|2020-03-05	2020-03-05	USA	North America	400	1	1	1	1	1	1	3	1	1	520	256
hCoV-19/Georgia/Tb-273/2020|EPI_ISL_416479|2020-03-05	2020-03-05	Georgia	Asia	52	26	1	1	14	1	1	1	39	1	369	369
hCoV-19/Belgium/BS-030598/2020|EPI_ISL_420354|2020-03-05	2020-03-05	Belgium	Europe	77	26	1	1	14	1	1	1	39	1	542	300
hCoV-19/Canada/ON_PHL8580/2020|EPI_ISL_418330|2020-03-05	2020-03-05	Canada	North America	417	112	1	1	1	1	1	3	1	1	543	623
hCoV-19/Belgium/LD-030597/2020|EPI_ISL_420353|2020-03-05	2020-03-05	Belgium	Europe	418	26	1	1	1	1	1	1	39	1	544	300
hCoV-19/USA/WA-S76/2020|EPI_ISL_417129|2020-03-05	2020-03-05	USA	North America	419	113	1	1	1	1	1	3	1	1	545	256
hCoV-19/Canada/BC_8159203/2020|EPI_ISL_418848|2020-03-05	2020-03-05	Canada	North America	420	1	1	1	1	1	1	3	1	1	546	256
hCoV-19/Malaysia/IMR_WC1170/2020|EPI_ISL_430440|2020-03-05	2020-03-05	Malaysia	Asia	4	1	1	1	1	1	1	1	1	1	4	4
hCoV-19/Greece/234_31670/2020|EPI_ISL_437894|2020-03-05	2020-03-05	Greece	Europe	258	26	25	1	1	1	1	1	1	1	338	338
hCoV-19/USA/WA-S74/2020|EPI_ISL_417127|2020-03-05	2020-03-05	USA	North America	194	1	1	1	1	1	1	3	1	1	256	256
hCoV-19/Belgium/ULG-3000/2020|EPI_ISL_417004|2020-03-05	2020-03-05	Belgium	Europe	52	26	1	1	1	1	1	1	39	1	300	300
hCoV-19/Austria/CeMM0161/2020|EPI_ISL_438007|2020-03-05	2020-03-05	Austria	Europe	222	106	1	1	12	1	1	1	39	1	547	300
hCoV-19/Belgium/PAN-030681/2020|EPI_ISL_420337|2020-03-05	2020-03-05	Belgium	Europe	52	26	1	1	1	1	1	1	39	1	300	300
hCoV-19/England/20110000706/2020|EPI_ISL_417302|2020-03-05	2020-03-05	United Kingdom	Europe	52	80	1	1	1	1	1	1	1	1	358	358
hCoV-19/Netherlands/ZuidHolland_19/2020|EPI_ISL_414561|2020-03-05	2020-03-05	Netherlands	Europe	337	26	1	1	14	1	1	1	39	1	442	369
hCoV-19/Singapore/27/2020|EPI_ISL_420104|2020-03-05	2020-03-05	Singapore	Asia	421	1	40	1	1	1	1	1	1	1	548	4
hCoV-19/Belgium/GS-030549/2020|EPI_ISL_418798|2020-03-05	2020-03-05	Belgium	Europe	343	93	28	1	1	1	1	1	1	1	450	9999
hCoV-19/USA/NY-Wadsworth-11003-01/2020|EPI_ISL_426039|2020-03-05	2020-03-05	USA	North America	195	26	25	1	1	1	1	1	1	1	258	258
hCoV-19/Portugal/PT0004/2020|EPI_ISL_417988|2020-03-05	2020-03-05	Portugal	Europe	52	26	1	1	1	1	1	1	48	1	375	300
hCoV-19/Belgium/MCW-030574/2020|EPI_ISL_420330|2020-03-05	2020-03-05	Belgium	Europe	274	26	1	1	1	1	1	1	39	1	357	300
hCoV-19/USA/WA-S83/2020|EPI_ISL_417136|2020-03-05	2020-03-05	USA	North America	422	1	1	1	1	1	1	3	1	1	549	256
hCoV-19/England/20109056906/2020|EPI_ISL_417282|2020-03-05	2020-03-05	United Kingdom	Europe	423	1	4	1	1	1	1	1	1	1	550	550
hCoV-19/Belgium/SJ-030583/2020|EPI_ISL_420339|2020-03-05	2020-03-05	Belgium	Europe	239	1	1	1	1	1	1	1	1	1	311	4
hCoV-19/Belgium/VDLH-030548/2020|EPI_ISL_418796|2020-03-05	2020-03-05	Belgium	Europe	52	26	1	1	1	1	1	1	1	1	255	255
hCoV-19/Luxembourg/LNS0641910/2020|EPI_ISL_419566|2020-03-05	2020-03-05	Luxembourg	Europe	424	1	4	1	1	1	1	1	1	1	551	551
hCoV-19/USA/NY-Wadsworth-10999-01/2020|EPI_ISL_426037|2020-03-05	2020-03-05	USA	North America	195	26	25	1	1	1	1	1	1	1	258	258
hCoV-19/Australia/NSW65/2020|EPI_ISL_427645|2020-03-05	2020-03-05	Australia	Oceania	425	1	1	1	1	1	1	1	38	1	552	336
hCoV-19/France/B6041/2020|EPI_ISL_443313|2020-03-05	2020-03-05	France	Europe	52	114	1	1	1	1	1	1	1	1	553	255
hCoV-19/England/20109050706/2020|EPI_ISL_417268|2020-03-05	2020-03-05	United Kingdom	Europe	426	1	4	1	1	1	1	1	1	1	554	550
hCoV-19/Brazil/SPBR-13/2020|EPI_ISL_416035|2020-03-05	2020-03-05	Brazil	South America	245	26	1	1	1	1	1	1	39	1	317	317
hCoV-19/Canada/ON_PHL3350/2020|EPI_ISL_418366|2020-03-05	2020-03-05	Canada	North America	427	26	1	1	1	1	1	1	39	1	555	300
hCoV-19/USA/WA-S50/2020|EPI_ISL_417103|2020-03-05	2020-03-05	USA	North America	385	1	1	1	1	1	1	3	1	1	503	256
hCoV-19/France/BFC2094/2020|EPI_ISL_415651|2020-03-05	2020-03-05	France	Europe	428	26	1	1	1	1	1	1	1	1	556	255
hCoV-19/Taiwan/CGMH-CGU-06/2020|EPI_ISL_417519|2020-03-05	2020-03-05	Taiwan	Asia	229	67	1	1	1	1	1	1	41	1	298	67
hCoV-19/Austria/CeMM0167/2020|EPI_ISL_438012|2020-03-06	2020-03-06	Austria	Europe	429	26	1	1	14	1	1	1	39	1	557	369
hCoV-19/Belgium/RS-030677/2020|EPI_ISL_420333|2020-03-06	2020-03-06	Belgium	Europe	430	26	1	1	1	1	1	1	39	1	558	300
hCoV-19/USA/NC_6999/2020|EPI_ISL_424871|2020-03-06	2020-03-06	USA	North America	194	1	1	1	1	1	1	3	1	1	256	256
hCoV-19/Iceland/57/2020|EPI_ISL_417692|2020-03-06	2020-03-06	Iceland	Europe	195	26	25	1	1	1	1	1	1	1	258	258
hCoV-19/USA/NY-Wadsworth-11180-01/2020|EPI_ISL_426041|2020-03-06	2020-03-06	USA	North America	195	26	25	1	1	1	1	1	1	1	258	258
hCoV-19/Slovakia/SK-BMC5/2020|EPI_ISL_417879|2020-03-06	2020-03-06	Slovakia	Europe	431	26	25	1	1	1	1	1	1	1	559	258
hCoV-19/USA/NH_0029/2020|EPI_ISL_424876|2020-03-06	2020-03-06	USA	North America	432	26	1	1	1	1	1	1	1	1	560	255
hCoV-19/USA/NY-Wadsworth-11353-01/2020|EPI_ISL_426046|2020-03-06	2020-03-06	USA	North America	195	26	25	1	1	1	1	1	1	1	258	258
hCoV-19/England/20110000606/2020|EPI_ISL_417301|2020-03-06	2020-03-06	United Kingdom	Europe	52	80	1	1	1	1	1	1	1	1	358	358
hCoV-19/USA/MA_3653/2020|EPI_ISL_424920|2020-03-06	2020-03-06	USA	North America	433	26	25	1	1	1	1	1	1	1	561	258
hCoV-19/Slovakia/SK-BMC1/2020|EPI_ISL_417877|2020-03-06	2020-03-06	Slovakia	Europe	434	26	1	1	13	1	1	1	1	1	562	348
hCoV-19/USA/NY-Wadsworth-11379-01/2020|EPI_ISL_426048|2020-03-06	2020-03-06	USA	North America	195	26	25	1	1	1	1	1	1	1	258	258
hCoV-19/Belgium/NKR-030645/2020|EPI_ISL_418795|2020-03-06	2020-03-06	Belgium	Europe	347	26	1	1	1	1	1	1	1	1	454	454
hCoV-19/Belgium/LM-030685/2020|EPI_ISL_420341|2020-03-06	2020-03-06	Belgium	Europe	52	26	1	1	1	1	1	1	39	1	300	300
hCoV-19/Sweden/20-50130/2020|EPI_ISL_429141|2020-03-06	2020-03-06	Sweden	Europe	348	26	1	1	1	1	1	1	1	1	456	255
hCoV-19/USA/MA_3614/2020|EPI_ISL_424915|2020-03-06	2020-03-06	USA	North America	255	26	25	1	1	1	1	1	1	1	333	333
hCoV-19/Scotland/CVR66/2020|EPI_ISL_425797|2020-03-06	2020-03-06	United Kingdom	Europe	435	115	1	1	1	1	1	1	1	1	563	255
hCoV-19/USA/CA-SCCPHD-UC130/2020|EPI_ISL_435609|2020-03-06	2020-03-06	USA	North America	4	1	1	1	1	1	1	1	1	1	4	4
hCoV-19/Australia/NSW152/2020|EPI_ISL_427648|2020-03-06	2020-03-06	Australia	Oceania	436	26	1	1	1	1	1	1	39	1	564	300
hCoV-19/USA/MA_3672/2020|EPI_ISL_424844|2020-03-06	2020-03-06	USA	North America	255	26	25	1	1	1	1	1	1	1	333	333
hCoV-19/France/Lyon_06531/2020|EPI_ISL_416756|2020-03-06	2020-03-06	France	Europe	437	26	1	1	1	1	1	1	1	1	565	255
hCoV-19/Iceland/59/2020|EPI_ISL_417853|2020-03-06	2020-03-06	Iceland	Europe	195	26	25	1	1	1	1	1	1	1	258	258
hCoV-19/USA/WA-S287/2020|EPI_ISL_430141|2020-03-06	2020-03-06	USA	North America	194	1	1	1	1	1	1	3	1	1	256	256
hCoV-19/France/B2346/2020|EPI_ISL_416510|2020-03-06	2020-03-06	France	Europe	195	26	25	1	1	1	1	1	1	1	258	258
hCoV-19/Iceland/61/2020|EPI_ISL_417731|2020-03-06	2020-03-06	Iceland	Europe	195	26	25	1	1	1	1	1	1	1	258	258
hCoV-19/Belgium/BDW-030694/2020|EPI_ISL_420350|2020-03-06	2020-03-06	Belgium	Europe	77	26	1	1	14	1	1	1	39	1	542	300
hCoV-19/England/20109099006/2020|EPI_ISL_417297|2020-03-06	2020-03-06	United Kingdom	Europe	52	26	1	1	1	1	1	1	57	1	431	300
hCoV-19/Netherlands/NoordBrabant_17/2020|EPI_ISL_414457|2020-03-06	2020-03-06	Netherlands	Europe	438	26	1	1	1	1	1	1	63	1	566	300
hCoV-19/USA/KS_4126/2020|EPI_ISL_424867|2020-03-06	2020-03-06	USA	North America	255	26	25	1	1	1	1	1	1	1	333	333
hCoV-19/Iceland/54/2020|EPI_ISL_417684|2020-03-06	2020-03-06	Iceland	Europe	439	26	1	1	14	1	1	1	46	1	567	369
hCoV-19/USA/WA-UW39/2020|EPI_ISL_416456|2020-03-06	2020-03-06	USA	North America	440	1	1	1	1	1	1	3	1	1	568	256
hCoV-19/USA/WA-S270/2020|EPI_ISL_430124|2020-03-06	2020-03-06	USA	North America	390	1	1	1	15	1	1	3	1	1	509	256
hCoV-19/France/B2344/2020|EPI_ISL_416509|2020-03-06	2020-03-06	France	Europe	441	116	25	1	1	1	1	1	1	1	569	258
hCoV-19/France/Lyon_06573/2020|EPI_ISL_417335|2020-03-06	2020-03-06	France	Europe	442	1	1	1	1	1	1	1	1	1	570	4
hCoV-19/Switzerland/GE4135/2020|EPI_ISL_415705|2020-03-06	2020-03-06	Switzerland	Europe	347	26	1	1	1	1	1	1	1	1	454	454
hCoV-19/USA/MA_2652/2020|EPI_ISL_424914|2020-03-06	2020-03-06	USA	North America	255	26	41	1	1	1	1	1	1	1	571	333
hCoV-19/Scotland/CVR65/2020|EPI_ISL_425796|2020-03-06	2020-03-06	United Kingdom	Europe	286	1	1	1	1	1	1	1	1	1	377	4
hCoV-19/Sweden/20-50129/2020|EPI_ISL_430861|2020-03-06	2020-03-06	Sweden	Europe	443	26	1	1	1	1	1	1	1	1	572	255
hCoV-19/Netherlands/ZuidHolland_16/2020|EPI_ISL_414558|2020-03-06	2020-03-06	Netherlands	Europe	444	64	1	1	1	1	1	1	64	1	573	67
hCoV-19/South Africa/R02827/2020|EPI_ISL_430297|2020-03-06	2020-03-06	South Africa	Africa	4	1	1	1	1	1	1	1	1	1	4	4
hCoV-19/Australia/NSW155/2020|EPI_ISL_427647|2020-03-06	2020-03-06	Australia	Oceania	436	26	1	1	1	1	1	1	39	1	564	300
hCoV-19/Denmark/ALAB-SSI117/2020|EPI_ISL_429346|2020-03-06	2020-03-06	Denmark	Europe	52	26	1	1	1	1	1	1	1	1	255	255
hCoV-19/Belgium/MJP-030684/2020|EPI_ISL_420340|2020-03-06	2020-03-06	Belgium	Europe	354	26	1	1	1	1	1	1	39	1	464	300
hCoV-19/Sweden/20-50125/2020|EPI_ISL_429140|2020-03-06	2020-03-06	Sweden	Europe	4	1	1	1	1	1	1	1	1	1	4	4
hCoV-19/USA/NY-Wadsworth-11380-01/2020|EPI_ISL_426049|2020-03-06	2020-03-06	USA	North America	445	26	25	1	1	1	1	1	1	1	574	258
hCoV-19/Belgium/DA-030691/2020|EPI_ISL_420347|2020-03-06	2020-03-06	Belgium	Europe	446	117	1	1	1	1	1	1	1	1	575	255
hCoV-19/Belgium/VHRA-030644/2020|EPI_ISL_418794|2020-03-06	2020-03-06	Belgium	Europe	447	26	1	1	13	1	1	1	1	1	576	348
hCoV-19/Belgium/CD-030679/2020|EPI_ISL_420335|2020-03-06	2020-03-06	Belgium	Europe	52	26	1	1	1	1	1	1	39	1	300	300
hCoV-19/USA/NH_0033/2020|EPI_ISL_424877|2020-03-06	2020-03-06	USA	North America	262	26	28	1	1	1	1	1	1	1	343	9999
hCoV-19/USA/NY-Wadsworth-11354-01/2020|EPI_ISL_426047|2020-03-06	2020-03-06	USA	North America	195	26	25	1	1	1	1	1	1	1	258	258
hCoV-19/England/20109094006/2020|EPI_ISL_417289|2020-03-06	2020-03-06	United Kingdom	Europe	448	1	4	1	1	1	1	1	1	1	577	550
hCoV-19/Belgium/WAM-030676/2020|EPI_ISL_420332|2020-03-06	2020-03-06	Belgium	Europe	52	26	1	1	1	1	1	1	39	1	300	300
hCoV-19/USA/MO_4470/2020|EPI_ISL_424870|2020-03-06	2020-03-06	USA	North America	449	26	1	1	1	1	1	1	65	1	578	317
hCoV-19/Netherlands/NoordBrabant_6/2020|EPI_ISL_414451|2020-03-06	2020-03-06	Netherlands	Europe	424	118	4	1	1	1	1	1	1	1	579	551
hCoV-19/USA/WA-S72/2020|EPI_ISL_417125|2020-03-06	2020-03-06	USA	North America	194	1	1	1	1	1	1	3	1	1	256	256
hCoV-19/Scotland/CVR78/2020|EPI_ISL_425808|2020-03-06	2020-03-06	United Kingdom	Europe	52	115	1	1	1	1	1	1	1	1	580	255
hCoV-19/Belgium/MJP-0306100/2020|EPI_ISL_420356|2020-03-06	2020-03-06	Belgium	Europe	450	1	1	1	1	1	1	1	1	1	581	4
hCoV-19/Belgium/VMC-030695/2020|EPI_ISL_420351|2020-03-06	2020-03-06	Belgium	Europe	418	26	1	1	1	1	1	1	39	1	544	300
hCoV-19/USA/WA-S66/2020|EPI_ISL_417119|2020-03-06	2020-03-06	USA	North America	194	1	1	1	1	1	1	3	1	1	256	256
hCoV-19/Iceland/56/2020|EPI_ISL_417852|2020-03-06	2020-03-06	Iceland	Europe	52	26	42	1	14	1	1	1	39	1	582	369
hCoV-19/Australia/NSW24/2020|EPI_ISL_417387|2020-03-06	2020-03-06	Australia	Oceania	246	75	1	1	1	1	1	1	7	1	334	67
hCoV-19/England/20109052006/2020|EPI_ISL_417272|2020-03-06	2020-03-06	United Kingdom	Europe	52	26	1	1	14	1	1	1	39	1	369	369
hCoV-19/Brazil/BA-510/2020|EPI_ISL_427293|2020-03-06	2020-03-06	Brazil	South America	245	26	1	1	18	1	1	1	39	1	583	317
hCoV-19/USA/WA-UW22/2020|EPI_ISL_414591|2020-03-06	2020-03-06	USA	North America	51	1	1	1	1	1	1	1	7	1	67	67
hCoV-19/France/Lyon_683/2020|EPI_ISL_416750|2020-03-06	2020-03-06	France	Europe	451	119	1	1	1	1	1	1	1	1	584	255
hCoV-19/Ireland/21023/2020|EPI_ISL_418516|2020-03-06	2020-03-06	Ireland	Europe	52	26	1	1	14	1	1	1	51	1	585	369
hCoV-19/Netherlands/NoordBrabant_12/2020|EPI_ISL_414452|2020-03-06	2020-03-06	Netherlands	Europe	452	1	1	1	1	1	1	1	66	1	586	4
hCoV-19/Yunnan/0306-466/2020|EPI_ISL_429239|2020-03-06	2020-03-06	China	Asia	453	1	1	1	1	1	1	1	1	1	587	4
hCoV-19/Scotland/CVR71/2020|EPI_ISL_425802|2020-03-06	2020-03-06	United Kingdom	Europe	286	1	1	1	1	1	1	1	1	1	377	4
hCoV-19/Belgium/RR-030699/2020|EPI_ISL_420355|2020-03-06	2020-03-06	Belgium	Europe	454	26	1	1	1	1	1	1	39	1	588	300
hCoV-19/Vietnam/CM296/2020|EPI_ISL_416431|2020-03-06	2020-03-06	Vietnam	Asia	52	26	1	1	1	1	1	1	39	1	300	300
hCoV-19/USA/WA-UW23/2020|EPI_ISL_414592|2020-03-06	2020-03-06	USA	North America	194	1	1	1	1	1	1	3	1	1	256	256
hCoV-19/France/Lyon_06464 /2020|EPI_ISL_416753|2020-03-06	2020-03-06	France	Europe	195	26	25	1	1	1	1	1	1	1	258	258
hCoV-19/Belgium/RYR-030649/2020|EPI_ISL_420315|2020-03-06	2020-03-06	Belgium	Europe	354	26	1	1	1	1	1	1	39	1	464	300
hCoV-19/France/Lyon_06487/2020|EPI_ISL_416754|2020-03-06	2020-03-06	France	Europe	347	26	1	1	1	1	1	1	1	1	454	454
hCoV-19/USA/SC_3569/2020|EPI_ISL_424841|2020-03-06	2020-03-06	USA	North America	334	4	1	1	3	1	1	5	1	1	439	2649
hCoV-19/Iceland/62/2020|EPI_ISL_417757|2020-03-06	2020-03-06	Iceland	Europe	52	120	42	1	14	1	1	1	39	1	589	369
hCoV-19/France/Lyon_0668/2020|EPI_ISL_417336|2020-03-06	2020-03-06	France	Europe	52	26	25	1	1	1	1	1	1	1	291	291
hCoV-19/USA/MA_3623/2020|EPI_ISL_424917|2020-03-06	2020-03-06	USA	North America	255	26	25	1	1	1	1	1	1	1	333	333
hCoV-19/USA/WA-S275/2020|EPI_ISL_430129|2020-03-06	2020-03-06	USA	North America	455	1	1	1	1	1	1	3	1	1	590	256
hCoV-19/Switzerland/GE06207/2020|EPI_ISL_415706|2020-03-06	2020-03-06	Switzerland	Europe	347	26	1	1	1	1	1	1	1	1	454	454
hCoV-19/Sweden/20-50133/2020|EPI_ISL_429144|2020-03-06	2020-03-06	Sweden	Europe	348	26	1	1	1	1	1	1	1	1	456	255
hCoV-19/England/20109058906/2020|EPI_ISL_417283|2020-03-06	2020-03-06	United Kingdom	Europe	286	1	1	1	1	1	1	1	1	1	377	4
hCoV-19/Sweden/20-50132/2020|EPI_ISL_429143|2020-03-06	2020-03-06	Sweden	Europe	456	26	1	1	1	1	1	1	39	1	591	300
hCoV-19/USA/NY-Wadsworth-11284-01/2020|EPI_ISL_426043|2020-03-06	2020-03-06	USA	North America	195	26	25	1	1	1	1	1	1	1	258	258
hCoV-19/USA/NY-Wadsworth-11291-01/2020|EPI_ISL_426044|2020-03-06	2020-03-06	USA	North America	457	26	25	1	1	1	1	1	1	1	592	258
hCoV-19/Singapore/28/2020|EPI_ISL_420105|2020-03-06	2020-03-06	Singapore	Asia	4	1	1	1	1	1	1	1	1	1	4	4
hCoV-19/Belgium/VRAR-030643/2020|EPI_ISL_418981|2020-03-06	2020-03-06	Belgium	Europe	458	26	1	1	1	1	1	1	1	1	593	255
hCoV-19/USA/FL_9656/2020|EPI_ISL_424856|2020-03-06	2020-03-06	USA	North America	459	103	1	1	1	1	1	3	1	1	594	256
hCoV-19/Portugal/PT0027/2020|EPI_ISL_418012|2020-03-06	2020-03-06	Portugal	Europe	52	26	1	1	1	1	1	1	48	1	375	300
hCoV-19/Australia/NSW33/2020|EPI_ISL_427654|2020-03-06	2020-03-06	Australia	Oceania	460	121	1	1	1	1	1	1	38	1	595	336
hCoV-19/USA/WA-S288/2020|EPI_ISL_430142|2020-03-06	2020-03-06	USA	North America	194	1	1	1	1	1	1	3	1	1	256	256
hCoV-19/Netherlands/ZuidHolland_8/2020|EPI_ISL_414468|2020-03-06	2020-03-06	Netherlands	Europe	461	1	4	1	1	1	1	1	1	1	596	550
hCoV-19/Belgium/VBK-03061/2020|EPI_ISL_417425|2020-03-06	2020-03-06	Belgium	Europe	462	26	1	1	1	1	1	1	39	1	597	300
hCoV-19/Slovenia/4584/2020|EPI_ISL_420294|2020-03-06	2020-03-06	Slovenia	Europe	52	122	1	1	1	1	1	1	1	1	598	255
hCoV-19/Australia/NSW19/2020|EPI_ISL_417385|2020-03-06	2020-03-06	Australia	Oceania	463	107	1	1	1	1	1	1	7	11	599	67
hCoV-19/USA/VA_6171/2020|EPI_ISL_424907|2020-03-06	2020-03-06	USA	North America	464	123	43	1	1	1	1	3	14	1	600	2532
hCoV-19/Vietnam/CM295/2020|EPI_ISL_416430|2020-03-06	2020-03-06	Vietnam	Asia	52	26	1	1	1	1	1	1	39	1	300	300
hCoV-19/Belgium/WWM-030665/2020|EPI_ISL_420321|2020-03-06	2020-03-06	Belgium	Europe	52	26	1	1	14	1	1	1	39	1	369	369
hCoV-19/Belgium/AKM-030670/2020|EPI_ISL_420326|2020-03-06	2020-03-06	Belgium	Europe	274	124	1	1	1	1	1	1	39	1	601	300
hCoV-19/Belgium/RA-030664/2020|EPI_ISL_420441|2020-03-06	2020-03-06	Belgium	Europe	465	125	1	1	1	1	1	1	39	1	602	300
hCoV-19/USA/NY-Wadsworth-11344-01/2020|EPI_ISL_426045|2020-03-06	2020-03-06	USA	North America	195	26	25	1	1	1	1	1	1	1	258	258
hCoV-19/USA/WA-S240/2020|EPI_ISL_430278|2020-03-06	2020-03-06	USA	North America	194	1	1	1	1	1	1	3	1	1	256	256
hCoV-19/Austria/CeMM0166/2020|EPI_ISL_438011|2020-03-06	2020-03-06	Austria	Europe	222	26	1	1	1	1	1	1	39	1	289	300
hCoV-19/Belgium/DAL-030650/2020|EPI_ISL_420446|2020-03-06	2020-03-06	Belgium	Europe	52	26	1	1	14	1	1	1	39	1	369	369
hCoV-19/USA/NY-Wadsworth-11202-01/2020|EPI_ISL_426042|2020-03-06	2020-03-06	USA	North America	466	26	25	1	1	1	1	1	1	1	603	258
hCoV-19/Belgium/ECC-030686/2020|EPI_ISL_420342|2020-03-06	2020-03-06	Belgium	Europe	52	26	1	1	13	1	1	1	1	1	348	348
hCoV-19/Sweden/20-50131/2020|EPI_ISL_429142|2020-03-06	2020-03-06	Sweden	Europe	348	26	1	1	1	1	1	1	1	1	456	255
hCoV-19/Denmark/ALAB-SSI-245/2020|EPI_ISL_437660|2020-03-06	2020-03-06	Denmark	Europe	52	26	1	1	1	1	1	1	1	1	255	255
hCoV-19/Sweden/20-50123/2020|EPI_ISL_429139|2020-03-06	2020-03-06	Sweden	Europe	467	26	1	1	1	1	1	1	1	1	604	255
hCoV-19/Belgium/MC-030689/2020|EPI_ISL_420345|2020-03-06	2020-03-06	Belgium	Europe	468	26	1	1	1	1	1	1	39	1	605	300
hCoV-19/England/20109093606/2020|EPI_ISL_417285|2020-03-06	2020-03-06	United Kingdom	Europe	469	1	1	10	1	1	1	1	67	1	606	4
hCoV-19/USA/MA_3616/2020|EPI_ISL_424916|2020-03-06	2020-03-06	USA	North America	255	26	25	1	1	1	1	1	1	1	333	333
hCoV-19/Chile/Santiago_op2d1/2020|EPI_ISL_415658|2020-03-06	2020-03-06	Chile	South America	210	1	29	1	1	1	1	3	36	1	355	355
hCoV-19/Ireland/21145/2020|EPI_ISL_418548|2020-03-06	2020-03-06	Ireland	Europe	52	26	1	1	14	1	1	1	39	1	369	369
hCoV-19/USA/WA-UW37/2020|EPI_ISL_416454|2020-03-06	2020-03-06	USA	North America	194	1	1	1	1	1	1	3	1	1	256	256
hCoV-19/USA/MA_3626/2020|EPI_ISL_424918|2020-03-06	2020-03-06	USA	North America	255	26	25	1	1	1	1	1	1	1	333	333
hCoV-19/Netherlands/ZuidHolland_13/2020|EPI_ISL_414470|2020-03-06	2020-03-06	Netherlands	Europe	52	26	1	1	1	1	1	1	68	1	607	300
hCoV-19/USA/NY-Wadsworth-11207-01/2020|EPI_ISL_426292|2020-03-06	2020-03-06	USA	North America	255	26	25	1	1	1	1	1	1	1	333	333
hCoV-19/Chile/Santiago_op3d1/2020|EPI_ISL_415660|2020-03-07	2020-03-07	Chile	South America	210	1	29	1	1	1	1	3	36	1	355	355
hCoV-19/USA/MN_0101/2020|EPI_ISL_426427|2020-03-07	2020-03-07	USA	North America	470	1	1	1	1	1	1	1	1	1	608	4
hCoV-19/USA/NV_0016/2020|EPI_ISL_426429|2020-03-07	2020-03-07	USA	North America	383	1	1	1	1	1	1	1	1	1	500	4
hCoV-19/Vietnam/OUCRU026/2020|EPI_ISL_435305|2020-03-07	2020-03-07	Vietnam	Asia	52	26	1	1	1	1	1	1	39	1	300	300
hCoV-19/England/20109047803/2020|EPI_ISL_418667|2020-03-07	2020-03-07	United Kingdom	Europe	52	26	1	1	1	1	1	1	1	1	255	255
hCoV-19/Denmark/ALAB-SSI108/2020|EPI_ISL_429340|2020-03-07	2020-03-07	Denmark	Europe	471	26	1	1	1	1	1	1	1	1	609	300
hCoV-19/USA/WA-S253/2020|EPI_ISL_430291|2020-03-07	2020-03-07	USA	North America	472	1	1	1	1	1	1	3	1	1	610	256
hCoV-19/Netherlands/ZuidHolland_17/2020|EPI_ISL_414559|2020-03-07	2020-03-07	Netherlands	Europe	337	26	1	1	1	1	1	1	1	1	611	255
hCoV-19/USA/PA_2317/2020|EPI_ISL_424883|2020-03-07	2020-03-07	USA	North America	255	26	25	1	1	1	1	1	1	1	333	333
hCoV-19/USA/SC_3571/2020|EPI_ISL_424904|2020-03-07	2020-03-07	USA	North America	473	4	1	1	3	1	1	5	1	1	612	2649
hCoV-19/USA/WA-S111/2020|EPI_ISL_417164|2020-03-07	2020-03-07	USA	North America	194	1	1	1	1	1	1	3	1	1	256	256
hCoV-19/Spain/Madrid201738/2020|EPI_ISL_419237|2020-03-07	2020-03-07	Spain	Europe	22	1	4	1	1	1	1	1	1	1	115	550
hCoV-19/USA/SC_3570/2020|EPI_ISL_424903|2020-03-07	2020-03-07	USA	North America	334	4	1	1	3	1	1	5	1	1	439	2649
hCoV-19/Canada/ON_PHL4069/2020|EPI_ISL_418334|2020-03-07	2020-03-07	Canada	North America	474	1	1	1	1	1	1	3	1	1	613	256
hCoV-19/Belgium/ULG-3665/2020|EPI_ISL_417009|2020-03-07	2020-03-07	Belgium	Europe	475	23	4	1	1	1	1	1	1	12	614	550
hCoV-19/Canada/ON_PHL0743/2020|EPI_ISL_418346|2020-03-07	2020-03-07	Canada	North America	255	26	25	1	1	1	1	1	1	1	333	333
hCoV-19/Spain/Galicia201663/2020|EPI_ISL_417007|2020-03-07	2020-03-07	Spain	Europe	231	26	1	1	1	1	1	1	1	1	301	301
hCoV-19/USA/OH_0020/2020|EPI_ISL_426431|2020-03-07	2020-03-07	USA	North America	476	26	25	1	1	1	1	1	1	1	615	258
hCoV-19/Netherlands/Utrecht_12/2020|EPI_ISL_414551|2020-03-07	2020-03-07	Netherlands	Europe	286	1	1	1	1	1	1	1	1	1	377	4
hCoV-19/USA/SC_3575/2020|EPI_ISL_424842|2020-03-07	2020-03-07	USA	North America	477	4	1	1	3	1	1	5	1	1	616	2649
hCoV-19/USA/MN2-MDH2/2020|EPI_ISL_414589|2020-03-07	2020-03-07	USA	North America	478	1	1	1	1	1	1	1	1	1	617	4
hCoV-19/England/SHEF-BFCEE/2020|EPI_ISL_416733|2020-03-07	2020-03-07	United Kingdom	Europe	448	1	4	1	1	1	1	1	1	1	577	550
hCoV-19/France/Bourg-en-Bresse_06813/2020|EPI_ISL_417340|2020-03-07	2020-03-07	France	Europe	479	26	25	1	1	1	1	1	1	1	618	258
hCoV-19/England/20109054806/2020|EPI_ISL_417280|2020-03-07	2020-03-07	United Kingdom	Europe	448	1	4	1	1	1	1	1	1	1	577	550
hCoV-19/Vietnam/OUCRU022/2020|EPI_ISL_435303|2020-03-07	2020-03-07	Vietnam	Asia	52	26	1	1	1	1	1	1	39	1	300	300
hCoV-19/Slovakia/SK-BMC2/2020|EPI_ISL_417878|2020-03-07	2020-03-07	Slovakia	Europe	255	26	25	1	1	1	1	1	1	1	333	333
hCoV-19/Canada/BC_8718874/2020|EPI_ISL_418852|2020-03-07	2020-03-07	Canada	North America	420	1	1	1	1	1	1	3	1	1	546	256
hCoV-19/Austria/CeMM0169/2020|EPI_ISL_438014|2020-03-07	2020-03-07	Austria	Europe	222	26	1	1	1	1	1	1	39	1	289	300
hCoV-19/Austria/CeMM0168/2020|EPI_ISL_438013|2020-03-07	2020-03-07	Austria	Europe	222	26	1	1	1	1	1	1	39	1	289	300
hCoV-19/Belgium/BJ-030767/2020|EPI_ISL_420323|2020-03-07	2020-03-07	Belgium	Europe	480	26	1	1	1	1	1	1	39	1	619	300
hCoV-19/Netherlands/NA_43/2020|EPI_ISL_422804|2020-03-07	2020-03-07	Netherlands	Europe	481	1	4	1	1	1	1	1	1	1	620	550
hCoV-19/Canada/ON_PHL3650/2020|EPI_ISL_418349|2020-03-07	2020-03-07	Canada	North America	195	26	25	1	1	1	1	1	1	1	258	258
hCoV-19/Portugal/PT0007/2020|EPI_ISL_417992|2020-03-07	2020-03-07	Portugal	Europe	482	26	1	1	1	1	1	1	39	1	621	300
hCoV-19/South Africa/R03006/2020|EPI_ISL_417186|2020-03-07	2020-03-07	South Africa	Africa	483	126	1	1	1	1	1	1	1	1	622	255
hCoV-19/Iceland/65/2020|EPI_ISL_417705|2020-03-07	2020-03-07	Iceland	Europe	195	26	25	1	1	1	1	1	1	1	258	258
hCoV-19/Australia/VIC-CBA4/2020|EPI_ISL_430064|2020-03-07	2020-03-07	Australia	Oceania	194	112	1	1	1	1	1	3	1	1	623	623
hCoV-19/France/B2348/2020|EPI_ISL_416511|2020-03-07	2020-03-07	France	Europe	484	26	25	1	1	1	1	1	1	1	624	258
hCoV-19/Iceland/63/2020|EPI_ISL_417855|2020-03-07	2020-03-07	Iceland	Europe	485	26	25	1	1	1	1	1	1	1	625	258
hCoV-19/Saudi Arabia/KAIMRC-Alghoribi/2020|EPI_ISL_416432|2020-03-07	2020-03-07	Saudi Arabia	Asia	486	99	44	1	1	1	1	1	40	1	626	1179
hCoV-19/France/Bourg-en-Bresse_06678/2020|EPI_ISL_416757|2020-03-07	2020-03-07	France	Europe	347	127	36	1	1	1	1	1	1	1	627	454
hCoV-19/Belgium/HL-030771/2020|EPI_ISL_420327|2020-03-07	2020-03-07	Belgium	Europe	52	101	1	1	1	1	1	1	1	1	628	255
hCoV-19/Netherlands/NA_34/2020|EPI_ISL_415491|2020-03-07	2020-03-07	Netherlands	Europe	424	1	4	1	1	1	1	1	1	1	551	551
hCoV-19/USA/PA_2735/2020|EPI_ISL_426433|2020-03-07	2020-03-07	USA	North America	476	26	25	1	1	1	1	1	1	1	615	258
hCoV-19/Greece/236_31815/2020|EPI_ISL_437895|2020-03-07	2020-03-07	Greece	Europe	487	1	45	1	1	1	1	1	1	1	629	4
hCoV-19/Belgium/DCS-030796/2020|EPI_ISL_420352|2020-03-07	2020-03-07	Belgium	Europe	488	26	1	1	1	1	1	12	1	1	630	255
hCoV-19/Spain/Madrid201706/2020|EPI_ISL_419235|2020-03-07	2020-03-07	Spain	Europe	489	26	1	1	1	1	1	1	1	1	631	255
hCoV-19/Portugal/PT0028/2020|EPI_ISL_418013|2020-03-07	2020-03-07	Portugal	Europe	482	26	1	1	1	1	1	1	39	1	621	300
hCoV-19/England/20109052506/2020|EPI_ISL_417276|2020-03-07	2020-03-07	United Kingdom	Europe	490	1	1	1	1	1	1	13	1	1	632	4
hCoV-19/France/B2349/2020|EPI_ISL_416512|2020-03-07	2020-03-07	France	Europe	195	116	25	1	1	1	1	1	1	1	633	258
hCoV-19/USA/IL_0087/2020|EPI_ISL_424850|2020-03-07	2020-03-07	USA	North America	491	26	25	1	1	1	1	1	1	1	634	258
hCoV-19/Canada/ON_PHL2653/2020|EPI_ISL_418371|2020-03-07	2020-03-07	Canada	North America	492	26	1	1	1	8	1	1	42	1	635	1102
hCoV-19/Spain/Madrid_LP19_4952/2020|EPI_ISL_428676|2020-03-07	2020-03-07	Spain	Europe	335	26	26	1	1	1	1	3	1	1	440	266
hCoV-19/USA/MA_3642/2020|EPI_ISL_424919|2020-03-07	2020-03-07	USA	North America	255	26	25	1	1	1	1	1	1	1	333	333
hCoV-19/Switzerland/GE4984/2020|EPI_ISL_415708|2020-03-07	2020-03-07	Switzerland	Europe	493	26	1	1	1	1	1	1	69	1	636	2574
hCoV-19/Netherlands/Utrecht_13/2020|EPI_ISL_414552|2020-03-07	2020-03-07	Netherlands	Europe	52	26	1	1	14	1	1	1	39	1	369	369
hCoV-19/USA/GA_2070/2020|EPI_ISL_426417|2020-03-07	2020-03-07	USA	North America	334	4	1	1	3	1	1	5	1	1	439	2649
hCoV-19/Italy/INMI8/2020|EPI_ISL_424342|2020-03-07	2020-03-07	Italy	Europe	52	17	1	1	1	1	1	1	1	1	69	255
hCoV-19/USA/WA-UW38/2020|EPI_ISL_416455|2020-03-07	2020-03-07	USA	North America	494	1	1	1	1	1	1	3	1	1	637	256
hCoV-19/USA/IA_6391/2020|EPI_ISL_424899|2020-03-07	2020-03-07	USA	North America	52	128	1	1	1	1	1	1	1	1	638	255
hCoV-19/France/Macon_06756/2020|EPI_ISL_417338|2020-03-07	2020-03-07	France	Europe	495	26	25	1	1	1	1	1	1	1	639	258
hCoV-19/USA/NC_0031/2020|EPI_ISL_424873|2020-03-07	2020-03-07	USA	North America	255	26	25	1	1	1	1	1	1	1	333	333
hCoV-19/USA/IL_0089/2020|EPI_ISL_424851|2020-03-07	2020-03-07	USA	North America	496	1	1	1	1	1	1	3	1	1	640	256
hCoV-19/USA/CA-SCCPHD-UC133/2020|EPI_ISL_435612|2020-03-07	2020-03-07	USA	North America	4	1	1	1	19	1	1	1	1	1	641	4
hCoV-19/France/B2351/2020|EPI_ISL_416513|2020-03-07	2020-03-07	France	Europe	497	116	25	1	1	1	1	1	1	1	642	258
hCoV-19/USA/IA_6390/2020|EPI_ISL_424900|2020-03-07	2020-03-07	USA	North America	52	26	1	1	1	1	1	1	1	1	255	255
hCoV-19/Iceland/66/2020|EPI_ISL_417857|2020-03-07	2020-03-07	Iceland	Europe	195	26	25	1	1	1	1	1	1	1	258	258
hCoV-19/Scotland/CVR74/2020|EPI_ISL_425804|2020-03-07	2020-03-07	United Kingdom	Europe	498	26	1	1	1	1	1	1	70	1	643	300
hCoV-19/Germany/BAV-MVP0009/2020|EPI_ISL_437210|2020-03-07	2020-03-07	Germany	Europe	52	26	1	1	14	1	1	1	39	1	369	369
hCoV-19/Portugal/PT0014/2020|EPI_ISL_417999|2020-03-07	2020-03-07	Portugal	Europe	52	80	1	1	1	1	1	1	1	1	358	358
hCoV-19/USA/PA_2734/2020|EPI_ISL_426432|2020-03-07	2020-03-07	USA	North America	476	26	46	1	1	1	1	1	1	1	644	258
hCoV-19/Australia/VIC17/2020|EPI_ISL_419736|2020-03-07	2020-03-07	Australia	Oceania	499	4	1	1	3	1	11	5	1	1	645	645
hCoV-19/USA/NE_7025/2020|EPI_ISL_424875|2020-03-07	2020-03-07	USA	North America	415	1	1	1	1	1	1	1	1	1	538	4
hCoV-19/Argentina/C121/2020|EPI_ISL_420600|2020-03-07	2020-03-07	Argentina	South America	52	26	1	1	1	1	1	1	39	1	300	300
hCoV-19/Vietnam/39607/2020|EPI_ISL_416428|2020-03-07	2020-03-07	Vietnam	Asia	52	26	1	1	1	1	1	1	39	1	300	300
hCoV-19/USA/MA_4811/2020|EPI_ISL_424847|2020-03-07	2020-03-07	USA	North America	255	26	25	1	1	1	1	1	1	1	333	333
hCoV-19/Finland/FIN-508/2020|EPI_ISL_414643|2020-03-07	2020-03-07	Finland	Europe	52	26	1	1	14	1	1	1	39	1	369	369
hCoV-19/France/Lyon_06625/2020|EPI_ISL_417337|2020-03-07	2020-03-07	France	Europe	500	26	1	1	1	1	1	1	1	1	646	255
hCoV-19/Sweden/20-50173/2020|EPI_ISL_429148|2020-03-08	2020-03-08	Sweden	Europe	348	26	1	1	1	1	1	1	1	1	456	255
hCoV-19/USA/WA-UW50/2020|EPI_ISL_415615|2020-03-08	2020-03-08	USA	North America	501	1	1	1	20	1	1	3	1	1	647	256
hCoV-19/Sweden/20-50171/2020|EPI_ISL_429146|2020-03-08	2020-03-08	Sweden	Europe	374	26	1	1	1	1	1	1	1	1	488	255
hCoV-19/Canada/ON_PHL3917/2020|EPI_ISL_418322|2020-03-08	2020-03-08	Canada	North America	51	129	1	1	1	1	1	1	7	1	648	67
hCoV-19/England/20109050406/2020|EPI_ISL_417265|2020-03-08	2020-03-08	United Kingdom	Europe	303	85	1	1	1	1	1	1	39	1	399	399
hCoV-19/USA/NY-Wadsworth-11736-02/2020|EPI_ISL_426311|2020-03-08	2020-03-08	USA	North America	195	26	25	1	1	1	1	1	1	1	258	258
hCoV-19/Australia/NSW27/2020|EPI_ISL_417390|2020-03-08	2020-03-08	Australia	Oceania	502	26	1	1	1	1	1	1	39	1	649	300
hCoV-19/Netherlands/ZuidHolland_15/2020|EPI_ISL_414557|2020-03-08	2020-03-08	Netherlands	Europe	337	26	1	1	14	1	1	1	39	1	442	369
hCoV-19/USA/IA_6396/2020|EPI_ISL_424895|2020-03-08	2020-03-08	USA	North America	52	26	1	1	1	1	1	1	1	1	255	255
hCoV-19/USA/NY-SURV0592/2020|EPI_ISL_436072|2020-03-08	2020-03-08	USA	North America	503	26	25	1	1	1	1	1	1	1	650	258
hCoV-19/France/Lyon_0693/2020|EPI_ISL_416758|2020-03-08	2020-03-08	France	Europe	504	26	25	1	1	1	1	1	1	1	651	258
hCoV-19/Denmark/ALAB-SSI-135/2020|EPI_ISL_437647|2020-03-08	2020-03-08	Denmark	Europe	505	26	25	1	1	1	1	1	1	1	652	258
hCoV-19/France/HF2155/2020|EPI_ISL_418225|2020-03-08	2020-03-08	France	Europe	506	26	25	1	1	1	1	1	1	1	653	258
hCoV-19/Netherlands/NA_22/2020|EPI_ISL_415479|2020-03-08	2020-03-08	Netherlands	Europe	507	1	1	1	1	1	1	1	1	1	654	4
hCoV-19/Sweden/20-50175/2020|EPI_ISL_429150|2020-03-08	2020-03-08	Sweden	Europe	348	26	1	1	1	1	1	1	1	1	456	255
hCoV-19/Portugal/PT0009/2020|EPI_ISL_417994|2020-03-08	2020-03-08	Portugal	Europe	52	26	35	1	1	1	1	1	39	1	462	300
hCoV-19/Canada/ON_PHL3680/2020|EPI_ISL_418348|2020-03-08	2020-03-08	Canada	North America	195	26	25	1	1	1	1	1	71	1	655	258
hCoV-19/Portugal/PT0008/2020|EPI_ISL_417993|2020-03-08	2020-03-08	Portugal	Europe	52	26	1	1	1	1	1	1	39	1	300	300
hCoV-19/USA/WA-UW31/2020|EPI_ISL_414618|2020-03-08	2020-03-08	USA	North America	508	74	1	1	1	1	1	3	1	1	656	256
hCoV-19/England/20109099206/2020|EPI_ISL_417299|2020-03-08	2020-03-08	United Kingdom	Europe	509	26	1	1	1	1	1	1	39	1	657	300
hCoV-19/USA/NY-Wadsworth-11666-01/2020|EPI_ISL_426050|2020-03-08	2020-03-08	USA	North America	195	26	25	1	1	1	1	1	1	1	258	258
hCoV-19/Netherlands/NA_44/2020|EPI_ISL_422805|2020-03-08	2020-03-08	Netherlands	Europe	470	1	1	1	1	1	1	1	1	1	608	4
hCoV-19/Denmark/ALAB-SSI119/2020|EPI_ISL_429348|2020-03-08	2020-03-08	Denmark	Europe	510	26	25	1	1	1	1	1	1	1	658	258
hCoV-19/USA/VA_6389/2020|EPI_ISL_424894|2020-03-08	2020-03-08	USA	North America	511	26	1	1	1	1	1	1	1	1	659	300
hCoV-19/Iceland/70/2020|EPI_ISL_417728|2020-03-08	2020-03-08	Iceland	Europe	52	26	1	1	14	1	1	1	72	1	660	369
hCoV-19/USA/NY-Wadsworth-11735-01/2020|EPI_ISL_426290|2020-03-08	2020-03-08	USA	North America	195	26	25	1	1	1	1	1	1	1	258	258
hCoV-19/Australia/NSW28/2020|EPI_ISL_417391|2020-03-08	2020-03-08	Australia	Oceania	512	1	1	1	1	1	1	1	38	1	661	336
hCoV-19/Denmark/ALAB-SSI-138/2020|EPI_ISL_437650|2020-03-08	2020-03-08	Denmark	Europe	513	26	25	1	1	1	12	1	1	1	662	258
hCoV-19/Sweden/20-50172/2020|EPI_ISL_429147|2020-03-08	2020-03-08	Sweden	Europe	348	26	1	1	1	1	1	1	1	1	456	255
hCoV-19/USA/VA-DCLS-0008/2020|EPI_ISL_419260|2020-03-08	2020-03-08	USA	North America	258	26	25	1	1	1	1	1	1	1	338	338
hCoV-19/Netherlands/ZuidHolland_22/2020|EPI_ISL_414564|2020-03-08	2020-03-08	Netherlands	Europe	52	26	1	1	14	1	1	1	39	1	369	369
hCoV-19/Chile/Santiago_op4d1/2020|EPI_ISL_415661|2020-03-08	2020-03-08	Chile	South America	210	1	29	1	1	1	1	3	36	1	355	355
hCoV-19/Greece/237_31890/2020|EPI_ISL_437896|2020-03-08	2020-03-08	Greece	Europe	258	130	47	1	1	1	1	1	1	1	663	338
hCoV-19/USA/OH_0019/2020|EPI_ISL_426430|2020-03-08	2020-03-08	USA	North America	476	26	25	1	1	1	1	1	1	1	615	258
hCoV-19/USA/GA_2118/2020|EPI_ISL_424861|2020-03-08	2020-03-08	USA	North America	514	4	1	1	3	1	1	5	1	1	664	2649
hCoV-19/USA/WA-UW30/2020|EPI_ISL_414617|2020-03-08	2020-03-08	USA	North America	515	1	1	1	13	1	1	3	73	1	665	256
hCoV-19/Sweden/20-50176/2020|EPI_ISL_429151|2020-03-08	2020-03-08	Sweden	Europe	348	26	1	1	1	1	1	1	1	1	456	255
hCoV-19/Portugal/PT0010/2020|EPI_ISL_417995|2020-03-08	2020-03-08	Portugal	Europe	482	26	1	1	1	1	1	1	39	1	621	300
hCoV-19/Australia/VIC20/2020|EPI_ISL_419741|2020-03-08	2020-03-08	Australia	Oceania	194	112	1	1	1	1	1	3	1	1	623	623
hCoV-19/Netherlands/NA_21/2020|EPI_ISL_415478|2020-03-08	2020-03-08	Netherlands	Europe	423	1	4	1	1	1	1	1	1	1	550	550
hCoV-19/Denmark/ALAB-SSI132/2020|EPI_ISL_429357|2020-03-08	2020-03-08	Denmark	Europe	195	26	25	1	1	1	1	1	1	1	258	258
hCoV-19/France/HF2150/2020|EPI_ISL_418224|2020-03-08	2020-03-08	France	Europe	195	26	25	1	1	1	1	1	1	1	258	258
hCoV-19/USA/WA-S112/2020|EPI_ISL_417165|2020-03-08	2020-03-08	USA	North America	516	1	1	1	1	1	1	3	1	1	666	256
hCoV-19/Australia/NSW29/2020|EPI_ISL_427651|2020-03-08	2020-03-08	Australia	Oceania	517	1	4	1	1	1	1	1	1	1	667	550
hCoV-19/USA/IA_6394/2020|EPI_ISL_424865|2020-03-08	2020-03-08	USA	North America	518	26	1	1	1	1	1	1	1	1	668	255
hCoV-19/USA/WA-UW43/2020|EPI_ISL_415608|2020-03-08	2020-03-08	USA	North America	519	1	1	1	1	9	1	3	1	1	669	256
hCoV-19/Portugal/PT0013/2020|EPI_ISL_417998|2020-03-08	2020-03-08	Portugal	Europe	52	80	1	1	1	1	1	1	1	1	358	358
hCoV-19/Netherlands/NA_46/2020|EPI_ISL_422807|2020-03-08	2020-03-08	Netherlands	Europe	520	1	4	1	1	1	1	1	1	1	670	550
hCoV-19/Portugal/PT0011/2020|EPI_ISL_417996|2020-03-08	2020-03-08	Portugal	Europe	52	26	1	1	1	1	1	1	48	1	375	300
hCoV-19/Canada/ON_PHL6883/2020|EPI_ISL_418331|2020-03-08	2020-03-08	Canada	North America	521	112	1	1	1	1	1	3	1	1	671	623
hCoV-19/Sweden/20-50179/2020|EPI_ISL_429152|2020-03-08	2020-03-08	Sweden	Europe	255	131	25	1	1	1	1	1	1	1	672	333
hCoV-19/Spain/Madrid_H12_1703/2020|EPI_ISL_421173|2020-03-08	2020-03-08	Spain	Europe	522	26	1	1	1	1	1	1	1	1	673	255
hCoV-19/Portugal/PT0006b/2020|EPI_ISL_417991|2020-03-08	2020-03-08	Portugal	Europe	52	26	1	1	1	1	1	1	74	1	674	300
hCoV-19/USA/WA-UW41/2020|EPI_ISL_415606|2020-03-08	2020-03-08	USA	North America	194	1	1	1	1	1	1	3	1	1	256	256
hCoV-19/Slovakia/SK-BMC6/2020|EPI_ISL_417880|2020-03-08	2020-03-08	Slovakia	Europe	470	1	1	1	1	1	1	1	1	1	608	4
hCoV-19/Ireland/Dublin-22361/2020|EPI_ISL_418580|2020-03-08	2020-03-08	Ireland	Europe	523	26	1	1	1	1	1	1	39	1	675	300
hCoV-19/Netherlands/NoordBrabant_27/2020|EPI_ISL_414536|2020-03-08	2020-03-08	Netherlands	Europe	524	1	1	1	1	1	1	1	1	1	676	4
hCoV-19/Denmark/ALAB-SSI125/2020|EPI_ISL_429353|2020-03-08	2020-03-08	Denmark	Europe	52	26	1	1	1	1	1	1	39	1	300	300
hCoV-19/Spain/Madrid_LP22_5885/2020|EPI_ISL_428678|2020-03-08	2020-03-08	Spain	Europe	335	26	26	1	1	1	1	3	1	1	440	266
hCoV-19/Denmark/ALAB-SSI-133/2020|EPI_ISL_437642|2020-03-08	2020-03-08	Denmark	Europe	525	132	1	1	1	1	1	1	75	1	677	681
hCoV-19/Denmark/ALAB-SSI126/2020|EPI_ISL_429354|2020-03-08	2020-03-08	Denmark	Europe	505	26	25	1	1	1	1	1	1	1	652	258
hCoV-19/Japan/P1/2020|EPI_ISL_419296|2020-03-08	2020-03-08	Japan	Asia	258	26	25	1	1	1	1	1	1	1	338	338
hCoV-19/Netherlands/Utrecht_16/2020|EPI_ISL_414555|2020-03-08	2020-03-08	Netherlands	Europe	526	1	1	1	1	1	1	3	14	1	678	9734
hCoV-19/Finland/FIN-455/2020|EPI_ISL_414642|2020-03-08	2020-03-08	Finland	Europe	195	26	25	1	1	1	1	1	1	1	258	258
hCoV-19/Denmark/ALAB-SSI105/2020|EPI_ISL_429337|2020-03-08	2020-03-08	Denmark	Europe	195	26	25	1	1	1	1	1	1	1	258	258
hCoV-19/USA/NY-SURV0319/2020|EPI_ISL_436061|2020-03-08	2020-03-08	USA	North America	527	26	25	1	1	1	1	1	1	1	679	258
hCoV-19/USA/IA_6401/2020|EPI_ISL_424897|2020-03-08	2020-03-08	USA	North America	52	26	1	1	1	1	1	1	1	1	255	255
hCoV-19/Singapore/49/2020|EPI_ISL_428828|2020-03-08	2020-03-08	Singapore	Asia	52	26	1	1	1	1	1	1	1	1	255	255
hCoV-19/Sweden/20-50185/2020|EPI_ISL_430862|2020-03-08	2020-03-08	Sweden	Europe	52	26	1	1	1	1	1	1	39	1	300	300
hCoV-19/Denmark/ALAB-SSI405/2020|EPI_ISL_429499|2020-03-08	2020-03-08	Denmark	Europe	52	26	1	1	14	1	1	1	39	1	369	369
hCoV-19/USA/WA-S255/2020|EPI_ISL_430293|2020-03-08	2020-03-08	USA	North America	528	1	48	1	1	1	1	3	1	1	680	256
hCoV-19/Austria/CeMM0176/2020|EPI_ISL_438019|2020-03-08	2020-03-08	Austria	Europe	222	26	1	1	1	1	1	1	39	1	289	300
hCoV-19/Netherlands/NoordBrabant_105/2020|EPI_ISL_422864|2020-03-08	2020-03-08	Netherlands	Europe	52	132	1	1	1	1	1	1	1	1	681	681
hCoV-19/USA/WA-S232/2020|EPI_ISL_430270|2020-03-08	2020-03-08	USA	North America	528	133	48	1	1	1	1	3	1	1	682	256
hCoV-19/Netherlands/NA_57/2020|EPI_ISL_422818|2020-03-08	2020-03-08	Netherlands	Europe	424	1	4	1	1	1	1	1	1	1	551	551
hCoV-19/Netherlands/NA_50/2020|EPI_ISL_422811|2020-03-08	2020-03-08	Netherlands	Europe	470	1	1	1	1	1	1	1	1	1	608	4
hCoV-19/Canada/ON_PHLU8150/2020|EPI_ISL_418355|2020-03-08	2020-03-08	Canada	North America	52	26	1	1	1	1	1	1	76	1	683	300
hCoV-19/France/HF2196/2020|EPI_ISL_416493|2020-03-08	2020-03-08	France	Europe	347	26	1	1	1	1	1	1	1	1	454	454
hCoV-19/Scotland/EDB003/2020|EPI_ISL_415640|2020-03-08	2020-03-08	United Kingdom	Europe	52	91	1	1	1	1	1	1	1	1	434	255
hCoV-19/USA/OH_0023/2020|EPI_ISL_424880|2020-03-08	2020-03-08	USA	North America	195	26	25	1	1	1	1	1	1	1	258	258
hCoV-19/Netherlands/NoordBrabant_30/2020|EPI_ISL_414539|2020-03-08	2020-03-08	Netherlands	Europe	529	134	1	1	1	1	1	1	1	1	684	4
hCoV-19/Denmark/ALAB-SSI128/2020|EPI_ISL_429355|2020-03-08	2020-03-08	Denmark	Europe	195	26	25	1	1	1	1	1	1	1	258	258
hCoV-19/USA/WA-UW33/2020|EPI_ISL_414620|2020-03-08	2020-03-08	USA	North America	194	1	1	1	1	1	1	3	1	1	256	256
hCoV-19/Ireland/Dublin-22428/2020|EPI_ISL_418581|2020-03-08	2020-03-08	Ireland	Europe	462	26	1	1	1	1	1	1	39	1	597	300
hCoV-19/Denmark/ALAB-SSI123/2020|EPI_ISL_429352|2020-03-08	2020-03-08	Denmark	Europe	195	26	25	1	1	1	1	1	1	1	258	258
hCoV-19/Netherlands/NoordBrabant_28/2020|EPI_ISL_414537|2020-03-08	2020-03-08	Netherlands	Europe	529	1	1	1	1	1	1	1	1	1	685	4
hCoV-19/Australia/NSW153/2020|EPI_ISL_427653|2020-03-08	2020-03-08	Australia	Oceania	436	26	1	1	1	1	1	1	39	1	564	300
hCoV-19/Iceland/69/2020|EPI_ISL_417749|2020-03-08	2020-03-08	Iceland	Europe	52	80	1	1	1	1	1	1	1	1	358	358
hCoV-19/Spain/Madrid_LP23_5852/2020|EPI_ISL_428679|2020-03-08	2020-03-08	Spain	Europe	530	26	1	1	1	1	1	1	1	1	686	255
hCoV-19/Sweden/20-50181/2020|EPI_ISL_429154|2020-03-08	2020-03-08	Sweden	Europe	348	26	1	1	1	1	1	1	1	1	456	255
hCoV-19/Sweden/20-50180/2020|EPI_ISL_429153|2020-03-08	2020-03-08	Sweden	Europe	348	26	1	1	1	1	1	1	1	1	456	255
hCoV-19/England/20109097506/2020|EPI_ISL_417293|2020-03-08	2020-03-08	United Kingdom	Europe	52	26	1	1	14	1	1	1	39	1	369	369
hCoV-19/Netherlands/NA_47/2020|EPI_ISL_422808|2020-03-08	2020-03-08	Netherlands	Europe	531	1	4	1	1	1	1	1	1	1	687	550
hCoV-19/Georgia/Tb-390/2020|EPI_ISL_416477|2020-03-08	2020-03-08	Georgia	Asia	532	1	29	1	1	1	1	3	36	1	688	355
hCoV-19/USA/WA-UW44/2020|EPI_ISL_415609|2020-03-08	2020-03-08	USA	North America	519	1	1	1	1	9	1	3	1	1	669	256
hCoV-19/England/20110097506/2020|EPI_ISL_417313|2020-03-08	2020-03-08	United Kingdom	Europe	533	1	1	1	1	1	1	1	1	1	689	4
hCoV-19/Netherlands/NA_24/2020|EPI_ISL_415481|2020-03-08	2020-03-08	Netherlands	Europe	534	26	25	1	1	1	1	1	1	1	690	258
hCoV-19/Netherlands/NA_58/2020|EPI_ISL_422819|2020-03-08	2020-03-08	Netherlands	Europe	535	1	1	1	1	1	1	1	1	1	691	4
hCoV-19/USA/WA-UW51/2020|EPI_ISL_415616|2020-03-08	2020-03-08	USA	North America	194	1	1	1	1	1	1	3	1	1	256	256
hCoV-19/USA/WA-S367/2020|EPI_ISL_434127|2020-03-08	2020-03-08	USA	North America	516	1	1	1	1	1	1	3	1	1	666	256
hCoV-19/Sweden/20-50170/2020|EPI_ISL_429145|2020-03-08	2020-03-08	Sweden	Europe	348	26	1	1	1	1	1	1	1	1	456	255
hCoV-19/USA/WA-S274/2020|EPI_ISL_430128|2020-03-08	2020-03-08	USA	North America	195	26	25	1	1	1	1	1	1	1	258	258
hCoV-19/Switzerland/GE6679/2020|EPI_ISL_415707|2020-03-08	2020-03-08	Switzerland	Europe	347	26	1	1	1	1	1	1	1	1	454	454
hCoV-19/Singapore/50/2020|EPI_ISL_428829|2020-03-08	2020-03-08	Singapore	Asia	4	98	1	1	1	1	1	1	1	1	472	750
hCoV-19/France/Lyon_06820/2020|EPI_ISL_417339|2020-03-08	2020-03-08	France	Europe	500	26	1	1	1	1	1	1	1	1	646	255
hCoV-19/Australia/NSW35/2020|EPI_ISL_417393|2020-03-08	2020-03-08	Australia	Oceania	536	1	1	1	1	1	1	1	38	1	692	336
hCoV-19/USA/IA_6399/2020|EPI_ISL_424898|2020-03-08	2020-03-08	USA	North America	52	26	1	1	1	1	1	1	1	1	255	255
hCoV-19/Algeria/G0640_2265/2020|EPI_ISL_418242|2020-03-08	2020-03-08	Algeria	Africa	537	26	25	1	1	1	1	1	49	1	693	258
hCoV-19/USA/IA_6395/2020|EPI_ISL_424896|2020-03-08	2020-03-08	USA	North America	518	26	1	1	1	1	1	1	1	1	668	255
hCoV-19/USA/VA_6352/2020|EPI_ISL_424891|2020-03-08	2020-03-08	USA	North America	258	26	25	1	1	1	1	1	1	1	338	338
hCoV-19/Netherlands/Utrecht_15/2020|EPI_ISL_414554|2020-03-08	2020-03-08	Netherlands	Europe	52	135	1	1	14	1	1	1	39	1	694	369
hCoV-19/USA/NY-SURV0175/2020|EPI_ISL_436056|2020-03-09	2020-03-09	USA	North America	527	26	25	1	1	1	13	1	77	1	695	258
hCoV-19/Netherlands/NA_25/2020|EPI_ISL_415482|2020-03-09	2020-03-09	Netherlands	Europe	52	26	49	1	14	1	1	1	39	1	696	369
hCoV-19/Belgium/FAE-030948/2020|EPI_ISL_420445|2020-03-09	2020-03-09	Belgium	Europe	347	26	36	1	1	1	1	1	1	1	697	454
hCoV-19/USA/VA-DCLS-09/2020|EPI_ISL_419261|2020-03-09	2020-03-09	USA	North America	258	26	25	1	1	1	1	1	1	1	338	338
hCoV-19/USA/NY-SURV0162/2020|EPI_ISL_436051|2020-03-09	2020-03-09	USA	North America	538	26	25	1	1	1	1	1	1	1	698	258
hCoV-19/Singapore/30/2020|EPI_ISL_420107|2020-03-09	2020-03-09	Singapore	Asia	539	1	1	1	1	1	1	9	1	1	699	NA
hCoV-19/Denmark/ALAB-SSI159/2020|EPI_ISL_429375|2020-03-09	2020-03-09	Denmark	Europe	540	26	25	1	1	1	1	1	1	1	700	258
hCoV-19/Belgium/SB-030990/2020|EPI_ISL_420346|2020-03-09	2020-03-09	Belgium	Europe	541	26	1	1	1	1	1	1	39	1	701	300
hCoV-19/Netherlands/NoordBrabant_45/2020|EPI_ISL_415502|2020-03-09	2020-03-09	Netherlands	Europe	52	26	1	1	14	1	1	1	39	1	369	369
hCoV-19/USA/WA-UW47/2020|EPI_ISL_415612|2020-03-09	2020-03-09	USA	North America	542	1	1	1	1	1	1	3	1	1	702	256
hCoV-19/Netherlands/ZuidHolland_26/2020|EPI_ISL_415530|2020-03-09	2020-03-09	Netherlands	Europe	52	135	1	1	14	1	1	1	39	1	694	369
hCoV-19/USA/WA-UW62/2020|EPI_ISL_415627|2020-03-09	2020-03-09	USA	North America	543	1	50	1	1	1	1	3	1	1	703	256
hCoV-19/USA/TX-HMH035/2020|EPI_ISL_434744|2020-03-09	2020-03-09	USA	North America	195	136	25	1	1	1	1	1	1	1	704	258
hCoV-19/Denmark/ALAB-SSI195/2020|EPI_ISL_429396|2020-03-09	2020-03-09	Denmark	Europe	195	26	25	1	1	1	1	1	1	1	258	258
hCoV-19/USA/WA-UW55/2020|EPI_ISL_415620|2020-03-09	2020-03-09	USA	North America	544	1	1	1	1	7	1	3	1	1	705	256
hCoV-19/Scotland/CVR68/2020|EPI_ISL_425799|2020-03-09	2020-03-09	United Kingdom	Europe	52	26	1	1	1	1	1	1	39	1	300	300
hCoV-19/Netherlands/NA_10/2020|EPI_ISL_415466|2020-03-09	2020-03-09	Netherlands	Europe	195	26	1	1	1	1	1	1	1	1	706	258
hCoV-19/USA/NY-SURV0334/2020|EPI_ISL_436063|2020-03-09	2020-03-09	USA	North America	545	26	1	1	1	1	1	1	1	1	707	255
hCoV-19/Netherlands/NA_60/2020|EPI_ISL_422821|2020-03-09	2020-03-09	Netherlands	Europe	424	1	4	1	1	1	1	1	1	1	551	551
hCoV-19/Spain/Valencia39/2020|EPI_ISL_420124|2020-03-09	2020-03-09	Spain	Europe	210	1	29	1	1	1	1	3	36	1	355	355
hCoV-19/USA/MN3-MDH3/2020|EPI_ISL_414590|2020-03-09	2020-03-09	USA	North America	546	137	1	1	1	1	1	3	1	1	708	256
hCoV-19/Belgium/LT-030956/2020|EPI_ISL_418985|2020-03-09	2020-03-09	Belgium	Europe	195	26	25	1	1	1	1	1	78	1	709	258
hCoV-19/Netherlands/NA_77/2020|EPI_ISL_422837|2020-03-09	2020-03-09	Netherlands	Europe	470	1	1	1	1	1	1	1	1	1	608	4
hCoV-19/USA/WA-S280/2020|EPI_ISL_430134|2020-03-09	2020-03-09	USA	North America	194	1	1	1	1	1	1	3	1	1	256	256
hCoV-19/Spain/Valencia38/2020|EPI_ISL_420123|2020-03-09	2020-03-09	Spain	Europe	210	1	29	1	1	1	1	3	36	1	355	355
hCoV-19/Chile/Santiago_6/2020|EPI_ISL_445249|2020-03-09	2020-03-09	Chile	South America	22	1	4	1	1	1	1	1	1	1	115	550
hCoV-19/Belgium/HAA-030953/2020|EPI_ISL_418982|2020-03-09	2020-03-09	Belgium	Europe	424	1	4	1	1	1	1	1	1	1	551	551
hCoV-19/Spain/Madrid_LP11_2271/2020|EPI_ISL_428674|2020-03-09	2020-03-09	Spain	Europe	19	26	51	1	1	1	1	3	1	1	710	266
hCoV-19/Spain/Madrid_H12_36/2020|EPI_ISL_428699|2020-03-09	2020-03-09	Spain	Europe	547	1	29	1	1	1	1	3	36	1	711	355
hCoV-19/USA/NY-SURV097/2020|EPI_ISL_436049|2020-03-09	2020-03-09	USA	North America	548	1	4	1	1	1	1	1	1	1	712	550
hCoV-19/Iceland/73/2020|EPI_ISL_417861|2020-03-09	2020-03-09	Iceland	Europe	549	26	1	1	14	1	1	1	39	1	713	369
hCoV-19/Australia/VIC21/2020|EPI_ISL_419740|2020-03-09	2020-03-09	Australia	Oceania	550	1	4	11	1	1	1	1	1	1	714	550
hCoV-19/Denmark/ALAB-SSI146/2020|EPI_ISL_429364|2020-03-09	2020-03-09	Denmark	Europe	551	26	25	1	1	1	1	1	1	1	715	258
hCoV-19/Iceland/81/2020|EPI_ISL_417866|2020-03-09	2020-03-09	Iceland	Europe	195	26	25	1	1	1	1	1	1	1	258	258
hCoV-19/Denmark/ALAB-SSI-1270/2020|EPI_ISL_444840|2020-03-09	2020-03-09	Denmark	Europe	195	26	25	1	1	1	1	1	1	1	258	258
hCoV-19/Canada/BC_4799711/2020|EPI_ISL_418830|2020-03-09	2020-03-09	Canada	North America	552	1	1	1	1	1	1	3	1	1	716	256
hCoV-19/Spain/Valencia33/2020|EPI_ISL_420118|2020-03-09	2020-03-09	Spain	Europe	210	1	29	1	1	1	1	3	36	1	355	355
hCoV-19/Netherlands/NoordBrabant_74/2020|EPI_ISL_422870|2020-03-09	2020-03-09	Netherlands	Europe	52	132	1	1	1	1	1	1	1	1	681	681
hCoV-19/Iceland/83/2020|EPI_ISL_417868|2020-03-09	2020-03-09	Iceland	Europe	52	26	1	1	14	1	1	1	39	1	369	369
hCoV-19/Scotland/CVR79/2020|EPI_ISL_425809|2020-03-09	2020-03-09	United Kingdom	Europe	52	91	1	1	1	1	1	1	1	1	434	255
hCoV-19/Spain/Valencia31/2020|EPI_ISL_420116|2020-03-09	2020-03-09	Spain	Europe	210	1	29	1	1	1	1	3	36	1	355	355
hCoV-19/Netherlands/NoordBrabant_85/2020|EPI_ISL_422879|2020-03-09	2020-03-09	Netherlands	Europe	52	132	1	1	1	1	1	1	1	1	681	681
hCoV-19/Denmark/ALAB-SSI-1263/2020|EPI_ISL_444835|2020-03-09	2020-03-09	Denmark	Europe	553	138	1	1	21	1	1	1	1	1	717	301
hCoV-19/USA/NY-SURV0331/2020|EPI_ISL_436062|2020-03-09	2020-03-09	USA	North America	527	26	25	1	1	1	1	1	1	1	679	258
hCoV-19/Iran/ KHGRC-1.1-IPI-8206/2020|EPI_ISL_442523|2020-03-09	2020-03-09	Iran	Asia	554	1	1	1	1	1	1	1	79	1	718	4
hCoV-19/Denmark/ALAB-SSI201/2020|EPI_ISL_429399|2020-03-09	2020-03-09	Denmark	Europe	52	26	1	1	22	1	1	1	80	1	719	300
hCoV-19/France/HF2174/2020|EPI_ISL_415654|2020-03-09	2020-03-09	France	Europe	555	26	25	1	1	1	1	1	1	1	720	258
hCoV-19/USA/WA-UW64/2020|EPI_ISL_415592|2020-03-09	2020-03-09	USA	North America	556	1	1	1	1	1	1	3	1	13	721	256
hCoV-19/Netherlands/NA_67/2020|EPI_ISL_422827|2020-03-09	2020-03-09	Netherlands	Europe	557	1	1	1	1	1	1	1	81	1	722	4
hCoV-19/USA/WA-UW67/2020|EPI_ISL_415595|2020-03-09	2020-03-09	USA	North America	194	1	1	1	1	1	1	3	1	1	256	256
hCoV-19/Netherlands/Flevoland_1/2020|EPI_ISL_415460|2020-03-09	2020-03-09	Netherlands	Europe	195	26	1	1	1	1	1	1	1	1	706	258
hCoV-19/Greece/133/2020|EPI_ISL_434455|2020-03-09	2020-03-09	Greece	Europe	558	26	25	1	1	1	1	1	1	1	723	258
hCoV-19/Greece/148/2020|EPI_ISL_434484|2020-03-09	2020-03-09	Greece	Europe	52	26	1	1	1	1	1	1	39	1	300	300
hCoV-19/USA/WA-UW56/2020|EPI_ISL_415621|2020-03-09	2020-03-09	USA	North America	559	1	1	1	1	1	1	3	1	1	724	256
hCoV-19/England/SHEF-BFCFD/2020|EPI_ISL_416734|2020-03-09	2020-03-09	United Kingdom	Europe	52	26	1	1	1	1	1	1	39	1	300	300
hCoV-19/Netherlands/ZuidHolland_27/2020|EPI_ISL_415531|2020-03-09	2020-03-09	Netherlands	Europe	560	139	1	1	1	1	1	1	1	1	725	4
hCoV-19/Chile/Santiago_7/2020|EPI_ISL_445250|2020-03-09	2020-03-09	Chile	South America	231	26	1	1	1	1	1	1	1	1	301	301
hCoV-19/USA/TX-HMH036/2020|EPI_ISL_434745|2020-03-09	2020-03-09	USA	North America	195	136	25	1	1	1	1	1	1	1	704	258
hCoV-19/USA/WA-UW48/2020|EPI_ISL_415613|2020-03-09	2020-03-09	USA	North America	194	1	1	1	1	1	1	3	1	1	256	256
hCoV-19/Denmark/ALAB-SSI157/2020|EPI_ISL_429373|2020-03-09	2020-03-09	Denmark	Europe	560	1	1	1	1	1	1	1	1	1	726	4
hCoV-19/Denmark/ALAB-SSI204/2020|EPI_ISL_429402|2020-03-09	2020-03-09	Denmark	Europe	195	26	25	1	1	1	1	1	82	1	727	258
hCoV-19/Denmark/ALAB-SSI158/2020|EPI_ISL_429374|2020-03-09	2020-03-09	Denmark	Europe	195	26	25	1	1	1	1	1	1	1	258	258
hCoV-19/Canada/BC_3842755/2020|EPI_ISL_418820|2020-03-09	2020-03-09	Canada	North America	561	1	1	1	1	1	1	3	1	1	728	256
hCoV-19/Taiwan/CGMH-CGU-07/2020|EPI_ISL_417520|2020-03-09	2020-03-09	Taiwan	Asia	562	67	1	1	1	1	1	1	41	1	729	67
hCoV-19/USA/WA-UW49/2020|EPI_ISL_415614|2020-03-09	2020-03-09	USA	North America	194	1	1	1	1	1	1	3	1	1	256	256
hCoV-19/Spain/Madrid_LP24_5999/2020|EPI_ISL_428680|2020-03-09	2020-03-09	Spain	Europe	231	26	1	1	1	1	1	1	1	1	301	301
hCoV-19/Netherlands/NA_26/2020|EPI_ISL_415483|2020-03-09	2020-03-09	Netherlands	Europe	563	26	1	1	14	1	1	1	46	1	730	369
hCoV-19/England/20110136302/2020|EPI_ISL_418668|2020-03-09	2020-03-09	United Kingdom	Europe	564	26	25	1	1	1	1	1	1	1	731	258
hCoV-19/Denmark/ALAB-SSI-1262/2020|EPI_ISL_444834|2020-03-09	2020-03-09	Denmark	Europe	565	140	1	1	14	1	1	1	39	1	732	369
hCoV-19/Canada/ON_PHL1083/2020|EPI_ISL_418340|2020-03-09	2020-03-09	Canada	North America	566	1	1	1	1	1	1	3	1	1	733	256
hCoV-19/Belgium/RDC-030961/2020|EPI_ISL_420452|2020-03-09	2020-03-09	Belgium	Europe	347	26	1	1	1	1	1	1	1	1	454	454
hCoV-19/Netherlands/Gelderland_6/2020|EPI_ISL_422642|2020-03-09	2020-03-09	Netherlands	Europe	52	26	1	1	1	1	1	1	1	1	255	255
hCoV-19/Spain/Valencia32/2020|EPI_ISL_420117|2020-03-09	2020-03-09	Spain	Europe	210	1	29	1	1	1	1	3	36	1	355	355
hCoV-19/England/20110058706/2020|EPI_ISL_417311|2020-03-09	2020-03-09	United Kingdom	Europe	52	26	1	1	1	1	1	1	39	1	300	300
hCoV-19/Spain/Madrid-LP32/2020|EPI_ISL_430720|2020-03-09	2020-03-09	Spain	Europe	567	26	1	1	1	1	1	1	1	1	734	255
hCoV-19/USA/LA_0842/2020|EPI_ISL_424868|2020-03-09	2020-03-09	USA	North America	568	26	25	1	1	1	1	14	1	1	735	768
hCoV-19/Iceland/82/2020|EPI_ISL_417867|2020-03-09	2020-03-09	Iceland	Europe	52	26	1	1	14	1	1	1	72	1	660	369
hCoV-19/Sweden/20-50232/2020|EPI_ISL_429156|2020-03-09	2020-03-09	Sweden	Europe	348	26	1	1	1	1	1	1	1	1	456	255
hCoV-19/Netherlands/NoordBrabant_56/2020|EPI_ISL_415512|2020-03-09	2020-03-09	Netherlands	Europe	481	1	4	1	1	1	1	1	1	1	620	550
hCoV-19/Spain/Valencia34/2020|EPI_ISL_420119|2020-03-09	2020-03-09	Spain	Europe	210	1	29	1	1	1	1	3	36	1	355	355
hCoV-19/Netherlands/NoordBrabant_75/2020|EPI_ISL_422871|2020-03-09	2020-03-09	Netherlands	Europe	470	1	1	1	1	1	1	1	1	1	608	4
hCoV-19/Denmark/ALAB-SSI235/2020|EPI_ISL_429414|2020-03-09	2020-03-09	Denmark	Europe	52	26	1	1	1	1	1	1	39	1	300	300
hCoV-19/Scotland/CVR70/2020|EPI_ISL_425801|2020-03-09	2020-03-09	United Kingdom	Europe	52	26	1	1	13	1	14	1	1	1	736	348
hCoV-19/Denmark/ALAB-SSI173/2020|EPI_ISL_429386|2020-03-09	2020-03-09	Denmark	Europe	195	26	25	1	1	1	1	1	1	1	258	258
hCoV-19/Norway/2084/2020|EPI_ISL_420150|2020-03-09	2020-03-09	Norway	Europe	569	26	25	1	1	1	1	1	1	1	737	258
hCoV-19/Denmark/ALAB-SSI167/2020|EPI_ISL_429381|2020-03-09	2020-03-09	Denmark	Europe	551	26	25	1	1	1	1	1	1	1	715	258
hCoV-19/Scotland/CVR07/2020|EPI_ISL_415630|2020-03-09	2020-03-09	United Kingdom	Europe	570	1	4	1	1	1	1	1	1	1	738	550
hCoV-19/Brazil/CV4/2020|EPI_ISL_429667|2020-03-09	2020-03-09	Brazil	South America	258	26	25	1	1	1	1	1	1	1	338	338
hCoV-19/Australia/NSW26/2020|EPI_ISL_417389|2020-03-09	2020-03-09	Australia	Oceania	571	141	1	1	1	1	1	1	38	1	739	336
hCoV-19/Spain/Valencia37/2020|EPI_ISL_420122|2020-03-09	2020-03-09	Spain	Europe	210	1	29	1	1	1	1	3	36	1	355	355
hCoV-19/Spain/Madrid_LP15_4/2020|EPI_ISL_417978|2020-03-09	2020-03-09	Spain	Europe	572	142	1	1	1	1	1	1	1	1	740	255
hCoV-19/Netherlands/ZuidHolland_25/2020|EPI_ISL_415529|2020-03-09	2020-03-09	Netherlands	Europe	52	26	1	1	14	1	1	1	39	1	369	369
hCoV-19/Belgium/DWAEE-030954/2020|EPI_ISL_418983|2020-03-09	2020-03-09	Belgium	Europe	563	26	1	1	14	1	1	1	46	1	730	369
hCoV-19/Spain/Madrid_LP16_6193/2020|EPI_ISL_428675|2020-03-09	2020-03-09	Spain	Europe	11	26	26	1	1	1	1	3	1	1	741	266
hCoV-19/Belgium/BG-030955/2020|EPI_ISL_418984|2020-03-09	2020-03-09	Belgium	Europe	274	124	1	1	1	1	1	1	39	1	601	300
hCoV-19/USA/PA_4395/2020|EPI_ISL_424885|2020-03-09	2020-03-09	USA	North America	258	26	25	1	1	1	1	1	1	1	338	338
hCoV-19/Denmark/ALAB-SSI150/2020|EPI_ISL_429368|2020-03-09	2020-03-09	Denmark	Europe	195	26	25	1	1	1	1	1	1	1	258	258
hCoV-19/Spain/Valencia29/2020|EPI_ISL_420114|2020-03-09	2020-03-09	Spain	Europe	210	143	29	1	1	1	1	3	36	1	742	355
hCoV-19/USA/CA-SCCPHD-UC142/2020|EPI_ISL_435621|2020-03-09	2020-03-09	USA	North America	4	1	52	1	1	1	1	1	1	1	743	4
hCoV-19/Netherlands/NA_7/2020|EPI_ISL_415496|2020-03-09	2020-03-09	Netherlands	Europe	52	26	1	1	14	1	1	1	39	1	369	369
hCoV-19/Spain/Valencia28/2020|EPI_ISL_420113|2020-03-09	2020-03-09	Spain	Europe	573	1	29	1	1	1	1	3	36	1	744	355
hCoV-19/Denmark/ALAB-SSI-1265/2020|EPI_ISL_444837|2020-03-09	2020-03-09	Denmark	Europe	195	26	25	1	1	1	1	1	1	1	258	258
hCoV-19/Denmark/ALAB-SSI-1269/2020|EPI_ISL_444839|2020-03-09	2020-03-09	Denmark	Europe	195	26	25	1	1	1	1	1	1	1	258	258
hCoV-19/Australia/VIC22/2020|EPI_ISL_419742|2020-03-09	2020-03-09	Australia	Oceania	574	26	25	1	1	1	1	1	1	1	745	258
hCoV-19/Denmark/ALAB-SSI143/2020|EPI_ISL_429361|2020-03-09	2020-03-09	Denmark	Europe	575	26	25	1	1	1	1	1	1	1	746	258
hCoV-19/Iceland/78/2020|EPI_ISL_417863|2020-03-09	2020-03-09	Iceland	Europe	52	26	1	1	14	1	1	1	39	1	369	369
hCoV-19/Netherlands/NoordBrabant_55/2020|EPI_ISL_415511|2020-03-09	2020-03-09	Netherlands	Europe	52	135	1	1	14	1	1	1	39	1	694	369
hCoV-19/Sweden/20-50230/2020|EPI_ISL_429155|2020-03-09	2020-03-09	Sweden	Europe	255	26	25	1	1	1	1	1	1	1	333	333
hCoV-19/Denmark/ALAB-SSI-762/2020|EPI_ISL_444893|2020-03-09	2020-03-09	Denmark	Europe	576	26	25	1	1	1	1	1	1	1	747	258
hCoV-19/Netherlands/NA_9/2020|EPI_ISL_415498|2020-03-09	2020-03-09	Netherlands	Europe	52	26	1	1	14	1	1	1	46	1	366	369
hCoV-19/Netherlands/NoordBrabant_76/2020|EPI_ISL_422872|2020-03-09	2020-03-09	Netherlands	Europe	210	1	29	1	1	1	1	3	36	1	355	355
hCoV-19/Denmark/ALAB-SSI168/2020|EPI_ISL_429382|2020-03-09	2020-03-09	Denmark	Europe	577	26	25	1	1	1	1	1	1	1	748	258
hCoV-19/Spain/Madrid_LP14_3/2020|EPI_ISL_417975|2020-03-09	2020-03-09	Spain	Europe	424	1	4	1	1	1	1	1	1	1	551	551
hCoV-19/Portugal/PT0029/2020|EPI_ISL_418014|2020-03-09	2020-03-09	Portugal	Europe	52	26	35	1	1	1	1	1	39	1	462	300
hCoV-19/Australia/NSW154/2020|EPI_ISL_427652|2020-03-09	2020-03-09	Australia	Oceania	436	26	1	1	1	1	1	1	39	1	564	300
hCoV-19/Spain/Madrid_LP12_21/2020|EPI_ISL_417972|2020-03-09	2020-03-09	Spain	Europe	578	26	1	1	1	1	1	1	1	1	749	255
hCoV-19/Denmark/ALAB-SSI172/2020|EPI_ISL_429385|2020-03-09	2020-03-09	Denmark	Europe	195	26	25	1	1	1	1	1	1	1	258	258
hCoV-19/Scotland/EDB039/2020|EPI_ISL_425845|2020-03-09	2020-03-09	United Kingdom	Europe	4	26	1	1	1	1	1	1	1	1	750	750
hCoV-19/Spain/Valencia36/2020|EPI_ISL_420121|2020-03-09	2020-03-09	Spain	Europe	210	1	29	1	1	1	1	3	36	1	355	355
hCoV-19/Netherlands/NoordBrabant_35/2020|EPI_ISL_414544|2020-03-09	2020-03-09	Netherlands	Europe	579	1	1	1	1	1	1	1	1	1	751	4
hCoV-19/USA/WA-UW68/2020|EPI_ISL_415596|2020-03-09	2020-03-09	USA	North America	194	74	1	1	1	1	1	3	1	1	341	256
hCoV-19/Netherlands/Gelderland_3/2020|EPI_ISL_415463|2020-03-09	2020-03-09	Netherlands	Europe	52	26	1	1	14	1	1	1	39	1	369	369
hCoV-19/USA/NY-SURV0440/2020|EPI_ISL_436066|2020-03-09	2020-03-09	USA	North America	580	26	25	1	1	1	1	1	1	1	752	258
hCoV-19/Netherlands/NA_62/2020|EPI_ISL_422823|2020-03-09	2020-03-09	Netherlands	Europe	52	26	1	1	14	1	1	1	39	1	369	369
hCoV-19/Netherlands/NoordBrabant_86/2020|EPI_ISL_422880|2020-03-09	2020-03-09	Netherlands	Europe	52	144	1	1	1	1	1	12	1	1	753	255
hCoV-19/Netherlands/ZuidHolland_28/2020|EPI_ISL_415532|2020-03-09	2020-03-09	Netherlands	Europe	52	145	1	1	1	1	1	1	83	1	754	300
hCoV-19/USA/WA-UW60/2020|EPI_ISL_415625|2020-03-09	2020-03-09	USA	North America	195	26	25	1	1	1	1	1	1	1	258	258
hCoV-19/Denmark/ALAB-SSI114/2020|EPI_ISL_429345|2020-03-09	2020-03-09	Denmark	Europe	195	26	25	1	1	1	1	1	1	1	258	258
hCoV-19/USA/AZ_8132/2020|EPI_ISL_424848|2020-03-09	2020-03-09	USA	North America	581	1	1	1	1	1	1	3	1	1	755	256
hCoV-19/Norway/1951/2020|EPI_ISL_420145|2020-03-09	2020-03-09	Norway	Europe	195	26	25	1	1	1	1	1	1	1	258	258
hCoV-19/USA/NY-SURV0472/2020|EPI_ISL_436068|2020-03-09	2020-03-09	USA	North America	194	1	1	1	1	1	1	3	1	1	256	256
hCoV-19/USA/WA-UW57/2020|EPI_ISL_415622|2020-03-09	2020-03-09	USA	North America	582	1	1	1	1	1	1	3	1	1	756	256
hCoV-19/Belgium/AC-030982/2020|EPI_ISL_420338|2020-03-09	2020-03-09	Belgium	Europe	239	1	1	1	1	1	1	1	1	1	311	4
hCoV-19/Denmark/ALAB-SSI162/2020|EPI_ISL_429377|2020-03-09	2020-03-09	Denmark	Europe	195	26	25	1	1	1	1	1	1	1	258	258
hCoV-19/Netherlands/NoordBrabant_104/2020|EPI_ISL_422863|2020-03-09	2020-03-09	Netherlands	Europe	52	132	1	1	1	1	1	1	1	1	681	681
hCoV-19/USA/WA-UW52/2020|EPI_ISL_415617|2020-03-09	2020-03-09	USA	North America	194	1	1	1	1	1	1	3	1	1	256	256
hCoV-19/USA/WA-S366/2020|EPI_ISL_434126|2020-03-09	2020-03-09	USA	North America	194	1	1	1	1	1	1	3	1	1	256	256
hCoV-19/Canada/BC_3989992/2020|EPI_ISL_418823|2020-03-09	2020-03-09	Canada	North America	194	1	1	1	1	1	1	3	1	1	256	256
hCoV-19/Spain/Valencia13/2020|EPI_ISL_419677|2020-03-09	2020-03-09	Spain	Europe	231	26	1	1	1	1	1	1	1	1	301	301
hCoV-19/Denmark/ALAB-SSI154/2020|EPI_ISL_429370|2020-03-09	2020-03-09	Denmark	Europe	583	26	25	1	1	1	1	1	1	1	757	258
hCoV-19/USA/NY-SURV0168/2020|EPI_ISL_436054|2020-03-09	2020-03-09	USA	North America	584	1	4	1	1	1	1	1	1	1	758	550
hCoV-19/Canada/NB_1/2020|EPI_ISL_429806|2020-03-09	2020-03-09	Canada	North America	347	26	36	1	1	1	1	1	1	1	697	454
hCoV-19/USA/WA-UW144/2020|EPI_ISL_416682|2020-03-09	2020-03-09	USA	North America	585	102	1	1	1	7	1	3	1	1	759	256
hCoV-19/Netherlands/NA_23/2020|EPI_ISL_415480|2020-03-09	2020-03-09	Netherlands	Europe	340	92	1	1	1	1	1	1	1	1	447	255
hCoV-19/Denmark/ALAB-SSI164/2020|EPI_ISL_429379|2020-03-09	2020-03-09	Denmark	Europe	505	26	25	1	1	1	1	1	1	1	652	258
hCoV-19/USA/NY-SURV0166/2020|EPI_ISL_436053|2020-03-09	2020-03-09	USA	North America	584	1	4	1	1	1	1	1	1	1	758	550
hCoV-19/USA/WA-UW54/2020|EPI_ISL_415619|2020-03-09	2020-03-09	USA	North America	194	1	1	1	1	1	1	3	1	1	256	256
hCoV-19/Spain/Valencia35/2020|EPI_ISL_420120|2020-03-09	2020-03-09	Spain	Europe	210	1	29	1	1	1	1	3	36	1	355	355
hCoV-19/Netherlands/NA_17/2020|EPI_ISL_415473|2020-03-09	2020-03-09	Netherlands	Europe	586	26	1	1	1	1	1	1	1	1	760	258
hCoV-19/USA/NY-SURV0874/2020|EPI_ISL_436076|2020-03-09	2020-03-09	USA	North America	587	1	4	1	1	1	1	1	1	1	761	550
hCoV-19/Netherlands/NA_18/2020|EPI_ISL_415474|2020-03-09	2020-03-09	Netherlands	Europe	586	26	1	1	1	1	1	1	1	1	760	258
hCoV-19/Denmark/ALAB-SSI171/2020|EPI_ISL_429384|2020-03-09	2020-03-09	Denmark	Europe	551	26	25	1	1	1	1	1	1	1	715	258
hCoV-19/Japan/P3-1/2020|EPI_ISL_419299|2020-03-09	2020-03-09	Japan	Asia	588	26	25	1	1	1	1	1	1	1	762	258
hCoV-19/France/HF2381/2020|EPI_ISL_418226|2020-03-09	2020-03-09	France	Europe	195	26	25	1	1	1	1	1	1	1	258	258
hCoV-19/Portugal/PT0030/2020|EPI_ISL_418015|2020-03-09	2020-03-09	Portugal	Europe	52	26	35	1	1	1	1	1	39	1	462	300
hCoV-19/Iceland/80/2020|EPI_ISL_417865|2020-03-09	2020-03-09	Iceland	Europe	195	26	25	1	1	1	1	1	1	1	258	258
hCoV-19/Netherlands/NoordBrabant_54/2020|EPI_ISL_415510|2020-03-09	2020-03-09	Netherlands	Europe	589	1	1	1	1	1	1	1	1	1	763	4
hCoV-19/USA/WA-UW42/2020|EPI_ISL_415607|2020-03-09	2020-03-09	USA	North America	590	1	1	1	1	1	1	3	1	1	764	256
hCoV-19/Vietnam/OUCRU0300/2020|EPI_ISL_435310|2020-03-09	2020-03-09	Vietnam	Asia	591	26	1	1	1	1	1	1	39	1	765	300
hCoV-19/Denmark/ALAB-SSI-1268/2020|EPI_ISL_444838|2020-03-09	2020-03-09	Denmark	Europe	195	146	25	1	1	1	1	1	1	1	766	258
hCoV-19/Austria/CeMM0023/2020|EPI_ISL_437913|2020-03-09	2020-03-09	Austria	Europe	195	26	25	1	1	1	1	1	1	1	258	258
hCoV-19/Australia/VIC23/2020|EPI_ISL_419743|2020-03-09	2020-03-09	Australia	Oceania	550	1	4	1	1	1	1	1	1	1	767	550
hCoV-19/Iceland/77/2020|EPI_ISL_417862|2020-03-09	2020-03-09	Iceland	Europe	52	26	1	1	14	1	1	1	46	1	366	369
hCoV-19/Denmark/ALAB-SSI142/2020|EPI_ISL_429360|2020-03-09	2020-03-09	Denmark	Europe	560	1	1	1	1	1	1	1	1	1	726	4
hCoV-19/Spain/Valencia27/2020|EPI_ISL_420112|2020-03-09	2020-03-09	Spain	Europe	210	1	29	1	1	1	1	3	36	1	355	355
hCoV-19/Denmark/ALAB-SSI-1264/2020|EPI_ISL_444836|2020-03-09	2020-03-09	Denmark	Europe	195	26	25	1	1	1	1	1	1	1	258	258
hCoV-19/USA/RI_0882/2020|EPI_ISL_426435|2020-03-09	2020-03-09	USA	North America	195	26	25	1	1	1	1	14	1	1	768	768
hCoV-19/Denmark/ALAB-SSI151/2020|EPI_ISL_429369|2020-03-09	2020-03-09	Denmark	Europe	195	26	25	1	1	1	1	1	1	1	258	258
hCoV-19/Canada/ON_PHL3877/2020|EPI_ISL_418339|2020-03-09	2020-03-09	Canada	North America	592	1	1	1	1	1	1	3	1	1	769	256
hCoV-19/Spain/Valencia30/2020|EPI_ISL_420115|2020-03-09	2020-03-09	Spain	Europe	593	1	29	1	1	1	1	3	36	1	770	355
hCoV-19/Denmark/ALAB-SSI163/2020|EPI_ISL_429378|2020-03-09	2020-03-09	Denmark	Europe	195	26	25	1	1	1	1	1	1	1	258	258
hCoV-19/Vietnam/OUCRU0299/2020|EPI_ISL_435308|2020-03-09	2020-03-09	Vietnam	Asia	52	26	1	1	1	1	1	1	39	1	300	300
hCoV-19/USA/NY-SURV0171/2020|EPI_ISL_436055|2020-03-09	2020-03-09	USA	North America	594	26	25	1	1	1	1	1	1	1	771	258
hCoV-19/Spain/Valencia14/2020|EPI_ISL_419678|2020-03-09	2020-03-09	Spain	Europe	210	147	29	1	1	1	1	3	36	1	772	355
hCoV-19/Netherlands/NoordBrabant_52/2020|EPI_ISL_415508|2020-03-09	2020-03-09	Netherlands	Europe	595	1	1	1	1	1	1	1	1	1	773	4
hCoV-19/Canada/ON_PHL0539/2020|EPI_ISL_418353|2020-03-09	2020-03-09	Canada	North America	596	26	25	1	1	1	1	1	1	1	774	258
hCoV-19/Spain/Valencia12/2020|EPI_ISL_419676|2020-03-09	2020-03-09	Spain	Europe	210	1	29	1	1	1	1	3	36	1	355	355
hCoV-19/USA/WA-UW46/2020|EPI_ISL_415611|2020-03-09	2020-03-09	USA	North America	194	1	1	1	1	7	1	3	1	1	775	256
hCoV-19/Denmark/ALAB-SSI160/2020|EPI_ISL_429376|2020-03-09	2020-03-09	Denmark	Europe	540	26	25	1	1	1	1	1	1	1	700	258
hCoV-19/Netherlands/NoordBrabant_103/2020|EPI_ISL_422862|2020-03-09	2020-03-09	Netherlands	Europe	597	132	1	1	1	1	1	1	1	1	776	681
hCoV-19/Japan/Hu_Kng_19-437/2020|EPI_ISL_420890|2020-03-09	2020-03-09	Japan	Asia	598	1	1	1	1	1	1	1	84	1	777	4
hCoV-19/Denmark/ALAB-SSI111/2020|EPI_ISL_429343|2020-03-09	2020-03-09	Denmark	Europe	195	26	25	1	1	1	1	1	1	1	258	258
hCoV-19/Sweden/20-50231/2020|EPI_ISL_430863|2020-03-09	2020-03-09	Sweden	Europe	255	26	25	1	1	1	1	1	1	1	333	333
hCoV-19/USA/NY-SURV0475/2020|EPI_ISL_436069|2020-03-09	2020-03-09	USA	North America	538	26	25	1	1	1	1	1	1	1	698	258
hCoV-19/Netherlands/NoordBrabant_87/2020|EPI_ISL_422881|2020-03-09	2020-03-09	Netherlands	Europe	286	148	1	1	1	1	1	1	1	1	778	4
hCoV-19/Chile/Santiago_9/2020|EPI_ISL_445252|2020-03-09	2020-03-09	Chile	South America	231	26	1	1	1	1	1	1	1	1	301	301
hCoV-19/Netherlands/ZuidHolland_29/2020|EPI_ISL_415533|2020-03-09	2020-03-09	Netherlands	Europe	52	26	1	1	14	1	1	1	39	1	369	369
hCoV-19/Canada/SK_4/2020|EPI_ISL_418810|2020-03-09	2020-03-09	Canada	North America	258	26	25	1	1	1	1	1	1	1	338	338
hCoV-19/USA/WA-UW59/2020|EPI_ISL_415624|2020-03-09	2020-03-09	USA	North America	519	1	1	1	1	9	1	3	1	1	669	256
hCoV-19/Denmark/ALAB-SSI194/2020|EPI_ISL_429395|2020-03-09	2020-03-09	Denmark	Europe	195	26	25	1	1	1	1	1	1	1	258	258
hCoV-19/USA/NY-SURV0302/2020|EPI_ISL_436060|2020-03-09	2020-03-09	USA	North America	580	26	25	1	1	1	1	1	1	1	752	258
hCoV-19/Netherlands/NA_61/2020|EPI_ISL_422822|2020-03-09	2020-03-09	Netherlands	Europe	402	26	1	1	13	1	1	1	85	1	779	255
hCoV-19/England/20129059204/2020|EPI_ISL_424054|2020-03-09	2020-03-09	United Kingdom	Europe	599	85	1	1	1	1	1	1	86	1	780	780
hCoV-19/USA/NY-SURV0444/2020|EPI_ISL_436067|2020-03-09	2020-03-09	USA	North America	527	149	25	1	1	1	1	1	1	1	781	258
hCoV-19/Netherlands/Gelderland_2/2020|EPI_ISL_415462|2020-03-09	2020-03-09	Netherlands	Europe	52	132	1	1	1	1	1	1	1	1	681	681
hCoV-19/Canada/BC_3808524/2020|EPI_ISL_418819|2020-03-09	2020-03-09	Canada	North America	194	1	1	1	1	1	1	3	1	1	256	256
hCoV-19/India/1100/2020|EPI_ISL_421664|2020-03-10	2020-03-10	India	Asia	600	1	1	1	1	1	15	1	7	1	782	67
hCoV-19/Spain/Valencia61/2020|EPI_ISL_425185|2020-03-10	2020-03-10	Spain	Europe	210	1	29	1	1	1	1	3	36	1	355	355
hCoV-19/India/1093/2020|EPI_ISL_421663|2020-03-10	2020-03-10	India	Asia	601	1	53	1	1	1	15	1	7	1	783	67
hCoV-19/Spain/Valencia58/2020|EPI_ISL_425182|2020-03-10	2020-03-10	Spain	Europe	210	143	29	1	1	1	1	3	36	1	742	355
hCoV-19/Austria/CeMM0116/2020|EPI_ISL_437974|2020-03-10	2020-03-10	Austria	Europe	505	26	25	1	1	1	1	1	1	1	652	258
hCoV-19/Taiwan/CGMH-CGU-08/2020|EPI_ISL_417521|2020-03-10	2020-03-10	Taiwan	Asia	229	67	1	1	1	1	1	1	41	1	298	67
hCoV-19/Canada/BC_3968175/2020|EPI_ISL_418821|2020-03-10	2020-03-10	Canada	North America	420	1	1	1	1	1	1	3	1	1	546	256
hCoV-19/Denmark/ALAB-HH22/2020|EPI_ISL_429280|2020-03-10	2020-03-10	Denmark	Europe	195	26	25	1	1	1	1	1	1	1	258	258
hCoV-19/Canada/BC_4122951/2020|EPI_ISL_418826|2020-03-10	2020-03-10	Canada	North America	420	1	1	1	1	1	1	3	1	1	546	256
hCoV-19/Denmark/ALAB-SSI156/2020|EPI_ISL_429372|2020-03-10	2020-03-10	Denmark	Europe	195	26	25	1	1	1	1	1	1	1	258	258
hCoV-19/Australia/VIC32/2020|EPI_ISL_419751|2020-03-10	2020-03-10	Australia	Oceania	499	4	1	1	3	1	11	5	1	1	645	645
hCoV-19/Netherlands/NA_12/2020|EPI_ISL_415468|2020-03-10	2020-03-10	Netherlands	Europe	52	135	1	1	14	1	1	1	39	1	694	369
hCoV-19/Chile/Santiago_8/2020|EPI_ISL_445251|2020-03-10	2020-03-10	Chile	South America	245	26	54	1	1	1	1	15	39	1	784	317
hCoV-19/Portugal/PT0015/2020|EPI_ISL_418000|2020-03-10	2020-03-10	Portugal	Europe	602	1	1	1	1	1	1	1	1	1	785	4
hCoV-19/Denmark/ALAB-HH02/2020|EPI_ISL_429263|2020-03-10	2020-03-10	Denmark	Europe	603	26	25	1	1	1	1	1	1	1	786	258
hCoV-19/Denmark/ALAB-SSI271/2020|EPI_ISL_429431|2020-03-10	2020-03-10	Denmark	Europe	540	26	25	1	1	1	1	1	1	1	700	258
hCoV-19/Norway/1989/2020|EPI_ISL_420147|2020-03-10	2020-03-10	Norway	Europe	195	26	25	1	1	1	1	1	1	1	258	258
hCoV-19/Mexico/Queretaro-InDRE_04/2020|EPI_ISL_424670|2020-03-10	2020-03-10	Mexico	North America	11	1	26	1	1	1	1	3	1	1	266	266
hCoV-19/Denmark/ALAB-HH03/2020|EPI_ISL_429264|2020-03-10	2020-03-10	Denmark	Europe	195	26	25	1	1	1	1	1	1	1	258	258
hCoV-19/Australia/NSW41/2020|EPI_ISL_417399|2020-03-10	2020-03-10	Australia	Oceania	426	1	4	1	1	1	1	1	1	1	554	550
hCoV-19/Canada/ON_PHL3536/2020|EPI_ISL_418362|2020-03-10	2020-03-10	Canada	North America	52	26	1	1	1	1	1	1	39	1	300	300
hCoV-19/USA/WA-UW66/2020|EPI_ISL_415594|2020-03-10	2020-03-10	USA	North America	604	1	1	1	1	1	1	3	1	1	787	256
hCoV-19/Netherlands/Gelderland_1/2020|EPI_ISL_415461|2020-03-10	2020-03-10	Netherlands	Europe	605	1	1	1	1	1	1	3	14	1	788	9734
hCoV-19/Canada/ON_PHL0977/2020|EPI_ISL_418365|2020-03-10	2020-03-10	Canada	North America	52	26	1	1	1	1	1	1	39	1	300	300
hCoV-19/Australia/NSW49/2020|EPI_ISL_427659|2020-03-10	2020-03-10	Australia	Oceania	606	99	44	1	1	1	1	1	40	1	789	1179
hCoV-19/Denmark/ALAB-SSI301/2020|EPI_ISL_429452|2020-03-10	2020-03-10	Denmark	Europe	607	26	25	1	1	1	1	1	1	1	790	258
hCoV-19/France/HF2239/2020|EPI_ISL_416497|2020-03-10	2020-03-10	France	Europe	380	26	25	1	1	1	1	1	1	1	495	258
hCoV-19/USA/WA-UW90/2020|EPI_ISL_416446|2020-03-10	2020-03-10	USA	North America	608	1	1	1	1	1	1	3	1	1	791	256
hCoV-19/Georgia/Tb-468/2020|EPI_ISL_415643|2020-03-10	2020-03-10	Georgia	Asia	609	1	4	1	1	1	1	1	1	1	792	550
hCoV-19/USA/WA-UW85/2020|EPI_ISL_416441|2020-03-10	2020-03-10	USA	North America	610	1	1	1	1	1	16	3	87	1	793	256
hCoV-19/USA/NY-SURV0863/2020|EPI_ISL_436075|2020-03-10	2020-03-10	USA	North America	527	26	25	1	1	1	1	1	1	1	679	258
hCoV-19/Spain/Valencia55/2020|EPI_ISL_425179|2020-03-10	2020-03-10	Spain	Europe	210	1	29	1	1	1	1	3	36	1	355	355
hCoV-19/Denmark/ALAB-SSI265/2020|EPI_ISL_429427|2020-03-10	2020-03-10	Denmark	Europe	560	1	1	1	1	1	1	1	1	1	726	4
hCoV-19/Netherlands/NA_79/2020|EPI_ISL_422839|2020-03-10	2020-03-10	Netherlands	Europe	611	1	4	12	1	1	1	1	1	1	794	550
hCoV-19/Ireland/22901/2020|EPI_ISL_418582|2020-03-10	2020-03-10	Ireland	Europe	423	1	4	1	1	1	1	1	1	1	550	550
hCoV-19/Scotland/CVR10/2020|EPI_ISL_415631|2020-03-10	2020-03-10	United Kingdom	Europe	612	150	4	1	1	1	1	1	1	1	795	550
hCoV-19/Portugal/PT0031/2020|EPI_ISL_418016|2020-03-10	2020-03-10	Portugal	Europe	52	26	35	1	1	1	1	1	39	1	462	300
hCoV-19/Denmark/ALAB-HH17/2020|EPI_ISL_429275|2020-03-10	2020-03-10	Denmark	Europe	577	26	25	1	1	1	1	1	1	1	748	258
hCoV-19/Denmark/ALAB-SSI409/2020|EPI_ISL_429503|2020-03-10	2020-03-10	Denmark	Europe	505	26	25	1	1	1	1	1	1	1	652	258
hCoV-19/USA/WA-UW77/2020|EPI_ISL_416433|2020-03-10	2020-03-10	USA	North America	194	1	1	1	1	1	1	3	1	1	256	256
hCoV-19/Netherlands/Utrecht_17/2020|EPI_ISL_415526|2020-03-10	2020-03-10	Netherlands	Europe	605	1	1	1	1	1	1	3	14	1	788	9734
hCoV-19/Netherlands/NoordHolland_31/2020|EPI_ISL_422894|2020-03-10	2020-03-10	Netherlands	Europe	470	1	1	1	1	1	1	1	1	1	608	4
hCoV-19/USA/WA-UW78/2020|EPI_ISL_416434|2020-03-10	2020-03-10	USA	North America	613	26	25	1	1	1	1	1	1	1	796	258
hCoV-19/Australia/NSW103/2020|EPI_ISL_427657|2020-03-10	2020-03-10	Australia	Oceania	436	26	1	1	1	1	1	1	1	1	797	300
hCoV-19/Denmark/ALAB-SSI258/2020|EPI_ISL_429420|2020-03-10	2020-03-10	Denmark	Europe	560	1	1	1	1	1	1	1	1	1	726	4
hCoV-19/Sweden/20-05469/2020|EPI_ISL_434644|2020-03-10	2020-03-10	Sweden	Europe	52	26	1	1	13	1	1	1	1	1	348	348
hCoV-19/Canada/ON_PHL3501/2020|EPI_ISL_418333|2020-03-10	2020-03-10	Canada	North America	614	1	1	1	1	1	1	3	1	1	798	256
hCoV-19/Canada/BC_6129127/2020|EPI_ISL_418837|2020-03-10	2020-03-10	Canada	North America	258	26	25	1	1	1	1	1	1	1	338	338
hCoV-19/USA/WA-UW75/2020|EPI_ISL_415603|2020-03-10	2020-03-10	USA	North America	194	151	1	1	1	1	1	3	1	1	799	256
hCoV-19/Australia/VIC28/2020|EPI_ISL_419747|2020-03-10	2020-03-10	Australia	Oceania	499	4	1	1	3	1	11	5	1	1	645	645
hCoV-19/Saudi Arabia/SCDC-3324/2020|EPI_ISL_416522|2020-03-10	2020-03-10	Saudi Arabia	Asia	258	26	25	1	23	1	1	1	1	1	800	800
hCoV-19/Senegal/073/2020|EPI_ISL_418210|2020-03-10	2020-03-10	Senegal	Africa	52	26	1	1	1	10	1	1	1	1	801	255
hCoV-19/Sweden/20-50234/2020|EPI_ISL_429157|2020-03-10	2020-03-10	Sweden	Europe	52	152	1	1	1	1	1	1	39	1	802	300
hCoV-19/Sweden/20-05448/2020|EPI_ISL_434643|2020-03-10	2020-03-10	Sweden	Europe	52	26	1	1	13	1	1	1	1	1	348	348
hCoV-19/USA/WA-UW76/2020|EPI_ISL_415604|2020-03-10	2020-03-10	USA	North America	194	95	1	1	1	1	1	3	1	1	458	256
hCoV-19/Australia/VIC30/2020|EPI_ISL_419749|2020-03-10	2020-03-10	Australia	Oceania	615	1	1	1	1	1	1	1	7	1	803	67
hCoV-19/United Arab Emirates/L1758/2020|EPI_ISL_435129|2020-03-10	2020-03-10	United Arab Emirates	Asia	195	26	25	1	1	1	1	1	1	1	258	258
hCoV-19/Canada/BC_6489864/2020|EPI_ISL_418839|2020-03-10	2020-03-10	Canada	North America	52	26	1	1	1	1	1	1	1	1	255	255
hCoV-19/USA/FL-UF1/2020|EPI_ISL_434636|2020-03-10	2020-03-10	USA	North America	194	112	1	1	1	1	1	3	1	1	623	623
hCoV-19/Netherlands/NA_11/2020|EPI_ISL_415467|2020-03-10	2020-03-10	Netherlands	Europe	563	26	1	1	14	1	1	1	46	1	730	369
hCoV-19/Netherlands/NA_113/2020|EPI_ISL_422661|2020-03-10	2020-03-10	Netherlands	Europe	616	1	1	1	1	1	1	1	1	1	804	4
hCoV-19/Mexico/CDMX-INCMNSZ_02/2020|EPI_ISL_426362|2020-03-10	2020-03-10	Mexico	North America	210	153	29	1	1	1	1	3	36	1	805	355
hCoV-19/Denmark/ALAB-SSI279/2020|EPI_ISL_429439|2020-03-10	2020-03-10	Denmark	Europe	195	26	25	1	1	1	1	1	1	1	258	258
hCoV-19/Denmark/ALAB-SSI-244/2020|EPI_ISL_437659|2020-03-10	2020-03-10	Denmark	Europe	560	1	1	1	1	1	1	1	1	1	726	4
hCoV-19/USA/WA-UW95/2020|EPI_ISL_416451|2020-03-10	2020-03-10	USA	North America	194	1	1	1	1	1	1	3	1	1	256	256
hCoV-19/Chile/Santiago_16/2020|EPI_ISL_445259|2020-03-10	2020-03-10	Chile	South America	210	1	29	1	1	1	1	3	36	1	355	355
hCoV-19/Australia/NSW38/2020|EPI_ISL_417396|2020-03-10	2020-03-10	Australia	Oceania	486	99	44	1	1	1	1	1	40	1	626	1179
hCoV-19/Denmark/ALAB-SSI-242/2020|EPI_ISL_437657|2020-03-10	2020-03-10	Denmark	Europe	195	26	25	1	1	1	1	1	88	1	806	258
hCoV-19/Brazil/SC-766/2020|EPI_ISL_427305|2020-03-10	2020-03-10	Brazil	South America	617	99	1	1	1	1	1	1	40	1	807	1179
hCoV-19/Norway/1867/2020|EPI_ISL_420141|2020-03-10	2020-03-10	Norway	Europe	618	26	1	1	1	1	1	1	39	1	808	300
hCoV-19/Denmark/ALAB-SSI416/2020|EPI_ISL_429513|2020-03-10	2020-03-10	Denmark	Europe	195	26	25	1	1	1	1	1	1	1	258	258
hCoV-19/Scotland/CVR12/2020|EPI_ISL_425663|2020-03-10	2020-03-10	United Kingdom	Europe	52	115	1	1	1	1	1	1	1	1	580	255
hCoV-19/Denmark/ALAB-HH04/2020|EPI_ISL_429265|2020-03-10	2020-03-10	Denmark	Europe	619	26	25	1	1	1	1	1	1	1	809	258
hCoV-19/Netherlands/NA_13/2020|EPI_ISL_415469|2020-03-10	2020-03-10	Netherlands	Europe	195	26	1	1	1	1	1	1	1	1	706	258
hCoV-19/Denmark/ALAB-SSI417/2020|EPI_ISL_429514|2020-03-10	2020-03-10	Denmark	Europe	195	26	25	1	1	1	1	1	1	1	258	258
hCoV-19/Portugal/PT0016/2020|EPI_ISL_418001|2020-03-10	2020-03-10	Portugal	Europe	482	26	1	1	1	1	1	1	39	1	621	300
hCoV-19/USA/WA-UW61/2020|EPI_ISL_415626|2020-03-10	2020-03-10	USA	North America	620	1	1	1	1	1	1	3	1	1	810	256
hCoV-19/Denmark/ALAB-HH01/2020|EPI_ISL_429262|2020-03-10	2020-03-10	Denmark	Europe	569	26	25	1	1	1	1	1	1	1	737	258
hCoV-19/Australia/VIC36/2020|EPI_ISL_419765|2020-03-10	2020-03-10	Australia	Oceania	621	1	4	1	1	1	1	1	1	1	811	550
hCoV-19/Belgium/SS-031047/2020|EPI_ISL_418793|2020-03-10	2020-03-10	Belgium	Europe	52	101	1	1	1	1	1	1	1	1	628	255
hCoV-19/Denmark/ALAB-SSI209/2020|EPI_ISL_429405|2020-03-10	2020-03-10	Denmark	Europe	52	26	1	1	22	1	1	1	80	1	719	300
hCoV-19/Australia/VIC31/2020|EPI_ISL_419750|2020-03-10	2020-03-10	Australia	Oceania	195	26	25	1	1	1	1	1	1	1	258	258
hCoV-19/Greece/248_32261/2020|EPI_ISL_437900|2020-03-10	2020-03-10	Greece	Europe	622	26	25	1	1	1	1	1	1	1	812	258
hCoV-19/Iceland/97/2020|EPI_ISL_417876|2020-03-10	2020-03-10	Iceland	Europe	52	120	42	1	14	1	1	1	39	1	589	369
hCoV-19/Singapore/31/2020|EPI_ISL_420108|2020-03-10	2020-03-10	Singapore	Asia	4	1	1	1	1	1	1	1	1	1	4	4
hCoV-19/Denmark/ALAB-HH23/2020|EPI_ISL_429281|2020-03-10	2020-03-10	Denmark	Europe	195	26	25	1	1	1	1	1	1	1	258	258
hCoV-19/India/1073/2020|EPI_ISL_421662|2020-03-10	2020-03-10	India	Asia	623	1	1	1	1	1	15	1	7	1	813	67
hCoV-19/Spain/Valencia59/2020|EPI_ISL_425183|2020-03-10	2020-03-10	Spain	Europe	210	143	29	1	1	1	1	3	36	1	742	355
hCoV-19/Iceland/84/2020|EPI_ISL_417761|2020-03-10	2020-03-10	Iceland	Europe	195	26	25	1	1	1	1	1	1	1	258	258
hCoV-19/USA/CA-SCCPHD-UC155/2020|EPI_ISL_435634|2020-03-10	2020-03-10	USA	North America	4	1	1	1	1	1	1	1	1	1	4	4
hCoV-19/USA/WA-UW112/2020|EPI_ISL_416650|2020-03-10	2020-03-10	USA	North America	624	1	1	1	1	9	1	3	89	1	814	256
hCoV-19/Canada/BC_4540462/2020|EPI_ISL_418829|2020-03-10	2020-03-10	Canada	North America	420	1	1	1	1	1	1	3	1	1	546	256
hCoV-19/India/1104/2020|EPI_ISL_421665|2020-03-10	2020-03-10	India	Asia	625	1	31	1	1	1	1	1	7	1	815	67
hCoV-19/Spain/Valencia60/2020|EPI_ISL_425184|2020-03-10	2020-03-10	Spain	Europe	210	1	29	1	1	1	1	3	36	1	355	355
hCoV-19/Netherlands/NA_35/2020|EPI_ISL_415492|2020-03-10	2020-03-10	Netherlands	Europe	626	1	4	1	1	1	1	1	1	1	816	550
hCoV-19/Iceland/102/2020|EPI_ISL_417777|2020-03-10	2020-03-10	Iceland	Europe	627	26	1	1	1	1	1	1	4	1	817	498
hCoV-19/Iceland/101/2020|EPI_ISL_417682|2020-03-10	2020-03-10	Iceland	Europe	628	26	25	1	1	1	1	1	1	1	818	258
hCoV-19/India/1135/2020|EPI_ISL_424362|2020-03-10	2020-03-10	India	Asia	312	154	1	1	1	1	1	1	1	1	819	255
hCoV-19/Sweden/20-50235/2020|EPI_ISL_429158|2020-03-10	2020-03-10	Sweden	Europe	629	26	1	1	1	1	1	1	1	1	820	255
hCoV-19/Netherlands/NA_6/2020|EPI_ISL_415495|2020-03-10	2020-03-10	Netherlands	Europe	630	1	1	1	1	1	1	1	90	1	821	4
hCoV-19/Australia/VIC27/2020|EPI_ISL_419746|2020-03-10	2020-03-10	Australia	Oceania	631	4	1	1	3	1	11	5	1	1	822	645
hCoV-19/Canada/BC_6004567/2020|EPI_ISL_418836|2020-03-10	2020-03-10	Canada	North America	632	26	25	1	1	1	1	1	1	1	823	258
hCoV-19/Vietnam/OUCRU0419/2020|EPI_ISL_435312|2020-03-10	2020-03-10	Vietnam	Asia	52	26	1	1	1	1	1	1	39	1	300	300
hCoV-19/USA/WA-UW74/2020|EPI_ISL_415602|2020-03-10	2020-03-10	USA	North America	410	1	1	1	1	1	1	3	1	1	533	256
hCoV-19/Greece/135/2020|EPI_ISL_434476|2020-03-10	2020-03-10	Greece	Europe	52	26	1	1	1	1	1	1	39	1	300	300
hCoV-19/Denmark/ALAB-HH15/2020|EPI_ISL_429273|2020-03-10	2020-03-10	Denmark	Europe	303	85	1	1	1	1	1	1	39	1	399	399
hCoV-19/USA/WA-UW79/2020|EPI_ISL_416435|2020-03-10	2020-03-10	USA	North America	633	1	1	1	24	1	1	3	1	1	824	256
hCoV-19/Denmark/ALAB-SSI411/2020|EPI_ISL_429505|2020-03-10	2020-03-10	Denmark	Europe	195	26	25	1	1	1	1	1	1	1	258	258
hCoV-19/USA/WA-S248/2020|EPI_ISL_430286|2020-03-10	2020-03-10	USA	North America	194	1	1	1	1	1	1	3	1	1	256	256
hCoV-19/Ireland/24052/2020|EPI_ISL_418584|2020-03-10	2020-03-10	Ireland	Europe	52	26	1	1	1	1	1	1	39	1	300	300
hCoV-19/Denmark/ALAB-SSI259/2020|EPI_ISL_429421|2020-03-10	2020-03-10	Denmark	Europe	560	1	1	1	1	1	1	1	1	1	726	4
hCoV-19/Iceland/93/2020|EPI_ISL_417730|2020-03-10	2020-03-10	Iceland	Europe	52	26	1	1	1	1	1	1	1	1	255	255
hCoV-19/Ireland/24042/2020|EPI_ISL_418583|2020-03-10	2020-03-10	Ireland	Europe	424	1	4	1	1	1	1	1	1	1	551	551
hCoV-19/Austria/CeMM0034/2020|EPI_ISL_437923|2020-03-10	2020-03-10	Austria	Europe	195	26	25	1	1	1	1	1	1	1	258	258
hCoV-19/Denmark/ALAB-HH16/2020|EPI_ISL_429274|2020-03-10	2020-03-10	Denmark	Europe	577	26	25	1	1	1	1	1	1	1	748	258
hCoV-19/Georgia/Tb-477/2020|EPI_ISL_415642|2020-03-10	2020-03-10	Georgia	Asia	52	26	1	1	1	1	1	1	1	1	255	255
hCoV-19/USA/WA-UW84/2020|EPI_ISL_416440|2020-03-10	2020-03-10	USA	North America	194	1	1	1	1	1	1	3	1	1	256	256
hCoV-19/Denmark/ALAB-SSI268/2020|EPI_ISL_429428|2020-03-10	2020-03-10	Denmark	Europe	195	26	25	1	1	1	1	1	1	1	258	258
hCoV-19/USA/NY-SURV0862/2020|EPI_ISL_436074|2020-03-10	2020-03-10	USA	North America	580	26	25	1	1	1	1	1	1	1	752	258
hCoV-19/Australia/NSW46/2020|EPI_ISL_427658|2020-03-10	2020-03-10	Australia	Oceania	634	1	1	1	1	1	1	1	1	1	825	4
hCoV-19/Netherlands/NA_2/2020|EPI_ISL_415476|2020-03-10	2020-03-10	Netherlands	Europe	635	26	1	1	1	1	1	1	39	1	826	300
hCoV-19/Denmark/ALAB-SSI302/2020|EPI_ISL_429453|2020-03-10	2020-03-10	Denmark	Europe	195	26	25	1	1	1	1	1	91	1	827	258
hCoV-19/USA/VA-DCLS-0012/2020|EPI_ISL_419706|2020-03-10	2020-03-10	USA	North America	255	26	25	1	1	1	1	1	1	1	333	333
hCoV-19/France/HF2237/2020|EPI_ISL_416496|2020-03-10	2020-03-10	France	Europe	195	26	25	13	1	1	17	1	1	1	828	258
hCoV-19/USA/WA-UW91/2020|EPI_ISL_416447|2020-03-10	2020-03-10	USA	North America	194	155	1	1	1	1	1	3	1	1	829	256
hCoV-19/India/1063/2020|EPI_ISL_424361|2020-03-10	2020-03-10	India	Asia	246	1	1	1	1	1	15	1	92	1	830	67
hCoV-19/USA/WA-UW101/2020|EPI_ISL_416639|2020-03-10	2020-03-10	USA	North America	636	1	1	1	15	1	1	3	1	1	831	256
hCoV-19/Netherlands/Gelderland_5/2020|EPI_ISL_422641|2020-03-10	2020-03-10	Netherlands	Europe	470	1	1	1	1	1	1	1	1	1	608	4
hCoV-19/Australia/NSW51/2020|EPI_ISL_427660|2020-03-10	2020-03-10	Australia	Oceania	637	1	4	1	1	1	1	1	1	1	832	550
hCoV-19/Vietnam/OUCRU0418/2020|EPI_ISL_435311|2020-03-10	2020-03-10	Vietnam	Asia	638	26	1	1	1	1	1	1	39	1	833	300
hCoV-19/USA/WA-UW73/2020|EPI_ISL_415601|2020-03-10	2020-03-10	USA	North America	518	26	1	1	1	1	1	1	1	1	668	255
hCoV-19/Greece/134/2020|EPI_ISL_434475|2020-03-10	2020-03-10	Greece	Europe	249	1	4	1	1	1	1	1	93	1	834	834
hCoV-19/Australia/VIC26/2020|EPI_ISL_419745|2020-03-10	2020-03-10	Australia	Oceania	560	1	1	1	1	1	1	1	1	1	726	4
hCoV-19/Japan/P2-2/2020|EPI_ISL_419298|2020-03-10	2020-03-10	Japan	Asia	258	26	25	1	1	1	1	1	1	1	338	338
hCoV-19/Denmark/ALAB-SSI263/2020|EPI_ISL_429425|2020-03-10	2020-03-10	Denmark	Europe	52	26	1	1	1	1	1	1	39	1	300	300
hCoV-19/Denmark/ALAB-HH19/2020|EPI_ISL_429277|2020-03-10	2020-03-10	Denmark	Europe	513	26	25	1	1	1	1	1	1	1	835	258
hCoV-19/Denmark/ALAB-SSI407/2020|EPI_ISL_429501|2020-03-10	2020-03-10	Denmark	Europe	195	26	25	1	1	1	1	1	1	1	258	258
hCoV-19/Belgium/CS-031052/2020|EPI_ISL_418800|2020-03-10	2020-03-10	Belgium	Europe	639	1	1	1	1	1	1	1	1	1	836	4
hCoV-19/Denmark/ALAB-HH11/2020|EPI_ISL_429270|2020-03-10	2020-03-10	Denmark	Europe	195	26	25	1	1	1	1	1	1	1	258	258
hCoV-19/USA/WA-UW80/2020|EPI_ISL_416436|2020-03-10	2020-03-10	USA	North America	640	1	55	1	1	1	1	3	1	1	837	256
hCoV-19/USA/WA-UW82/2020|EPI_ISL_416438|2020-03-10	2020-03-10	USA	North America	195	26	25	1	1	1	1	1	1	1	258	258
hCoV-19/Sri Lanka/COV53/2020|EPI_ISL_428671|2020-03-10	2020-03-10	Sri Lanka	Asia	52	26	1	1	1	1	1	1	39	1	300	300
hCoV-19/Denmark/ALAB-SSI299/2020|EPI_ISL_429450|2020-03-10	2020-03-10	Denmark	Europe	195	26	25	1	1	1	1	1	1	1	258	258
hCoV-19/France/HF2234/2020|EPI_ISL_416495|2020-03-10	2020-03-10	France	Europe	641	26	25	1	1	1	1	1	1	1	838	258
hCoV-19/USA/WA-UW88/2020|EPI_ISL_416444|2020-03-10	2020-03-10	USA	North America	642	1	1	1	1	1	1	3	1	1	839	256
hCoV-19/USA/WA-UW87/2020|EPI_ISL_416443|2020-03-10	2020-03-10	USA	North America	643	1	1	1	1	1	1	3	1	1	840	256
hCoV-19/Spain/Madrid_H12_16/2020|EPI_ISL_430718|2020-03-10	2020-03-10	Spain	Europe	231	26	1	1	1	1	1	1	1	1	301	301
hCoV-19/Netherlands/NA_75/2020|EPI_ISL_422835|2020-03-10	2020-03-10	Netherlands	Europe	470	1	1	1	1	1	1	1	1	1	608	4
hCoV-19/USA/WA-S282/2020|EPI_ISL_430136|2020-03-10	2020-03-10	USA	North America	644	26	25	1	1	1	1	1	94	1	841	258
hCoV-19/Denmark/ALAB-HH21/2020|EPI_ISL_429279|2020-03-10	2020-03-10	Denmark	Europe	560	1	1	1	1	1	1	1	1	1	726	4
hCoV-19/USA/WA-UW96/2020|EPI_ISL_416452|2020-03-10	2020-03-10	USA	North America	195	26	25	1	25	1	1	1	1	1	842	258
hCoV-19/France/Pollionay_1733/2020|EPI_ISL_416745|2020-03-10	2020-03-10	France	Europe	645	26	56	1	1	1	1	1	1	1	843	258
hCoV-19/USA/NY-Wadsworth-12883-02/2020|EPI_ISL_426293|2020-03-10	2020-03-10	USA	North America	646	26	25	1	1	1	1	1	1	1	844	844
hCoV-19/Denmark/ALAB-HH07/2020|EPI_ISL_429268|2020-03-10	2020-03-10	Denmark	Europe	195	26	25	1	1	1	1	1	1	1	258	258
hCoV-19/Austria/CeMM0183/2020|EPI_ISL_438025|2020-03-10	2020-03-10	Austria	Europe	222	26	1	1	1	1	1	1	39	1	289	300
hCoV-19/Netherlands/NA_114/2020|EPI_ISL_422662|2020-03-10	2020-03-10	Netherlands	Europe	52	132	1	1	1	1	1	1	1	1	681	681
hCoV-19/USA/WA-UW63/2020|EPI_ISL_415591|2020-03-10	2020-03-10	USA	North America	194	1	1	1	1	1	1	3	1	1	256	256
hCoV-19/Australia/NSW31/2020|EPI_ISL_417392|2020-03-10	2020-03-10	Australia	Oceania	647	1	1	1	1	1	1	1	38	1	845	336
hCoV-19/Denmark/ALAB-SSI272/2020|EPI_ISL_429433|2020-03-10	2020-03-10	Denmark	Europe	505	26	25	1	1	1	1	1	1	1	652	258
hCoV-19/Canada/ON_PHL8539/2020|EPI_ISL_418369|2020-03-10	2020-03-10	Canada	North America	648	26	1	1	1	1	1	1	39	1	846	300
hCoV-19/Australia/NSW37/2020|EPI_ISL_417395|2020-03-10	2020-03-10	Australia	Oceania	194	112	1	1	1	1	1	3	1	1	623	623
hCoV-19/Brazil/SC-769/2020|EPI_ISL_427306|2020-03-10	2020-03-10	Brazil	South America	195	26	25	1	1	1	1	1	1	1	258	258
hCoV-19/Denmark/ALAB-SSI273/2020|EPI_ISL_429434|2020-03-10	2020-03-10	Denmark	Europe	525	132	57	1	1	1	1	1	75	1	847	681
hCoV-19/USA/WA-UW70/2020|EPI_ISL_415598|2020-03-10	2020-03-10	USA	North America	194	1	1	1	1	1	1	3	1	1	256	256
hCoV-19/Denmark/ALAB-SSI293/2020|EPI_ISL_429448|2020-03-10	2020-03-10	Denmark	Europe	649	1	1	1	1	1	1	1	1	1	848	4
hCoV-19/Denmark/ALAB-HH05/2020|EPI_ISL_429266|2020-03-10	2020-03-10	Denmark	Europe	195	26	25	1	1	1	1	1	1	1	258	258
hCoV-19/USA/UN-UW-547/2020|EPI_ISL_430886|2020-03-10	2020-03-10	USA	North America	405	1	1	1	1	1	1	3	1	1	526	256
hCoV-19/USA/WY-WYPHL001/2020|EPI_ISL_421272|2020-03-10	2020-03-10	USA	North America	650	1	1	1	1	1	10	3	1	14	849	256
hCoV-19/Netherlands/NoordBrabant_42/2020|EPI_ISL_415500|2020-03-10	2020-03-10	Netherlands	Europe	470	1	1	1	1	1	18	1	1	1	850	4
hCoV-19/United Arab Emirates/L4184/2020|EPI_ISL_435133|2020-03-10	2020-03-10	United Arab Emirates	Asia	651	1	1	1	1	1	1	1	1	1	851	4
hCoV-19/Greece/243_32202/2020|EPI_ISL_437903|2020-03-10	2020-03-10	Greece	Europe	652	61	1	1	1	1	1	1	1	1	852	305
hCoV-19/India/1125/2020|EPI_ISL_421668|2020-03-10	2020-03-10	India	Asia	653	1	58	1	1	11	1	16	7	1	853	67
hCoV-19/Australia/VIC34/2020|EPI_ISL_419753|2020-03-10	2020-03-10	Australia	Oceania	654	1	1	1	1	7	1	1	7	1	854	67
hCoV-19/Iceland/90/2020|EPI_ISL_417872|2020-03-10	2020-03-10	Iceland	Europe	195	26	25	1	1	1	1	1	1	1	258	258
hCoV-19/Australia/NSW44/2020|EPI_ISL_417400|2020-03-10	2020-03-10	Australia	Oceania	486	99	1	1	1	1	1	1	40	15	855	1179
hCoV-19/USA/UT-010/2020|EPI_ISL_417958|2020-03-10	2020-03-10	USA	North America	560	1	1	1	1	1	1	1	1	1	726	4
hCoV-19/Denmark/ALAB-SSI216/2020|EPI_ISL_429408|2020-03-10	2020-03-10	Denmark	Europe	52	26	1	1	1	1	1	1	39	1	300	300
hCoV-19/India/1111/2020|EPI_ISL_421666|2020-03-10	2020-03-10	India	Asia	655	1	1	1	1	1	1	1	7	1	856	67
hCoV-19/USA/VA-DCLS-011/2020|EPI_ISL_419263|2020-03-10	2020-03-10	USA	North America	194	1	1	1	1	1	1	3	1	1	256	256
hCoV-19/Japan/P2-1/2020|EPI_ISL_419297|2020-03-10	2020-03-10	Japan	Asia	258	26	25	1	1	1	1	1	1	1	338	338
hCoV-19/USA/WA-UW86/2020|EPI_ISL_416442|2020-03-10	2020-03-10	USA	North America	194	1	1	1	1	1	1	3	1	1	256	256
hCoV-19/Norway/1953/2020|EPI_ISL_420313|2020-03-10	2020-03-10	Norway	Europe	656	26	1	1	13	1	1	1	1	1	857	348
hCoV-19/Netherlands/NA_74/2020|EPI_ISL_422834|2020-03-10	2020-03-10	Netherlands	Europe	424	1	4	1	1	1	1	1	1	1	551	551
hCoV-19/USA/WA-UW83/2020|EPI_ISL_416439|2020-03-10	2020-03-10	USA	North America	657	1	1	1	1	1	1	17	1	1	858	256
hCoV-19/Denmark/ALAB-SSI413/2020|EPI_ISL_429509|2020-03-10	2020-03-10	Denmark	Europe	195	26	25	1	1	1	1	1	1	1	258	258
hCoV-19/Denmark/ALAB-SSI300/2020|EPI_ISL_429451|2020-03-10	2020-03-10	Denmark	Europe	195	26	25	1	1	1	1	1	1	1	258	258
hCoV-19/Germany/NRW-12/2020|EPI_ISL_417457|2020-03-10	2020-03-10	Germany	Europe	195	26	25	1	1	1	1	1	1	1	258	258
hCoV-19/Fuyang/FY002/2020|EPI_ISL_424352|2020-03-10	2020-03-10	China	Asia	658	156	4	1	1	1	1	1	1	1	859	550
hCoV-19/USA/WA-UW89/2020|EPI_ISL_416445|2020-03-10	2020-03-10	USA	North America	194	1	1	1	1	1	1	3	1	1	256	256
hCoV-19/Denmark/ALAB-HH13/2020|EPI_ISL_429271|2020-03-10	2020-03-10	Denmark	Europe	659	26	25	1	1	1	1	1	1	1	860	258
hCoV-19/Denmark/ALAB-SSI412/2020|EPI_ISL_429507|2020-03-10	2020-03-10	Denmark	Europe	52	26	1	1	1	1	1	1	39	1	300	300
hCoV-19/USA/WA-UW81/2020|EPI_ISL_416437|2020-03-10	2020-03-10	USA	North America	660	1	1	1	1	1	1	3	1	1	861	256
hCoV-19/Iceland/94/2020|EPI_ISL_417732|2020-03-10	2020-03-10	Iceland	Europe	661	1	4	1	1	1	1	1	95	1	862	550
hCoV-19/Denmark/ALAB-SSI262/2020|EPI_ISL_429424|2020-03-10	2020-03-10	Denmark	Europe	525	157	57	1	1	1	1	1	75	1	863	681
hCoV-19/Denmark/ALAB-HH18/2020|EPI_ISL_429276|2020-03-10	2020-03-10	Denmark	Europe	195	26	25	1	1	1	1	1	1	1	258	258
hCoV-19/Saudi Arabia/SCDC-3321/2020|EPI_ISL_416521|2020-03-10	2020-03-10	Saudi Arabia	Asia	258	26	25	1	23	1	1	1	1	1	800	800
hCoV-19/Northern Ireland/NIRE-1023D7/2020|EPI_ISL_441410|2020-03-10	2020-03-10	United Kingdom	Europe	52	26	1	1	1	1	1	1	39	1	300	300
hCoV-19/USA/CA-SCCPHD-UC148/2020|EPI_ISL_435627|2020-03-10	2020-03-10	USA	North America	662	1	1	1	1	1	1	1	1	1	864	4
hCoV-19/Peru/010/2020|EPI_ISL_415787|2020-03-10	2020-03-10	Peru	South America	663	158	1	1	1	1	1	1	39	1	865	300
hCoV-19/USA/GA_2343/2020|EPI_ISL_424864|2020-03-10	2020-03-10	USA	North America	334	159	1	1	3	1	1	5	1	1	866	2649
hCoV-19/Spain/Valencia57/2020|EPI_ISL_425181|2020-03-10	2020-03-10	Spain	Europe	210	1	29	1	1	1	1	3	36	1	355	355
hCoV-19/Canada/MB_2/2020|EPI_ISL_429807|2020-03-10	2020-03-10	Canada	North America	664	99	1	1	1	1	1	1	40	1	867	1179
hCoV-19/India/1115/2020|EPI_ISL_421667|2020-03-10	2020-03-10	India	Asia	665	1	1	1	1	1	15	1	7	1	868	67
hCoV-19/Spain/Valencia62/2020|EPI_ISL_425186|2020-03-10	2020-03-10	Spain	Europe	210	1	29	1	1	1	1	3	36	1	355	355
hCoV-19/Canada/BC_4118226/2020|EPI_ISL_418825|2020-03-10	2020-03-10	Canada	North America	420	1	1	1	1	1	1	3	1	1	546	256
hCoV-19/Australia/VIC33/2020|EPI_ISL_419752|2020-03-10	2020-03-10	Australia	Oceania	499	4	1	1	3	1	11	5	1	1	645	645
hCoV-19/Denmark/ALAB-SSI155/2020|EPI_ISL_429371|2020-03-10	2020-03-10	Denmark	Europe	195	26	25	1	1	1	1	1	91	1	827	258
hCoV-19/Australia/VIC35/2020|EPI_ISL_419755|2020-03-10	2020-03-10	Australia	Oceania	499	4	1	1	3	1	11	5	1	1	645	645
hCoV-19/Greece/246_32206/2020|EPI_ISL_437905|2020-03-10	2020-03-10	Greece	Europe	666	26	25	1	1	1	1	1	1	1	869	258
hCoV-19/Iceland/103/2020|EPI_ISL_417698|2020-03-10	2020-03-10	Iceland	Europe	52	80	1	1	1	1	1	1	1	1	358	358
hCoV-19/Australia/NSW36/2020|EPI_ISL_417394|2020-03-10	2020-03-10	Australia	Oceania	667	1	4	1	1	1	1	1	1	1	870	550
hCoV-19/Norway/1917/2020|EPI_ISL_420143|2020-03-10	2020-03-10	Norway	Europe	195	26	25	1	1	1	1	1	1	1	258	258
hCoV-19/Chile/Santiago_12/2020|EPI_ISL_445255|2020-03-10	2020-03-10	Chile	South America	668	26	1	1	1	1	1	1	96	1	871	300
hCoV-19/Denmark/ALAB-SSI418/2020|EPI_ISL_429516|2020-03-10	2020-03-10	Denmark	Europe	195	26	25	1	1	1	1	1	88	1	806	258
hCoV-19/Portugal/PT0018/2020|EPI_ISL_418003|2020-03-10	2020-03-10	Portugal	Europe	52	80	1	1	1	1	1	1	1	1	358	358
hCoV-19/Denmark/ALAB-SSI280/2020|EPI_ISL_429440|2020-03-10	2020-03-10	Denmark	Europe	195	26	59	1	1	1	1	1	1	1	872	258
hCoV-19/Netherlands/NA_1/2020|EPI_ISL_415465|2020-03-10	2020-03-10	Netherlands	Europe	195	26	1	1	1	1	1	1	1	1	706	258
hCoV-19/USA/WA-UW69/2020|EPI_ISL_415597|2020-03-10	2020-03-10	USA	North America	195	26	25	1	1	1	1	1	1	1	258	258
hCoV-19/USA/VA-DCLS-0020/2020|EPI_ISL_419712|2020-03-10	2020-03-10	USA	North America	255	26	25	1	1	1	1	1	1	1	333	333
hCoV-19/USA/WA-UW122/2020|EPI_ISL_416660|2020-03-10	2020-03-10	USA	North America	195	26	25	1	1	1	1	1	1	1	258	258
hCoV-19/Denmark/ALAB-HH08/2020|EPI_ISL_429269|2020-03-10	2020-03-10	Denmark	Europe	669	160	25	1	1	1	1	1	1	1	873	258
hCoV-19/Chile/Chillan_3/2020|EPI_ISL_445332|2020-03-11	2020-03-11	Chile	South America	670	149	1	1	1	1	1	1	1	1	874	301
hCoV-19/USA/WA-UW142/2020|EPI_ISL_416680|2020-03-11	2020-03-11	USA	North America	671	1	1	1	1	1	1	3	1	1	875	256
hCoV-19/USA/WA-UW113/2020|EPI_ISL_416651|2020-03-11	2020-03-11	USA	North America	519	1	1	1	1	9	1	3	31	1	876	256
hCoV-19/England/20116022902/2020|EPI_ISL_418669|2020-03-11	2020-03-11	United Kingdom	Europe	672	1	4	1	1	1	1	1	97	1	877	550
hCoV-19/Canada/BC_8896915/2020|EPI_ISL_418854|2020-03-11	2020-03-11	Canada	North America	420	1	60	1	1	1	1	3	1	1	878	256
hCoV-19/Australia/VIC40/2020|EPI_ISL_419758|2020-03-11	2020-03-11	Australia	Oceania	592	1	1	1	1	1	1	3	1	1	769	256
hCoV-19/Greece/264_32497/2020|EPI_ISL_437908|2020-03-11	2020-03-11	Greece	Europe	77	26	1	1	1	1	1	1	98	1	879	300
hCoV-19/Canada/BC_8894200/2020|EPI_ISL_418853|2020-03-11	2020-03-11	Canada	North America	420	1	1	1	1	1	1	3	1	1	546	256
hCoV-19/Denmark/ALAB-SSI-1244/2020|EPI_ISL_444823|2020-03-11	2020-03-11	Denmark	Europe	195	26	25	1	1	1	1	1	1	1	258	258
hCoV-19/Spain/Madrid_LP28_2522/2020|EPI_ISL_435144|2020-03-11	2020-03-11	Spain	Europe	77	26	1	1	1	1	1	1	39	1	499	300
hCoV-19/Thailand/SI204487-NT/2020|EPI_ISL_437611|2020-03-11	2020-03-11	Thailand	Asia	673	1	4	1	1	1	1	1	99	1	880	550
hCoV-19/USA/WA-UW118/2020|EPI_ISL_416656|2020-03-11	2020-03-11	USA	North America	194	1	1	1	1	1	1	3	1	1	256	256
hCoV-19/Spain/Madrid_LP27_2548/2020|EPI_ISL_428681|2020-03-11	2020-03-11	Spain	Europe	231	26	1	1	1	1	1	1	1	1	301	301
hCoV-19/India/GMC-KN318/2020|EPI_ISL_431102|2020-03-11	2020-03-11	India	Asia	52	26	1	1	1	1	1	1	1	1	255	255
hCoV-19/United Arab Emirates/L5621/2020|EPI_ISL_435136|2020-03-11	2020-03-11	United Arab Emirates	Asia	674	26	1	1	1	1	1	1	1	1	881	255
hCoV-19/Australia/NSW52/2020|EPI_ISL_417405|2020-03-11	2020-03-11	Australia	Oceania	424	1	4	1	1	1	1	1	1	1	551	551
hCoV-19/Russia/Moscow-62508/2020|EPI_ISL_428863|2020-03-11	2020-03-11	Russia	Europe	675	26	61	1	1	1	1	1	39	1	882	300
hCoV-19/Singapore/32/2020|EPI_ISL_420109|2020-03-11	2020-03-11	Singapore	Asia	4	1	1	1	1	1	1	1	1	1	4	4
hCoV-19/Netherlands/NoordBrabant_70/2020|EPI_ISL_422866|2020-03-11	2020-03-11	Netherlands	Europe	676	161	1	1	1	1	1	1	1	1	883	255
hCoV-19/Russia/Moscow-62502/2020|EPI_ISL_428864|2020-03-11	2020-03-11	Russia	Europe	675	26	61	1	1	1	1	1	39	1	882	300
hCoV-19/Netherlands/NoordBrabant_48/2020|EPI_ISL_415505|2020-03-11	2020-03-11	Netherlands	Europe	677	1	1	1	1	1	1	1	1	1	884	4
hCoV-19/Denmark/ALAB-SSI423/2020|EPI_ISL_429520|2020-03-11	2020-03-11	Denmark	Europe	678	26	25	1	1	1	1	18	1	1	885	258
hCoV-19/Denmark/ALAB-HH29/2020|EPI_ISL_429287|2020-03-11	2020-03-11	Denmark	Europe	52	91	1	1	1	1	1	1	1	1	434	255
hCoV-19/Greece/251_32400/2020|EPI_ISL_437901|2020-03-11	2020-03-11	Greece	Europe	679	26	1	1	1	1	1	1	39	1	886	300
hCoV-19/Sweden/20-08154/2020|EPI_ISL_430852|2020-03-11	2020-03-11	Sweden	Europe	680	1	4	1	1	1	1	1	1	1	887	550
hCoV-19/France/IDF2251/2020|EPI_ISL_428355|2020-03-11	2020-03-11	France	Europe	681	162	25	1	1	1	1	1	1	1	888	258
hCoV-19/USA/WA-UW-517/2020|EPI_ISL_430867|2020-03-11	2020-03-11	USA	North America	682	1	1	1	1	1	1	3	1	1	889	256
hCoV-19/Australia/NSW39/2020|EPI_ISL_417397|2020-03-11	2020-03-11	Australia	Oceania	52	26	1	1	1	1	1	1	1	1	255	255
hCoV-19/Denmark/ALAB-SSI-1238/2020|EPI_ISL_444818|2020-03-11	2020-03-11	Denmark	Europe	540	26	25	1	1	1	1	1	1	1	700	258
hCoV-19/USA/VA-DCLS-0017/2020|EPI_ISL_419711|2020-03-11	2020-03-11	USA	North America	194	1	1	1	1	1	1	3	1	1	256	256
hCoV-19/Iceland/123/2020|EPI_ISL_417783|2020-03-11	2020-03-11	Iceland	Europe	599	85	1	1	1	1	1	1	86	1	780	780
hCoV-19/USA/WA-UW137/2020|EPI_ISL_416675|2020-03-11	2020-03-11	USA	North America	683	163	4	1	1	1	1	1	1	1	890	550
hCoV-19/Germany/NRW-17/2020|EPI_ISL_419534|2020-03-11	2020-03-11	Germany	Europe	239	1	1	1	1	1	1	1	1	1	311	4
hCoV-19/Canada/ON_PHL4232/2020|EPI_ISL_418374|2020-03-11	2020-03-11	Canada	North America	684	164	25	1	1	1	1	1	71	1	891	258
hCoV-19/Sweden/20-08145/2020|EPI_ISL_429117|2020-03-11	2020-03-11	Sweden	Europe	685	26	1	1	14	1	1	1	39	1	892	369
hCoV-19/Germany/NRW-16/2020|EPI_ISL_419533|2020-03-11	2020-03-11	Germany	Europe	239	1	1	1	1	1	1	1	1	1	311	4
hCoV-19/Netherlands/NA_132/2020|EPI_ISL_422676|2020-03-11	2020-03-11	Netherlands	Europe	286	1	1	1	1	1	1	19	1	1	893	4
hCoV-19/Austria/CeMM0125/2020|EPI_ISL_437981|2020-03-11	2020-03-11	Austria	Europe	576	26	25	1	1	1	1	1	1	1	747	258
hCoV-19/Australia/QLDID920/2020|EPI_ISL_417032|2020-03-11	2020-03-11	Australia	Oceania	52	26	1	1	1	1	1	1	1	1	255	255
hCoV-19/Netherlands/NA_134/2020|EPI_ISL_422678|2020-03-11	2020-03-11	Netherlands	Europe	686	132	1	1	26	1	1	1	1	1	894	681
hCoV-19/Spain/Valencia88/2020|EPI_ISL_425212|2020-03-11	2020-03-11	Spain	Europe	52	26	1	1	1	1	1	1	48	1	375	300
hCoV-19/Netherlands/NA_82/2020|EPI_ISL_422842|2020-03-11	2020-03-11	Netherlands	Europe	687	1	1	1	1	1	1	1	1	1	895	4
hCoV-19/France/IDF2278/2020|EPI_ISL_416499|2020-03-11	2020-03-11	France	Europe	347	26	1	1	1	12	1	1	1	1	896	454
hCoV-19/USA/WA-UW92/2020|EPI_ISL_416448|2020-03-11	2020-03-11	USA	North America	194	1	1	1	1	1	1	3	1	1	256	256
hCoV-19/Sweden/20-08148/2020|EPI_ISL_429119|2020-03-11	2020-03-11	Sweden	Europe	52	26	1	1	1	1	1	1	39	1	300	300
hCoV-19/Netherlands/NoordBrabant_58/2020|EPI_ISL_415514|2020-03-11	2020-03-11	Netherlands	Europe	52	26	1	1	14	1	1	1	39	1	369	369
hCoV-19/Japan/SMU-0311S3/2020|EPI_ISL_416525|2020-03-11	2020-03-11	Japan	Asia	52	26	1	1	1	1	1	1	1	1	255	255
hCoV-19/Spain/Madrid-LP33/2020|EPI_ISL_430721|2020-03-11	2020-03-11	Spain	Europe	688	26	1	1	1	1	1	1	1	1	897	255
hCoV-19/Denmark/ALAB-SSI-757/2020|EPI_ISL_444891|2020-03-11	2020-03-11	Denmark	Europe	195	26	25	1	1	1	1	1	1	1	258	258
hCoV-19/USA/WA-UW111/2020|EPI_ISL_416649|2020-03-11	2020-03-11	USA	North America	194	1	1	1	1	7	1	3	1	1	775	256
hCoV-19/Canada/BC_6997898/2020|EPI_ISL_418842|2020-03-11	2020-03-11	Canada	North America	52	26	1	1	1	1	1	1	1	1	255	255
hCoV-19/Netherlands/Gelderland_7/2020|EPI_ISL_422643|2020-03-11	2020-03-11	Netherlands	Europe	402	26	1	1	13	1	1	1	1	1	522	255
hCoV-19/USA/WA-UW109/2020|EPI_ISL_416647|2020-03-11	2020-03-11	USA	North America	195	26	25	1	1	1	1	1	1	1	258	258
hCoV-19/Germany/NRW-16/2020|EPI_ISL_417461|2020-03-11	2020-03-11	Germany	Europe	239	1	1	1	1	1	1	1	1	1	311	4
hCoV-19/Sweden/20-08155/2020|EPI_ISL_429122|2020-03-11	2020-03-11	Sweden	Europe	274	26	1	1	1	1	1	1	39	1	357	300
hCoV-19/Greece/138/2020|EPI_ISL_434479|2020-03-11	2020-03-11	Greece	Europe	52	26	1	1	1	1	1	1	39	1	300	300
hCoV-19/Australia/NSW40/2020|EPI_ISL_417398|2020-03-11	2020-03-11	Australia	Oceania	689	1	1	1	1	1	1	1	38	1	898	336
hCoV-19/NewZealand/CoV001/2020|EPI_ISL_417211|2020-03-11	2020-03-11	New Zealand	Oceania	286	165	1	1	1	1	1	1	1	1	899	4
hCoV-19/Canada/ON_PHL3695/2020|EPI_ISL_418363|2020-03-11	2020-03-11	Canada	North America	52	26	1	1	1	1	1	1	39	1	300	300
hCoV-19/Denmark/ALAB-SSI-1235/2020|EPI_ISL_444817|2020-03-11	2020-03-11	Denmark	Europe	195	26	25	1	1	1	1	1	1	1	258	258
hCoV-19/Georgia/Tb-537/2020|EPI_ISL_416480|2020-03-11	2020-03-11	Georgia	Asia	237	166	4	1	1	1	1	1	1	1	900	550
hCoV-19/Scotland/EDB016/2020|EPI_ISL_425822|2020-03-11	2020-03-11	United Kingdom	Europe	195	26	1	1	1	1	1	1	39	1	901	300
hCoV-19/USA/MI-MDHHS-SC20189/2020|EPI_ISL_436804|2020-03-11	2020-03-11	USA	North America	195	26	25	1	1	1	1	1	1	1	258	258
hCoV-19/USA/CA-PC101P/2020|EPI_ISL_414648|2020-03-11	2020-03-11	USA	North America	690	26	1	1	1	1	1	1	1	1	902	255
hCoV-19/Norway/1955/2020|EPI_ISL_420146|2020-03-11	2020-03-11	Norway	Europe	52	26	1	1	13	1	1	1	1	1	348	348
hCoV-19/Netherlands/NoordBrabant_71/2020|EPI_ISL_422867|2020-03-11	2020-03-11	Netherlands	Europe	676	161	1	1	1	1	1	1	1	1	883	255
hCoV-19/France/HF2306/2020|EPI_ISL_421500|2020-03-11	2020-03-11	France	Europe	691	26	25	1	1	1	1	1	1	1	903	258
hCoV-19/Russia/Lipetsk-62704/2020|EPI_ISL_428865|2020-03-11	2020-03-11	Russia	Europe	692	26	1	1	14	1	1	1	39	1	904	369
hCoV-19/Denmark/ALAB-SSI424/2020|EPI_ISL_429521|2020-03-11	2020-03-11	Denmark	Europe	693	26	25	1	1	1	1	1	1	1	905	258
hCoV-19/Iceland/9/2020|EPI_ISL_417871|2020-03-11	2020-03-11	Iceland	Europe	694	112	1	1	1	1	1	3	84	1	906	623
hCoV-19/Sweden/20-08167/2020|EPI_ISL_430853|2020-03-11	2020-03-11	Sweden	Europe	695	167	25	1	1	1	1	1	1	1	907	258
hCoV-19/USA/UN-UW-536/2020|EPI_ISL_430882|2020-03-11	2020-03-11	USA	North America	696	26	25	1	1	1	1	1	1	1	908	258
hCoV-19/Australia/VIC39/2020|EPI_ISL_419757|2020-03-11	2020-03-11	Australia	Oceania	697	26	25	1	1	1	1	1	1	1	909	258
hCoV-19/USA/WA-UW121/2020|EPI_ISL_416659|2020-03-11	2020-03-11	USA	North America	194	1	1	1	1	1	1	3	1	1	256	256
hCoV-19/Russia/Moscow-62506/2020|EPI_ISL_428862|2020-03-11	2020-03-11	Russia	Europe	52	26	1	1	14	1	1	1	39	1	369	369
hCoV-19/Chile/Santiago_19/2020|EPI_ISL_445262|2020-03-11	2020-03-11	Chile	South America	698	26	1	1	1	1	1	1	1	1	910	255
hCoV-19/Netherlands/NoordBrabant_46/2020|EPI_ISL_415503|2020-03-11	2020-03-11	Netherlands	Europe	699	168	29	1	1	1	1	3	36	1	911	355
hCoV-19/Canada/ON_PHL3318/2020|EPI_ISL_418324|2020-03-11	2020-03-11	Canada	North America	700	169	1	1	1	1	1	1	100	1	912	67
hCoV-19/Denmark/ALAB-SSI-1243/2020|EPI_ISL_444822|2020-03-11	2020-03-11	Denmark	Europe	560	1	1	1	1	1	1	1	1	16	913	4
hCoV-19/USA/WA-UW119/2020|EPI_ISL_416657|2020-03-11	2020-03-11	USA	North America	194	1	1	1	1	1	1	3	1	1	256	256
hCoV-19/Luxembourg/LNS9862689/2020|EPI_ISL_419606|2020-03-11	2020-03-11	Luxembourg	Europe	195	26	25	1	1	1	1	1	1	1	258	258
hCoV-19/Denmark/ALAB-SSI-1246/2020|EPI_ISL_444825|2020-03-11	2020-03-11	Denmark	Europe	565	170	1	1	14	1	1	1	39	1	914	369
hCoV-19/Northern Ireland/NIRE-1023F5/2020|EPI_ISL_441412|2020-03-11	2020-03-11	United Kingdom	Europe	303	85	1	1	1	1	1	1	39	1	399	399
hCoV-19/Singapore/33/2020|EPI_ISL_420110|2020-03-11	2020-03-11	Singapore	Asia	701	1	1	1	1	1	1	1	1	1	915	4
hCoV-19/USA/WA-UW103/2020|EPI_ISL_416641|2020-03-11	2020-03-11	USA	North America	194	1	1	1	1	1	1	3	1	1	256	256
hCoV-19/USA/AZ-TG268905/2020|EPI_ISL_426514|2020-03-11	2020-03-11	USA	North America	702	171	25	1	1	1	1	1	1	1	916	258
hCoV-19/Canada/ON_PHL3741/2020|EPI_ISL_418347|2020-03-11	2020-03-11	Canada	North America	255	26	25	1	1	1	1	1	101	1	917	333
hCoV-19/USA/UT-025/2020|EPI_ISL_418967|2020-03-11	2020-03-11	USA	North America	195	26	25	1	1	1	1	1	1	1	258	258
hCoV-19/USA/WA-UW108/2020|EPI_ISL_416646|2020-03-11	2020-03-11	USA	North America	448	1	4	1	1	1	1	1	1	1	577	550
hCoV-19/Iceland/112/2020|EPI_ISL_417770|2020-03-11	2020-03-11	Iceland	Europe	231	26	1	1	1	1	1	1	4	1	498	498
hCoV-19/USA/AZ-TG268903/2020|EPI_ISL_426513|2020-03-11	2020-03-11	USA	North America	703	76	1	1	1	1	1	3	1	1	918	256
hCoV-19/Greece/149/2020|EPI_ISL_434471|2020-03-11	2020-03-11	Greece	Europe	239	1	1	1	1	1	1	1	1	1	311	4
hCoV-19/England/20116025603/2020|EPI_ISL_418670|2020-03-11	2020-03-11	United Kingdom	Europe	147	51	62	1	1	1	1	1	1	1	919	4
hCoV-19/Senegal/082/2020|EPI_ISL_418211|2020-03-11	2020-03-11	Senegal	Africa	52	26	1	1	1	10	1	1	1	1	801	255
hCoV-19/Canada/BC_5275718/2020|EPI_ISL_418831|2020-03-11	2020-03-11	Canada	North America	704	26	25	1	1	1	1	1	1	1	920	258
hCoV-19/Denmark/ALAB-SSI-756/2020|EPI_ISL_444890|2020-03-11	2020-03-11	Denmark	Europe	195	26	25	1	1	1	1	1	1	1	258	258
hCoV-19/USA/WA-UW110/2020|EPI_ISL_416648|2020-03-11	2020-03-11	USA	North America	195	26	25	1	1	1	1	1	1	1	258	258
hCoV-19/Canada/ON_PHL0052/2020|EPI_ISL_418332|2020-03-11	2020-03-11	Canada	North America	194	172	1	1	1	1	19	3	1	1	921	256
hCoV-19/Netherlands/NoordBrabant_59/2020|EPI_ISL_415515|2020-03-11	2020-03-11	Netherlands	Europe	195	26	1	1	1	1	1	1	1	1	706	258
hCoV-19/Iceland/106/2020|EPI_ISL_417779|2020-03-11	2020-03-11	Iceland	Europe	195	26	25	1	1	1	1	1	1	1	258	258
hCoV-19/Netherlands/NoordBrabant_81/2020|EPI_ISL_422876|2020-03-11	2020-03-11	Netherlands	Europe	52	132	1	1	1	1	1	1	1	1	681	681
hCoV-19/Japan/SMU-0311S2/2020|EPI_ISL_416524|2020-03-11	2020-03-11	Japan	Asia	52	26	1	1	1	1	1	1	1	1	255	255
hCoV-19/Australia/NSW102/2020|EPI_ISL_427656|2020-03-11	2020-03-11	Australia	Oceania	436	26	1	1	1	1	1	1	1	1	797	300
hCoV-19/Netherlands/NA_83/2020|EPI_ISL_422843|2020-03-11	2020-03-11	Netherlands	Europe	470	1	1	1	1	1	1	1	1	1	608	4
hCoV-19/France/IDF2256/2020|EPI_ISL_416498|2020-03-11	2020-03-11	France	Europe	537	162	25	1	1	1	1	1	1	1	922	258
hCoV-19/Sweden/20-08146/2020|EPI_ISL_429118|2020-03-11	2020-03-11	Sweden	Europe	195	26	25	1	1	1	1	1	1	1	258	258
hCoV-19/USA/WA-UW-518/2020|EPI_ISL_430870|2020-03-11	2020-03-11	USA	North America	194	1	1	1	1	1	1	3	1	1	256	256
hCoV-19/Australia/VIC46/2020|EPI_ISL_419816|2020-03-11	2020-03-11	Australia	Oceania	705	1	1	1	1	1	1	3	1	1	923	256
hCoV-19/Scotland/CVR13/2020|EPI_ISL_425672|2020-03-11	2020-03-11	United Kingdom	Europe	706	84	1	1	14	1	1	1	102	1	924	369
hCoV-19/Spain/Valencia89/2020|EPI_ISL_425213|2020-03-11	2020-03-11	Spain	Europe	210	1	29	1	1	1	1	3	36	1	355	355
hCoV-19/Scotland/CVR29/2020|EPI_ISL_425758|2020-03-11	2020-03-11	United Kingdom	Europe	569	26	25	1	1	1	1	1	1	1	737	258
hCoV-19/Netherlands/NA_133/2020|EPI_ISL_422677|2020-03-11	2020-03-11	Netherlands	Europe	286	1	63	1	1	1	1	1	1	1	925	4
hCoV-19/Netherlands/NA_15/2020|EPI_ISL_415471|2020-03-11	2020-03-11	Netherlands	Europe	707	26	1	1	14	1	1	1	39	1	926	369
hCoV-19/Australia/QLDID921/2020|EPI_ISL_417033|2020-03-11	2020-03-11	Australia	Oceania	486	99	1	1	1	1	1	1	40	1	927	1179
hCoV-19/Spain/Valencia41/2020|EPI_ISL_420125|2020-03-11	2020-03-11	Spain	Europe	52	173	1	1	1	1	1	1	47	1	928	300
hCoV-19/USA/WA-UW136/2020|EPI_ISL_416674|2020-03-11	2020-03-11	USA	North America	258	26	25	1	1	1	1	1	1	1	338	338
hCoV-19/USA/UN-UW-526/2020|EPI_ISL_430879|2020-03-11	2020-03-11	USA	North America	195	26	25	1	1	1	1	1	1	1	258	258
hCoV-19/Sweden/20-08144/2020|EPI_ISL_430848|2020-03-11	2020-03-11	Sweden	Europe	708	1	1	1	1	1	1	1	1	1	929	4
hCoV-19/USA/WA-UW104/2020|EPI_ISL_416642|2020-03-11	2020-03-11	USA	North America	696	26	25	1	1	1	1	1	1	1	908	258
hCoV-19/Sweden/20-08149/2020|EPI_ISL_429120|2020-03-11	2020-03-11	Sweden	Europe	709	26	1	1	1	1	1	1	39	1	930	300
hCoV-19/Canada/BC_5979789/2020|EPI_ISL_418835|2020-03-11	2020-03-11	Canada	North America	710	26	25	1	1	1	1	1	1	1	931	258
hCoV-19/Netherlands/NoordBrabant_80/2020|EPI_ISL_422875|2020-03-11	2020-03-11	Netherlands	Europe	711	1	1	1	1	1	1	1	1	1	932	4
hCoV-19/Senegal/087/2020|EPI_ISL_418212|2020-03-11	2020-03-11	Senegal	Africa	52	26	1	1	1	10	1	1	1	1	801	255
hCoV-19/Iceland/109/2020|EPI_ISL_417748|2020-03-11	2020-03-11	Iceland	Europe	195	26	25	1	1	1	1	1	1	1	258	258
hCoV-19/Australia/NSW34/2020|EPI_ISL_427655|2020-03-11	2020-03-11	Australia	Oceania	712	174	1	1	1	1	1	1	38	1	933	336
hCoV-19/Netherlands/NA_80/2020|EPI_ISL_422840|2020-03-11	2020-03-11	Netherlands	Europe	470	1	1	1	1	1	1	1	1	1	608	4
hCoV-19/Germany/NRW-13/2020|EPI_ISL_417458|2020-03-11	2020-03-11	Germany	Europe	52	26	1	1	1	1	1	1	39	1	300	300
hCoV-19/USA/WA-UW141/2020|EPI_ISL_416679|2020-03-11	2020-03-11	USA	North America	713	1	1	1	1	1	1	20	1	1	934	256
hCoV-19/Austria/CeMM0128/2020|EPI_ISL_437984|2020-03-11	2020-03-11	Austria	Europe	195	26	25	1	1	1	1	1	1	1	258	258
hCoV-19/Sweden/20-08142/2020|EPI_ISL_429115|2020-03-11	2020-03-11	Sweden	Europe	560	1	1	1	1	1	1	1	1	1	726	4
hCoV-19/Germany/NRW-14/2020|EPI_ISL_419531|2020-03-11	2020-03-11	Germany	Europe	239	1	1	1	1	1	1	1	1	1	311	4
hCoV-19/Netherlands/NA_16/2020|EPI_ISL_415472|2020-03-11	2020-03-11	Netherlands	Europe	714	26	1	1	1	1	1	1	1	1	935	255
hCoV-19/Canada/ON_PHL3692/2020|EPI_ISL_418360|2020-03-11	2020-03-11	Canada	North America	715	26	25	1	1	1	1	1	103	1	936	258
hCoV-19/USA/VA-DCLS-0021/2020|EPI_ISL_419713|2020-03-11	2020-03-11	USA	North America	464	123	43	1	1	1	1	3	14	1	600	2532
hCoV-19/Germany/BAV-MVP0048/2020|EPI_ISL_437247|2020-03-11	2020-03-11	Germany	Europe	52	26	1	1	14	1	1	1	46	1	366	369
hCoV-19/USA/NY-Wadsworth-13468-02/2020|EPI_ISL_426294|2020-03-11	2020-03-11	USA	North America	716	26	25	1	1	1	1	1	1	1	937	258
hCoV-19/Sweden/20-05444/2020|EPI_ISL_445221|2020-03-11	2020-03-11	Sweden	Europe	717	26	1	1	1	1	1	1	1	1	938	255
hCoV-19/USA/WA-UW130/2020|EPI_ISL_416668|2020-03-11	2020-03-11	USA	North America	194	1	1	1	1	7	1	3	1	1	775	256
hCoV-19/Denmark/ALAB-SSI419/2020|EPI_ISL_429517|2020-03-11	2020-03-11	Denmark	Europe	718	26	25	1	1	1	1	1	1	1	939	258
hCoV-19/France/IDF2253/2020|EPI_ISL_428357|2020-03-11	2020-03-11	France	Europe	537	162	25	1	1	1	1	1	1	1	922	258
hCoV-19/Portugal/PT0017/2020|EPI_ISL_418002|2020-03-11	2020-03-11	Portugal	Europe	52	26	1	1	1	1	1	1	39	1	300	300
hCoV-19/USA/CA_NHRC_01/2020|EPI_ISL_444994|2020-03-11	2020-03-11	USA	North America	194	112	1	1	1	1	1	3	1	1	623	623
hCoV-19/Iceland/110/2020|EPI_ISL_417722|2020-03-11	2020-03-11	Iceland	Europe	195	26	25	1	1	1	1	1	1	1	258	258
hCoV-19/Brazil/RJ-477i/2020|EPI_ISL_427301|2020-03-11	2020-03-11	Brazil	South America	52	26	1	1	27	1	1	1	39	1	940	300
hCoV-19/Australia/VIC42/2020|EPI_ISL_419761|2020-03-11	2020-03-11	Australia	Oceania	486	99	1	1	1	1	1	1	40	1	927	1179
hCoV-19/Mexico/Puebla-InDRE_05/2020|EPI_ISL_424672|2020-03-11	2020-03-11	Mexico	North America	719	26	1	1	1	1	20	1	104	1	941	300
hCoV-19/Chile/Santiago_11/2020|EPI_ISL_445254|2020-03-11	2020-03-11	Chile	South America	52	26	1	1	1	1	1	1	48	1	375	300
hCoV-19/Canada/BC_0443574/2020|EPI_ISL_418816|2020-03-11	2020-03-11	Canada	North America	194	112	1	1	1	1	1	3	1	1	623	623
hCoV-19/England/NOTT-10DEEA/2020|EPI_ISL_425466|2020-03-11	2020-03-11	United Kingdom	Europe	383	1	1	1	1	1	1	1	1	1	500	4
hCoV-19/Russia/Moscow-62501/2020|EPI_ISL_428861|2020-03-11	2020-03-11	Russia	Europe	720	26	1	1	13	1	1	1	1	1	942	348
hCoV-19/Denmark/ALAB-HH24/2020|EPI_ISL_429282|2020-03-11	2020-03-11	Denmark	Europe	195	26	25	1	1	1	1	1	1	1	258	258
hCoV-19/Chile/Santiago_18/2020|EPI_ISL_445261|2020-03-11	2020-03-11	Chile	South America	721	26	1	1	1	1	1	1	1	1	943	255
hCoV-19/Russia/Lipetsk-62707/2020|EPI_ISL_428866|2020-03-11	2020-03-11	Russia	Europe	722	26	1	1	14	1	1	1	39	1	944	369
hCoV-19/Spain/Madrid_H5_34/2020|EPI_ISL_417956|2020-03-11	2020-03-11	Spain	Europe	231	26	1	1	1	1	1	1	1	17	945	301
[truncated: 67,687 more rows]
