# Supplementary material for: Emerging SARS-CoV-2 Diversity Revealed by Rapid Whole-Genome Sequence Typing
Source: Genome Biol Evol. 2021 Aug 25;13(9):evab197. doi: 10.1093/gbe/evab197 (PMC8449825; doi:10.1093/gbe/evab197)
Supplement: evab197_Supplementary_Data [file evab197_supplementary_data.zip › GNUVID_Supp_table_1_03162021_sheet_6.xlsx]

## Sheet: summary_information_for_154_CCs
Clonal Complex	Number of STs	Number of isolates	Most common 5 countries	Most common Region	Date range	Status	Defining SNPs(C241,C3037,A23403,C8782,G11083,G25563,G26144,T28144,G28882)	GISAID Clade
4	963	1706	United Kingdom (23%), USA (18%), China (15%), Netherlands (9%), Japan (8%)	Europe (45%)	2019-12-24 to 2020-08-12	Inactive	CCACGGGTGC	L
16	30	39	China (69%), Japan (8%), USA (8%), Thailand (5%), Australia (3%)	Asia (87%)	2020-01-10 to 2020-04-15	Inactive	CCATGGGCGC	S
67	169	227	Australia (16%), Kazakhstan (12%), USA (11%), India (10%), United Arab Emirates (9%)	Asia (52%)	2020-01-19 to 2020-07-16	Inactive	CCACTGGTGC	Not Applicaple
255	2545	4408	United Kingdom (22%), USA (21%), India (7%), Netherlands (6%), Canada (5%)	Europe (57%)	2020-01-24 to 2020-10-06	Active	TTGCGGGTGC	G
256	874	1914	USA (73%), Canada (8%), China (7%), Japan (4%), Australia (2%)	North America (81%)	2020-01-05 to 2020-07-14	Inactive	CCATGGGCGC	S
258	5301	10172	USA (67%), United Kingdom (6%), France (4%), Netherlands (4%), Canada (3%)	North America (71%)	2020-02-16 to 2020-10-05	Active	TTGCGTGTGC	GH
266	66	99	Spain (46%), United Kingdom (19%), Portugal (9%), Peru (6%), Australia (4%)	Europe (77%)	2020-02-23 to 2020-06-22	Inactive	CCATGGGCGC	S
291	101	183	USA (23%), France (21%), Saudi Arabia (17%), United Kingdom (10%), Israel (6%)	Europe (46%)	2020-02-26 to 2020-09-03	Inactive	TTGCGTGTGC	GH
297	171	299	Belgium (24%), United Kingdom (18%), USA (12%), Switzerland (4%), Netherlands (4%)	Europe (73%)	2020-02-26 to 2020-10-06	Active	TTGCGGGTAC	GR
300	7435	13477	United Kingdom (47%), USA (15%), Australia (4%), Portugal (3%), Russia (3%)	Europe (66%)	2020-01-24 to 2020-10-09	Active	TTGCGGGTAC	GR
301	208	548	Spain (29%), United Kingdom (23%), USA (7%), Portugal (3%), Russia (3%)	Europe (74%)	2020-02-26 to 2020-09-25	Quiet	TTGCGGGTGC	G
305	65	142	United Kingdom (69%), USA (17%), Australia (4%), Chile (3%), Greece (1%)	Europe (73%)	2020-02-22 to 2020-06-23	Inactive	TTGCGGGTGC	G
317	246	523	Japan (29%), USA (24%), United Kingdom (21%), Spain (3%), Switzerland (3%)	Asia (36%)	2020-02-26 to 2020-10-06	Active	TTGCGGGTAC	GR
333	106	274	USA (58%), Canada (11%), France (7%), Australia (5%), United Kingdom (4%)	North America (69%)	2020-02-29 to 2020-08-12	Inactive	TTGCGTGTGC	GH
336	23	30	Australia (97%), United Arab Emirates (3%)	Oceania (97%)	2020-02-25 to 2020-04-04	Inactive	CCACTGGTGC	Not Applicaple
338	168	411	USA (69%), Latvia (8%), Canada (5%), United Kingdom (2%), Colombia (2%)	North America (74%)	2020-02-29 to 2020-09-24	Quiet	TTGCGTGTGC	GH
348	197	384	United Kingdom (13%), Netherlands (12%), Peru (10%), South Africa (7%), Portugal (7%)	Europe (64%)	2020-02-22 to 2020-08-28	Inactive	TTGCGGGTGC	G
355	129	275	Spain (59%), United Kingdom (8%), Kazakhstan (7%), Portugal (4%), Netherlands (4%)	Europe (80%)	2020-02-25 to 2020-07-13	Inactive	CCATGGGCGC	S
358	74	209	Portugal (76%), United Kingdom (10%), New Zealand (5%), Netherlands (4%), Iceland (1%)	Europe (92%)	2020-02-21 to 2020-06-20	Inactive	TTGCGGGTGC	G
369	204	461	United Kingdom (24%), Netherlands (23%), Sweden (11%), Iceland (10%), Austria (6%)	Europe (91%)	2020-03-01 to 2020-06-19	Inactive	TTGCGGGTAC	GR
399	550	1068	United Kingdom (66%), Peru (10%), Canada (6%), Belgium (3%), Italy (2%)	Europe (76%)	2020-03-02 to 2020-10-06	Active	TTGCGGGTAC	GR
454	225	543	Switzerland (25%), Belgium (16%), France (15%), Canada (9%), United Kingdom (8%)	Europe (73%)	2020-03-04 to 2020-08-25	Inactive	TTGCGGGTGC	G
498	589	1119	United Kingdom (50%), USA (38%), Switzerland (2%), Norway (2%), Canada (1%)	Europe (58%)	2020-03-05 to 2020-10-06	Active	TTGCGGGTGC	G
550	840	1334	United Kingdom (40%), USA (12%), South Korea (10%), Australia (6%), Iceland (5%)	Europe (61%)	2020-01-22 to 2020-07-16	Inactive	CCACTGTTGC	V
551	43	117	United Kingdom (42%), USA (15%), Netherlands (10%), Belgium (5%), Australia (4%)	Europe (69%)	2020-02-26 to 2020-05-13	Inactive	CCACTGTTGC	V
623	89	214	USA (59%), Australia (24%), Iceland (7%), Canada (4%), Taiwan (1%)	North America (64%)	2020-03-05 to 2020-07-22	Inactive	CCATGGGCGC	S
645	67	129	USA (67%), Australia (22%), United Kingdom (6%), New Zealand (2%), Singapore (2%)	North America (69%)	2020-03-07 to 2020-04-15	Inactive	CCATGGGCGC	S
681	142	249	Netherlands (76%), South Africa (6%), USA (3%), Austria (3%), Iceland (3%)	Europe (88%)	2020-03-08 to 2020-09-15	Inactive	TTGCGGGTGC	G
750	45	70	China (63%), Singapore (10%), USA (6%), Netherlands (4%), Indonesia (4%)	Asia (83%)	2019-12-30 to 2020-07-14	Inactive	CCACGGGTGC	L
768	774	1356	USA (96%), Canada (2%), Australia (0%), New Zealand (0%), Nigeria (0%)	North America (99%)	2020-03-09 to 2020-10-07	Active	TTGCGTGTGC	GH
780	188	396	United Kingdom (97%), Canada (1%), Iceland (1%), Uganda (1%), United Arab Emirates (1%)	Europe (97%)	2020-03-02 to 2020-08-19	Inactive	TTGCGGGTAC	GR
800	344	563	Saudi Arabia (45%), India (21%), United Kingdom (18%), Norway (5%), Indonesia (3%)	Asia (71%)	2020-02-03 to 2020-10-05	Active	TTGCGTGTGC	GH
834	40	76	United Kingdom (64%), USA (11%), Australia (8%), Jordan (5%), Canada (4%)	Europe (70%)	2020-03-09 to 2020-07-31	Inactive	CCACTGTTGC	V
844	119	255	USA (71%), Israel (14%), United Kingdom (9%), Canada (2%), Argentina (2%)	North America (73%)	2020-03-03 to 2020-09-13	Inactive	TTGCGTGTGC	GH
985	281	521	United Kingdom (83%), USA (9%), Australia (2%), Singapore (1%), Peru (1%)	Europe (85%)	2020-03-06 to 2020-09-20	Quiet	TTGCGGGTGC	G
1043	76	201	USA (98%), New Zealand (1%), Australia (1%)	North America (98%)	2020-03-12 to 2020-08-04	Inactive	TTGCGTGTGC	GH
1063	252	403	Finland (36%), Sweden (33%), United Kingdom (21%), USA (3%), Netherlands (1%)	Europe (95%)	2020-03-08 to 2020-08-27	Inactive	TTGCGTGTGC	GH
1085	24	46	Denmark (91%), Singapore (7%), New Zealand (2%)	Europe (91%)	2020-03-13 to 2020-04-28	Inactive	TTGCGTGTGC	GH
1102	169	261	Brazil (75%), USA (10%), Australia (3%), United Kingdom (2%), Argentina (2%)	South America (80%)	2020-03-07 to 2020-09-29	Quiet	TTGCGGGTAC	GR
1142	29	61	United Kingdom (57%), Austria (21%), Finland (7%), India (7%), Australia (2%)	Europe (92%)	2020-03-13 to 2020-07-06	Inactive	TTGCGTGTGC	GH
1148	53	99	United Kingdom (89%), Canada (4%), USA (4%), China (2%), Germany (1%)	Europe (90%)	2020-01-23 to 2020-06-23	Inactive	CCACGGGTGC	L
1179	362	552	Singapore (43%), India (24%), Malaysia (12%), Australia (7%), USA (3%)	Asia (86%)	2020-03-04 to 2020-09-12	Inactive	CCACTGGTGC	Not Applicaple
1189	122	228	USA (100%), United Kingdom (0%)	North America (100%)	2020-03-13 to 2020-09-28	Quiet	TTGCGTGTGC	GH
1208	50	75	United Kingdom (77%), South Africa (7%), Iceland (4%), Netherlands (3%), Canada (1%)	Europe (85%)	2020-03-14 to 2020-09-26	Quiet	TTGCGGGTAC	GR
1328	88	120	Brazil (88%), United Kingdom (4%), China (2%), Australia (2%), Portugal (1%)	South America (89%)	2020-03-15 to 2020-09-04	Inactive	TTGCGGGTAC	GR
1455	72	114	United Kingdom (86%), Ireland (8%), Norway (4%), Italy (2%), Romania (1%)	Europe (100%)	2020-03-16 to 2020-10-05	Active	TTGCGGGTGC	G
1508	48	79	USA (92%), Taiwan (3%), South Korea (3%), United Kingdom (1%), Canada (1%)	North America (94%)	2020-01-23 to 2020-05-27	Inactive	CCATGGGCGC	S
1540	52	81	United Kingdom (72%), Canada (12%), USA (4%), France (2%), Vietnam (2%)	Europe (77%)	2020-03-17 to 2020-09-10	Inactive	TTGCGGGTAC	GR
1582	45	88	USA (98%), Taiwan (1%), United Arab Emirates (1%)	North America (98%)	2020-03-16 to 2020-05-31	Inactive	CCATGGGCGC	S
1698	141	176	India (69%), United Kingdom (23%), USA (6%), Singapore (1%), Gambia (1%)	Asia (70%)	2020-03-17 to 2020-08-19	Inactive	TTGCGGGTAC	GR
1726	28	39	New Zealand (33%), United Kingdom (31%), Australia (23%), Taiwan (3%), Finland (3%)	Oceania (56%)	2020-03-03 to 2020-04-22	Inactive	CCACTGTTGC	V
1852	114	186	United Kingdom (60%), USA (12%), Czech Republic (5%), Portugal (4%), Bangladesh (4%)	Europe (76%)	2020-03-13 to 2020-09-21	Quiet	TTGCGGGTAC	GR
2175	53	180	Australia (96%), Israel (1%), Canada (1%), USA (1%), Portugal (1%)	Oceania (96%)	2020-03-16 to 2020-04-27	Inactive	CCATGGGCGC	S
2445	36	66	United Kingdom (55%), Canada (35%), Belgium (5%), France (3%), Democratic Republic of the Congo (2%)	Europe (64%)	2020-03-04 to 2020-06-09	Inactive	TTGCGGGTGC	G
2490	130	342	United Kingdom (94%), Lithuania (4%), Australia (1%), USA (1%), Oman (0%)	Europe (98%)	2020-03-18 to 2020-09-07	Inactive	TTGCGGGTAC	GR
2532	85	107	India (45%), Saudi Arabia (22%), Nigeria (5%), Bangladesh (5%), Belgium (4%)	Asia (72%)	2020-03-06 to 2020-08-04	Inactive	CCATGGGCGC	S
2566	111	200	USA (100%), Canada (0%)	North America (100%)	2020-03-13 to 2020-08-11	Inactive	TTGCGTGTGC	GH
2574	156	395	United Kingdom (97%), Switzerland (2%), Iceland (1%), Taiwan (0%), Denmark (0%)	Europe (99%)	2020-03-07 to 2020-06-23	Inactive	TTGCGGGTGC	G
2649	60	98	USA (80%), China (8%), South Korea (5%), Vietnam (3%), Canada (2%)	North America (82%)	2020-01-15 to 2020-05-15	Inactive	CCATGGGCGC	S
2774	24	39	USA (100%)	North America (100%)	2020-03-09 to 2020-05-01	Inactive	CCACTGTTGC	V
3186	59	96	USA (100%)	North America (100%)	2020-03-27 to 2020-07-18	Inactive	TTGCGTGTGC	GH
3297	28	41	USA (85%), Australia (5%), New Zealand (5%), Canada (2%), Israel (2%)	North America (88%)	2020-03-14 to 2020-07-23	Inactive	TTGCGTGTGC	GH
3530	190	320	USA (82%), New Zealand (12%), Canada (3%), India (2%), United Kingdom (1%)	North America (85%)	2020-03-13 to 2020-09-28	Quiet	TTGCGTGTGC	GH
3859	97	280	United Kingdom (98%), Norway (2%), Israel (0%)	Europe (100%)	2020-04-13 to 2020-10-06	Active	TTGCGGGTAC	GR
4313	34	48	United Kingdom (42%), Australia (31%), Spain (6%), USA (4%), New Zealand (4%)	Europe (56%)	2020-02-28 to 2020-06-14	Inactive	CCACTGTTGC	V
4669	101	145	USA (62%), Russia (10%), United Kingdom (6%), Norway (5%), Spain (3%)	North America (62%)	2020-03-16 to 2020-09-06	Inactive	TTGCGGGTGC	G
4713	44	70	Singapore (100%)	Asia (100%)	2020-04-04 to 2020-08-29	Inactive	CCACTGGTGC	Not Applicaple
4971	57	111	USA (100%)	North America (100%)	2020-04-06 to 2020-08-12	Inactive	TTGCGTGTGC	GH
5447	577	948	United Kingdom (52%), India (25%), Saudi Arabia (5%), Canada (5%), Norway (2%)	Europe (58%)	2020-02-16 to 2020-10-11	Active	TTGCGTGTGC	GH
6331	58	121	United Kingdom (91%), Australia (3%), Portugal (2%), USA (1%), New Zealand (1%)	Europe (94%)	2020-03-13 to 2020-08-24	Inactive	TTGCGGGTAC	GR
6360	43	64	United Arab Emirates (36%), United Kingdom (23%), South Korea (8%), Australia (6%), Sweden (5%)	Asia (52%)	2020-03-17 to 2020-09-07	Inactive	CCATGGGCGC	S
6620	38	107	USA (97%), Luxembourg (2%), Russia (1%)	North America (97%)	2020-03-27 to 2020-09-01	Inactive	TTGCGTGTGC	GH
7363	26	39	United Kingdom (100%)	Europe (100%)	2020-03-24 to 2020-07-16	Inactive	TTGCGGGTAC	GR
8626	27	45	India (96%), Singapore (2%), USA (2%)	Asia (98%)	2020-04-20 to 2020-09-08	Inactive	TTGCGGGTAC	GR
8902	33	92	USA (98%), United Kingdom (1%), South Africa (1%)	North America (98%)	2020-04-15 to 2020-08-07	Inactive	TTGCGGGTAC	GR
9238	35	46	India (96%), United Kingdom (2%), Sweden (2%)	Asia (96%)	2020-05-11 to 2020-08-19	Inactive	TTGCGGGTAC	GR
9505	37	102	United Kingdom (99%), Portugal (1%)	Europe (100%)	2020-03-13 to 2020-09-09	Inactive	TTGCGGGTAC	GR
9581	43	59	USA (98%), United Kingdom (2%)	North America (98%)	2020-06-19 to 2020-09-18	Inactive	TTGCGTGTGC	GH
9734	95	169	Japan (34%), USA (33%), China (5%), Australia (5%), Mali (5%)	Asia (48%)	2020-01-23 to 2020-06-15	Inactive	CCATGGGCGC	S
9999	110	216	Netherlands (37%), France (12%), United Kingdom (12%), Spain (9%), Belgium (6%)	Europe (86%)	2020-02-29 to 2020-06-24	Inactive	TTGCGTGTGC	GH
10221	185	292	USA (99%), Mexico (1%), South Korea (0%)	North America (100%)	2020-03-23 to 2020-09-22	Quiet	TTGCGGGTGC	G
12210	38	91	USA (100%)	North America (100%)	2020-04-30 to 2020-06-09	Inactive	TTGCGTGTGC	GH
12995	890	3409	Australia (100%)	Oceania (100%)	2020-03-19 to 2020-09-18	Inactive	TTGCGGGTAC	GR
13180	42	126	United Kingdom (100%)	Europe (100%)	2020-04-21 to 2020-08-27	Inactive	TTGCGGGTAC	GR
13208	51	70	India (100%)	Asia (100%)	2020-04-26 to 2020-06-25	Inactive	TTGCGTGTGC	GH
13245	42	91	United Kingdom (97%), Bangladesh (1%), India (1%), South Africa (1%)	Europe (97%)	2020-03-27 to 2020-08-31	Inactive	TTGCGGGTAC	GR
13264	52	89	USA (78%), Norway (20%), Serbia (1%), Ireland (1%)	North America (78%)	2020-04-21 to 2020-09-14	Inactive	TTGCGGGTAC	GR
13301	71	144	USA (100%)	North America (100%)	2020-04-09 to 2020-09-16	Inactive	TTGCGGGTGC	G
13389	36	153	United Kingdom (100%)	Europe (100%)	2020-06-02 to 2020-10-02	Quiet	TTGCGGGTAC	GR
13413	120	158	South Africa (99%), Singapore (1%)	Africa (99%)	2020-06-14 to 2020-09-14	Inactive	TTGCGGGTAC	GR
15279	141	460	South Korea (99%), Belgium (0%), USA (0%), France (0%)	Asia (99%)	2020-03-14 to 2020-08-11	Inactive	TTGCGTGTGC	GH
16416	22	22	Saudi Arabia (95%), India (5%)	Asia (100%)	2020-04-18 to 2020-06-19	Inactive	TTACGTGTGC	Not Applicaple
16909	49	54	South Africa (100%)	Africa (100%)	2020-06-19 to 2020-08-25	Inactive	TTGCGGGTAC	GR
16987	51	97	USA (100%)	North America (100%)	2020-06-16 to 2020-09-16	Inactive	TTGCGTGTGC	GH
17002	27	40	USA (92%), Japan (2%), Canada (2%), United Kingdom (2%)	North America (95%)	2020-03-19 to 2020-08-19	Inactive	TTGCGGGTAC	GR
17027	102	149	USA (93%), United Kingdom (5%), Canada (1%), Netherlands (1%)	North America (94%)	2020-06-15 to 2020-09-30	Quiet	TTGCGGGTGC	G
17444	68	160	USA (99%), Gambia (1%)	North America (99%)	2020-03-11 to 2020-09-29	Quiet	TTGCGTGTGC	GH
17516	39	164	Australia (100%)	Oceania (100%)	2020-07-13 to 2020-10-12	Active	TTGCGGGTAC	GR
18372	82	125	United Kingdom (74%), USA (20%), Russia (2%), Spain (1%), Belgium (1%)	Europe (78%)	2020-03-22 to 2020-10-05	Active	TTGCGGGTAC	GR
19653	67	204	United Kingdom (99%), USA (1%)	Europe (99%)	2020-04-11 to 2020-09-16	Inactive	TTGCGGGTAC	GR
20544	37	106	United Kingdom (100%)	Europe (100%)	2020-05-05 to 2020-10-05	Active	TTGCGGGTAC	GR
21210	180	298	USA (99%), United Kingdom (1%)	North America (99%)	2020-04-12 to 2020-09-30	Quiet	TTGCGTGTGC	GH
21976	84	134	United Kingdom (48%), South Africa (45%), India (6%), USA (1%)	Europe (48%)	2020-05-21 to 2020-10-06	Active	TTGCGGGTAC	GR
22075	55	173	United Kingdom (99%), USA (1%), Sweden (1%)	Europe (99%)	2020-04-14 to 2020-09-09	Inactive	TTGCGGGTAC	GR
22279	54	117	United Kingdom (99%), USA (1%)	Europe (99%)	2020-06-09 to 2020-10-06	Active	TTGCGGGTAC	GR
22280	35	63	USA (100%)	North America (100%)	2020-06-09 to 2020-08-26	Inactive	TTGCGTGTGC	GH
22318	123	473	Australia (100%)	Oceania (100%)	2020-06-09 to 2020-09-14	Inactive	TTGCGGGTAC	GR
23032	82	103	USA (100%)	North America (100%)	2020-03-28 to 2020-09-24	Quiet	TTGCGTGTGC	GH
23107	67	173	United Kingdom (100%)	Europe (100%)	2020-06-15 to 2020-10-06	Active	TTGCGGGTAC	GR
24039	24	152	Australia (100%)	Oceania (100%)	2020-06-24 to 2020-08-14	Inactive	TTGCGGGTAC	GR
24502	41	68	USA (100%)	North America (100%)	2020-06-28 to 2020-09-23	Quiet	TTGCGTGTGC	GH
25251	24	29	South Africa (100%)	Africa (100%)	2020-07-01 to 2020-08-16	Inactive	TTGCGGGTAC	GR
25297	66	257	Australia (100%), Ukraine (0%)	Oceania (100%)	2020-07-06 to 2020-09-10	Inactive	TTGCGGGTAC	GR
25470	25	84	Australia (94%), United Kingdom (6%)	Oceania (94%)	2020-07-08 to 2020-10-01	Quiet	TTGCGGGTAC	GR
25545	121	236	United Kingdom (74%), Belgium (19%), Netherlands (3%), France (2%), Germany (1%)	Europe (100%)	2020-07-09 to 2020-10-06	Active	TTGCGGGTGC	G
25780	22	60	United Kingdom (95%), New Zealand (3%), USA (2%)	Europe (95%)	2020-04-06 to 2020-10-05	Active	TTGCGGGTAC	GR
26286	39	138	United Kingdom (99%), Bangladesh (1%)	Europe (99%)	2020-07-14 to 2020-08-28	Inactive	TTGCGGGTAC	GR
26377	377	860	United Kingdom (92%), Ireland (3%), Netherlands (2%), Spain (2%), Latvia (1%)	Europe (100%)	2020-07-18 to 2020-10-13	Active	TTGCGGGTGT	GV
26711	269	669	United Kingdom (100%)	Europe (100%)	2020-07-21 to 2020-10-08	Active	TTGCTGGTAC	Not Applicaple
26754	248	519	United Kingdom (85%), Norway (11%), Netherlands (1%), Spain (1%), France (1%)	Europe (100%)	2020-06-20 to 2020-10-11	Active	TTGCGGGTGT	GV
26806	55	115	United Kingdom (57%), France (20%), Netherlands (15%), Norway (8%)	Europe (100%)	2020-07-22 to 2020-10-01	Quiet	TTGCGTGTGC	GH
26989	77	149	United Kingdom (95%), Montenegro (1%), France (1%), Italy (1%), Russia (1%)	Europe (99%)	2020-04-09 to 2020-09-26	Quiet	TTGCGGGTAC	GR
27413	64	245	United Kingdom (100%)	Europe (100%)	2020-07-28 to 2020-10-06	Active	TTGCGGGTAC	GR
27456	80	139	United Kingdom (57%), France (37%), Netherlands (5%), Spain (1%), Belgium (1%)	Europe (100%)	2020-07-29 to 2020-10-01	Quiet	TTGCGTGTGC	GH
27569	66	104	United Kingdom (62%), Norway (20%), Czech Republic (6%), South Korea (4%), India (2%)	Europe (94%)	2020-06-18 to 2020-09-28	Quiet	TTGCGGGTAC	GR
27578	30	82	United Kingdom (100%)	Europe (100%)	2020-04-13 to 2020-10-02	Quiet	TTGCGGGTAC	GR
27666	41	68	United Kingdom (88%), France (6%), Spain (3%), Netherlands (3%)	Europe (100%)	2020-07-31 to 2020-09-10	Inactive	TTGCGGGTAC	GR
27693	487	1296	United Kingdom (99%), Netherlands (0%), Spain (0%), Ireland (0%), Hong Kong (0%)	Europe (100%)	2020-07-31 to 2020-10-10	Active	TTGCGGGTGT	GV
27698	34	41	United Kingdom (100%)	Europe (100%)	2020-07-15 to 2020-09-28	Quiet	TTGCGTGTGC	GH
27700	96	210	United Kingdom (99%), Norway (1%)	Europe (100%)	2020-07-31 to 2020-10-06	Active	TTGCGGGTAC	GR
27736	84	164	Netherlands (96%), United Kingdom (4%)	Europe (100%)	2020-04-24 to 2020-09-20	Quiet	TTGCGTGTGC	GH
27950	78	198	United Kingdom (97%), Netherlands (2%), New Zealand (1%)	Europe (99%)	2020-08-04 to 2020-10-08	Active	TTGCGGGTGT	GV
28012	83	222	United Kingdom (100%)	Europe (100%)	2020-08-04 to 2020-10-06	Active	TTGCGGGTGT	GV
28019	102	241	United Kingdom (91%), Ireland (3%), Malta (2%), France (1%), Netherlands (1%)	Europe (100%)	2020-08-04 to 2020-10-01	Quiet	TTGCGTGTGC	GH
28179	322	803	United Kingdom (100%)	Europe (100%)	2020-06-02 to 2020-10-10	Active	TTGCGGGTAC	GR
28445	129	338	United Kingdom (90%), Norway (8%), Netherlands (1%), France (1%), Sweden (0%)	Europe (100%)	2020-08-08 to 2020-10-08	Active	TTGCGTGTGC	GH
28513	47	121	United Kingdom (99%), Australia (1%)	Europe (99%)	2020-03-24 to 2020-10-06	Active	TTGCGGGTAC	GR
28786	83	176	United Kingdom (100%)	Europe (100%)	2020-08-11 to 2020-10-08	Active	TTGCGGGTGC	G
28825	72	129	United Kingdom (94%), France (6%)	Europe (100%)	2020-08-02 to 2020-10-02	Quiet	TTGCGGGTGT	GV
28987	50	155	United Kingdom (100%)	Europe (100%)	2020-06-01 to 2020-09-25	Quiet	TTGCGGGTAC	GR
29259	72	173	United Kingdom (93%), Netherlands (7%)	Europe (100%)	2020-08-05 to 2020-10-06	Active	TTGCGGGTGT	GV
29310	27	76	United Kingdom (99%), Ireland (1%)	Europe (100%)	2020-08-17 to 2020-10-07	Active	TTGCGGGTGT	GV
29423	71	138	United Kingdom (99%), Switzerland (1%)	Europe (100%)	2020-05-19 to 2020-10-06	Active	TTGCGGGTGC	G
29516	46	128	United Kingdom (98%), Netherlands (2%)	Europe (100%)	2020-08-19 to 2020-10-05	Active	TTGCGGGTAC	GR
29952	48	119	United Kingdom (100%)	Europe (100%)	2020-06-08 to 2020-10-06	Active	TTGCGGGTGC	G
30174	72	156	United Kingdom (90%), Russia (9%), Bangladesh (1%)	Europe (99%)	2020-06-07 to 2020-10-06	Active	TTGCGGGTAC	GR
30180	25	35	Netherlands (91%), United Kingdom (9%)	Europe (100%)	2020-08-25 to 2020-10-01	Quiet	TTGCGGGTGC	G
30362	30	117	United Kingdom (100%)	Europe (100%)	2020-08-27 to 2020-10-10	Active	TTGCGGGTGT	GV
30431	33	68	United Kingdom (100%)	Europe (100%)	2020-08-28 to 2020-10-06	Active	TTGCGGGTAT	Not Applicaple
30498	29	85	United Kingdom (100%)	Europe (100%)	2020-08-28 to 2020-10-06	Active	TTGCTGGTAC	Not Applicaple
30499	44	106	United Kingdom (100%)	Europe (100%)	2020-07-17 to 2020-10-06	Active	TTGCGGGTAC	GR
31179	228	618	United Kingdom (100%), Spain (0%)	Europe (100%)	2020-09-01 to 2020-10-10	Active	TTGCGGGTGT	GV
31744	83	182	United Kingdom (100%)	Europe (100%)	2020-09-08 to 2020-10-09	Active	TTGCGGGTGT	GV
31942	88	245	United Kingdom (100%)	Europe (100%)	2020-09-02 to 2020-10-10	Active	TTGCGGGTGT	GV
