# Supplementary material for: Emerging SARS-CoV-2 Diversity Revealed by Rapid Whole-Genome Sequence Typing
Source: Genome Biol Evol. 2021 Aug 25;13(9):evab197. doi: 10.1093/gbe/evab197 (PMC8449825; doi:10.1093/gbe/evab197)
Supplement: evab197_Supplementary_Data [file evab197_supplementary_data.zip › GNUVID_Supp_table_1_03162021_sheet_7.xlsx]

## Sheet: Pangolin_GNUVID_agreement_check
CC	Isolates	GISAID top clade	Clade Percent	Number of clades	Pangolin top lineage	Lineage Percent	Number of Lineages	All GISAID Clades assigned(count)	All Pangolin Lineages assigned(count)
4	1287	L	83.4	4	B	76.1	29	L(1074) O(191) V(19) S(3)	B(980) B.3(130) B.10(22) B.14(20) B.5(15) B.2(13) B.4(13) B.21(11) B.2.1(10) B.19(10) B.13(10) B.11(9) B.9(9) B.15(6) B.17(4) A.1(4) A(3) B.16(3) B.2.6(2) B.2.2(2) B.20(2) B.1(2) B.2.10(1) B.18(1) B.1.3(1) A.5(1) B.6(1) B.1.1.27(1) B.1.108(1)
16	31	S	96.8	2	A	96.8	2	S(30) O(1)	A(30) A.1(1)
67	113	O	91.2	2	B.4	98.2	2	O(103) L(10)	B.4(111) B(2)
255	3539	G	97.2	5	B.1	62.2	50	G(3439) L(50) O(39) GR(10) GH(1)	B.1(2201) B.1.5(589) B.1.102(73) B.1.80(68) B(60) B.1.5.2(59) B.1.5.9(53) B.1.5.8(47) B.1.75(35) B.1.107(33) B.1.5.5(33) B.1.79(27) B.1.5.6(24) B.1.8(21) B.1.6(20) B.1.106(20) B.1.32(19) B.1.35(15) B.1.104(14) B.1.77(14) B.1.69(13) B.1.5.3(13) B.1.19(11) B.1.1(10) B.1.101(10) B.1.76(7) B.1.85(5) B.1.34(4) B.3(4) B.10(3) B.1.83(3) B.1.67(3) B.1.94(3) B.1.91(3) B.1.81(3) B.1.95(3) B.1.36(2) A(2) B.…
256	1549	S	97.2	2	A.1	84.4	7	S(1505) O(44)	A.1(1307) A(205) A.6(30) A.5(4) B.1(1) B.1.1(1) A.2(1)
258	8226	GH	97.3	4	B.1	77.5	45	GH(8004) G(184) O(37) V(1)	B.1(6375) B.1.21(495) B.1.43(237) B.1.3(186) B.1.22(138) B.1.9(88) B.1.42(86) B.1.124(85) B.1.13(62) B.1.111(51) B.1.2(51) B.1.108(41) B.1.37(40) B(38) B.1.41(33) B.1.110(27) B.1.29(25) B.1.117(21) B.1.114(20) B.1.123(20) B.1.38(18) B.1.5(14) B.1.71(11) B.1.112(11) B.1.40(10) B.1.118(8) B.1.31(6) B.1.66(5) B.1.80(4) B.1.35(2) B.1.115(2) B.1.77(2) B.1.36(2) B.1.102(1) B.1.88(1) B.1.122(1) B.1.109(…
266	91	S	98.9	2	A.5	96.7	2	S(90) O(1)	A.5(88) A(3)
291	138	GH	50.7	3	B.1	82.6	4	GH(70) G(62) O(6)	B.1(114) B.1.36(21) B.1.6(2) B.1.43(1)
297	176	GR	99.4	2	B.1.1	98.9	3	GR(175) G(1)	B.1.1(174) B.1(1) B.1.1.32(1)
300	9260	GR	94	4	B.1.1	85.5	39	GR(8704) G(494) O(61) GH(1)	B.1.1(7920) B.1(283) B.1.1.25(183) B.1.1.32(150) B.1.1.1(100) B.1.1.26(77) B.1.1.27(71) B.1.1.10(52) B.1.5(51) B.1.1.7(43) B.1.78(32) B.1.1.4(32) B.1.1.31(32) B.1.1.6(28) B.1.1.5(28) B.1.74(24) B.1.1.28(21) B.1.1.23(20) B.1.1.14(19) B.1.1.12(14) B.1.1.24(14) B(13) B.1.23(12) B.1.1.15(11) B.1.93(7) B.1.105(5) B.1.1.20(4) B.1.1.16(3) B.1.1.13(1) B.1.5.3(1) B.1.8(1) B.1.75(1) B.1.5.5(1) B.1.1.2(1) B…
301	413	G	99.8	2	B.1.5	91.8	4	G(412) O(1)	B.1.5(379) B.1.5.10(19) B.1(14) B.1.5.9(1)
305	125	G	99.2	2	B.1	99.2	2	G(124) O(1)	B.1(124) B(1)
317	393	GR	99	3	B.1.1	97.2	5	GR(389) G(3) S(1)	B.1.1(382) B.1.1.25(6) B.1(2) B.1.1.32(2) B.1.1.28(1)
333	231	GH	99.6	2	B.1	96.5	4	GH(230) G(1)	B.1(223) B.1.110(6) B.1.21(1) B.1.3(1)
336	29	O	100	1	B.4	96.6	2	O(29)	B.4(28) B(1)
338	253	GH	94.1	3	B.1	94.5	4	GH(238) G(14) O(1)	B.1(239) B.1.1(9) B.1.36(4) B.1.42(1)
348	291	G	99	2	B.1	88.7	4	G(288) O(3)	B.1(258) B.1.96(30) B.1.97(2) B(1)
355	232	S	99.1	2	A.2	100	1	S(230) O(2)	A.2(232)
358	187	G	100	1	B.1	59.4	2	G(187)	B.1(111) B.1.91(76)
369	400	GR	100	1	B.1.1	98	2	GR(400)	B.1.1(392) B.1.1.17(8)
399	630	GR	99.5	2	B.1.1.1	100	1	GR(627) G(3)	B.1.1.1(630)
454	426	G	99.8	2	B.1	90.6	11	G(425) O(1)	B.1(386) B.1.83(19) B.1.106(6) B.1.101(5) B.1.5(3) B.1.6(2) B.1.5.2(1) B(1) B.1.80(1) B.1.5.3(1) B.1.79(1)
498	707	G	99.7	2	B.1	94.3	8	G(705) L(2)	B.1(667) B.1.79(21) B.1.99(12) B.1.5(2) B.16(2) B.1.88(1) B.1.107(1) B.1.102(1)
550	1125	V	92.4	4	B.2	39.3	11	V(1039) O(84) GR(1) G(1)	B.2(442) B.2.1(427) B.2.2(103) B.2.10(96) B.2.7(39) B.2.4(8) B.2.9(4) B.2.8(3) B.1.1(1) B(1) B.1.5(1)
551	100	V	97	2	B.2	100	1	V(97) O(3)	B.2(100)
623	184	S	91.3	2	A.1	94	2	S(168) O(16)	A.1(173) A.1.1(11)
645	96	S	95.8	2	A.3	100	1	S(92) O(4)	A.3(96)
681	149	G	97.3	2	B.1.8	96	4	G(145) GR(4)	B.1.8(143) B.1.1.4(2) B.1(2) B.1.1(2)
750	65	L	95.4	2	B	93.8	3	L(62) O(3)	B(61) B.3(3) B.11(1)
768	982	GH	99.6	2	B.1.2	97.9	2	GH(978) G(4)	B.1.2(961) B.1(21)
780	275	GR	100	1	B.1.1.1	98.9	3	GR(275)	B.1.1.1(272) B.1.1.7(2) B.1.1.32(1)
800	347	GH	87	3	B.1.36	97.7	4	GH(302) O(38) G(7)	B.1.36(339) B.1(4) B.1.113(2) B.1.2(2)
834	73	V	93.2	2	B.2	100	1	V(68) O(5)	B.2(73)
844	182	GH	99.5	2	B.1.3	94.5	4	GH(181) GR(1)	B.1.3(172) B.1(8) B.1.1(1) B.1.111(1)
985	366	G	100	1	B.1	50	4	G(366)	B.1(183) B.1.11(158) B.1.104(23) B.1.90(2)
1043	136	GH	100	1	B.1.2	99.3	2	GH(136)	B.1.2(135) B.1(1)
1063	346	GH	99.4	2	B.1	95.7	3	GH(344) G(2)	B.1(331) B.1.44(14) B.1.1(1)
1085	45	GH	100	1	B.1.39	100	1	GH(45)	B.1.39(45)
1102	224	GR	98.2	2	B.1.1.33	100	1	GR(220) G(4)	B.1.1.33(224)
1142	44	GH	86.4	3	B.1.36	100	1	GH(38) O(5) G(1)	B.1.36(44)
1148	89	L	91	2	B.16	88.8	4	L(81) O(8)	B.16(79) B(8) B.3(1) B.17(1)
1179	405	O	98.8	2	B.6	99.8	2	O(400) L(5)	B.6(404) B.1(1)
1189	126	GH	100	1	B.1.2	100	1	GH(126)	B.1.2(126)
1208	66	GR	100	1	B.1.1.10	75.8	4	GR(66)	B.1.1.10(50) B.1.1(14) B.1.1.5(1) B.1.1.32(1)
1328	94	GR	98.9	2	B.1.1.28	98.9	2	GR(93) G(1)	B.1.1.28(93) B.1.1(1)
1455	46	G	100	1	B.1	100	1	G(46)	B.1(46)
1508	75	S	98.7	2	A.3	98.7	2	S(74) O(1)	A.3(74) A(1)
1540	56	GR	98.2	2	B.1.1	98.2	2	GR(55) G(1)	B.1.1(55) B.1(1)
1582	77	S	100	1	A.3	100	1	S(77)	A.3(77)
1698	96	GR	100	1	B.1.1	69.8	2	GR(96)	B.1.1(67) B.1.1.8(29)
1726	33	V	84.8	2	B.2.4	100	1	V(28) O(5)	B.2.4(33)
1852	74	GR	97.3	3	B.1.1	97.3	3	GR(72) O(1) G(1)	B.1.1(72) B.1.1.5(1) B.1.1.25(1)
2175	172	S	57	2	A.2	100	1	S(98) O(74)	A.2(172)
2445	66	G	100	1	B.1.89	54.5	2	G(66)	B.1.89(36) B.1(30)
2490	200	GR	100	1	B.1.1	100	1	GR(200)	B.1.1(200)
2532	77	S	96.1	2	A	90.9	3	S(74) O(3)	A(70) A.7(6) A.9(1)
2566	171	GH	100	1	B.1.2	100	1	GH(171)	B.1.2(171)
2574	369	G	99.7	2	B.1.93	87.8	3	G(368) O(1)	B.1.93(324) B.1(44) B.16(1)
2649	77	S	96.1	2	A.3	79.2	2	S(74) O(3)	A.3(61) A(16)
2774	37	V	100	1	B.2	100	1	V(37)	B.2(37)
3186	50	GH	98	2	B.1	98	2	GH(49) O(1)	B.1(49) B(1)
3297	36	GH	100	1	B.1	97.2	2	GH(36)	B.1(35) B.1.3(1)
3530	171	GH	99.4	2	B.1.26	99.4	2	GH(170) O(1)	B.1.26(170) B.1(1)
3859	260	GR	100	1	B.1.1	100	1	GR(260)	B.1.1(260)
4313	42	V	83.3	2	B.2	97.6	2	V(35) O(7)	B.2(41) B(1)
4669	102	G	100	1	B.1	52	3	G(102)	B.1(53) B.1.5(43) B.1.89(6)
4713	56	O	100	1	B.6	100	1	O(56)	B.6(56)
4971	83	GH	100	1	B.1.2	100	1	GH(83)	B.1.2(83)
5447	609	GH	98.2	3	B.1.113	99.5	3	GH(598) O(6) G(5)	B.1.113(606) B.1.36(2) B.1(1)
6331	38	GR	94.7	2	B.1.1.2	68.4	2	GR(36) G(2)	B.1.1.2(26) B.1.1(12)
6360	48	S	93.8	2	A	100	1	S(45) O(3)	A(48)
6620	72	GH	100	1	B.1	95.8	4	GH(72)	B.1(69) B.1.21(1) B.1.3(1) B.1.43(1)
7363	33	GR	100	1	B.1.1	100	1	GR(33)	B.1.1(33)
8626	44	GR	100	1	B.1.1	100	1	GR(44)	B.1.1(44)
8902	79	GR	100	1	B.1.1	100	1	GR(79)	B.1.1(79)
9238	34	GR	100	1	B.1.1.32	91.2	2	GR(34)	B.1.1.32(31) B.1.1(3)
9505	95	GR	100	1	B.1.1	100	1	GR(95)	B.1.1(95)
9581	42	GH	100	1	B.1	100	1	GH(42)	B.1(42)
9734	109	S	100	1	A	89.9	3	S(109)	A(98) A.4(10) A.9(1)
9999	169	GH	100	1	B.1	76.9	3	GH(169)	B.1(130) B.1.12(30) B.1.30(9)
10221	191	G	100	1	B.1	100	1	G(191)	B.1(191)
12210	78	GH	100	1	B.1.2	100	1	GH(78)	B.1.2(78)
12995	3150	GR	96.4	2	B.1.1.25	100	1	GR(3037) G(113)	B.1.1.25(3150)
13180	118	GR	100	1	B.1.1.1	100	1	GR(118)	B.1.1.1(118)
13208	57	GH	93	3	B.1.113	91.2	3	GH(53) O(2) G(2)	B.1.113(52) B.1.36(4) B.1.1(1)
13245	73	GR	100	1	B.1.1	98.6	2	GR(73)	B.1.1(72) B.1.1.32(1)
13264	72	GR	97.2	2	B.1.1	97.2	2	GR(70) G(2)	B.1.1(70) B.1(2)
13301	119	G	100	1	B.1	100	1	G(119)	B.1(119)
13389	148	GR	100	1	B.1.1	100	1	GR(148)	B.1.1(148)
13413	116	GR	99.1	2	B.1.1	99.1	2	GR(115) G(1)	B.1.1(115) B.1(1)
15279	429	GH	99.5	3	B.1	99.3	3	GH(427) G(1) O(1)	B.1(426) B.1.11(2) B.1.114(1)
16416	21	O	95.2	2	B.1.113	95.2	2	O(20) GH(1)	B.1.113(20) B.1(1)
16909	38	GR	100	1	B.1.1.1	100	1	GR(38)	B.1.1.1(38)
16987	87	GH	100	1	B.1.2	100	1	GH(87)	B.1.2(87)
17002	38	GR	100	1	B.1.1	94.7	3	GR(38)	B.1.1(36) B.1.1.7(1) B.1.1.1(1)
17027	118	G	100	1	B.1	100	1	G(118)	B.1(118)
17444	151	GH	100	1	B.1	100	1	GH(151)	B.1(151)
17516	160	G	91.2	2	B.1.1.25	100	1	G(146) GR(14)	B.1.1.25(160)
18372	67	GR	98.5	2	B.1.1	97	3	GR(66) G(1)	B.1.1(65) B.1.5(1) B.1.1.1(1)
19653	145	GR	100	1	B.1.1	100	1	GR(145)	B.1.1(145)
20544	98	GR	100	1	B.1.1.1	100	1	GR(98)	B.1.1.1(98)
21210	223	GH	100	1	B.1.2	99.6	2	GH(223)	B.1.2(222) B.1(1)
21976	93	GR	100	1	B.1.1	92.5	3	GR(93)	B.1.1(86) B.1.1.32(6) B.1.1.8(1)
22075	144	GR	100	1	B.1.1.4	99.3	2	GR(144)	B.1.1.4(143) B.1.1(1)
22279	56	GR	100	1	B.1.1	100	1	GR(56)	B.1.1(56)
22280	53	GH	100	1	B.1	100	1	GH(53)	B.1(53)
22318	451	GR	90.7	2	B.1.1.25	100	1	GR(409) G(42)	B.1.1.25(451)
23032	62	GH	100	1	B.1.26	100	1	GH(62)	B.1.26(62)
23107	141	GR	100	1	B.1.1	100	1	GR(141)	B.1.1(141)
24039	152	GR	100	1	B.1.1.25	100	1	GR(152)	B.1.1.25(152)
24502	64	GH	100	1	B.1	96.9	2	GH(64)	B.1(62) B.1.107(2)
25251	26	GR	100	1	B.1.1	100	1	GR(26)	B.1.1(26)
25297	251	GR	100	1	B.1.1.25	99.6	2	GR(251)	B.1.1.25(250) B.1.1(1)
25470	82	GR	100	1	B.1.1.25	96.3	2	GR(82)	B.1.1.25(79) B.1.1(3)
25545	198	G	100	1	B.1	99.5	2	G(198)	B.1(197) B.1.107(1)
25780	58	GR	96.6	2	B.1.1	96.6	2	GR(56) G(2)	B.1.1(56) B.1.23(2)
26286	128	GR	100	1	B.1.1	99.2	2	GR(128)	B.1.1(127) B.1.1.25(1)
26377	643	G	100	1	B.1	99.5	2	G(643)	B.1(640) B.1.106(3)
26711	629	GR	99.8	2	B.1.1.25	97.5	3	GR(628) G(1)	B.1.1.25(613) B.1.1(15) B.1(1)
26754	284	G	100	1	B.1	100	1	G(284)	B.1(284)
26806	99	GH	100	1	B.1	100	1	GH(99)	B.1(99)
26989	102	GR	100	1	B.1.1	100	1	GR(102)	B.1.1(102)
27413	232	GR	99.6	2	B.1.1.25	99.1	2	GR(231) G(1)	B.1.1.25(230) B.1.1(2)
27456	123	GH	100	1	B.1.36	100	1	GH(123)	B.1.36(123)
27569	70	GR	100	1	B.1.1	98.6	2	GR(70)	B.1.1(69) B.1.1.32(1)
27578	70	GR	100	1	B.1.1	100	1	GR(70)	B.1.1(70)
27666	58	GR	100	1	B.1.1	100	1	GR(58)	B.1.1(58)
27693	1102	G	100	1	B.1.79	95.4	2	G(1102)	B.1.79(1051) B.1(51)
27698	37	GH	94.6	2	B.1.113	100	1	GH(35) O(2)	B.1.113(37)
27700	161	GR	100	1	B.1.1	100	1	GR(161)	B.1.1(161)
27736	83	GH	100	1	B.1.22	100	1	GH(83)	B.1.22(83)
27950	174	G	100	1	B.1	98.3	2	G(174)	B.1(171) B.1.107(3)
28012	202	G	100	1	B.1	100	1	G(202)	B.1(202)
28019	226	GH	100	1	B.1	100	1	GH(226)	B.1(226)
28179	632	GR	100	1	B.1.1	100	1	GR(632)	B.1.1(632)
28445	309	GH	99.4	2	B.1.36	100	1	GH(307) G(2)	B.1.36(309)
28513	120	GR	100	1	B.1.1.1	98.3	3	GR(120)	B.1.1.1(118) B.1.1(1) B.1.1.25(1)
28786	165	G	100	1	B.1	99.4	2	G(165)	B.1(164) B.1.5(1)
28825	89	G	100	1	B.1	100	1	G(89)	B.1(89)
28987	148	GR	100	1	B.1.1	100	1	GR(148)	B.1.1(148)
29259	129	G	100	1	B.1	100	1	G(129)	B.1(129)
29310	71	G	100	1	B.1.79	97.2	2	G(71)	B.1.79(69) B.1(2)
29423	66	G	100	1	B.1	98.5	2	G(66)	B.1(65) B.1.5(1)
29516	117	GR	100	1	B.1.1	100	1	GR(117)	B.1.1(117)
29952	107	G	100	1	B.1	100	1	G(107)	B.1(107)
30174	140	GR	100	1	B.1.1	98.6	2	GR(140)	B.1.1(138) B.1.1.25(2)
30180	31	G	100	1	B.1	100	1	G(31)	B.1(31)
30362	116	G	100	1	B.1.79	100	1	G(116)	B.1.79(116)
30431	65	GR	100	1	B.1.1	100	1	GR(65)	B.1.1(65)
30498	85	GR	100	1	B.1.1.25	97.6	2	GR(85)	B.1.1.25(83) B.1.1(2)
30499	93	GR	100	1	B.1.1	100	1	GR(93)	B.1.1(93)
31179	606	G	100	1	B.1.79	96.5	2	G(606)	B.1.79(585) B.1(21)
31744	177	G	100	1	B.1.79	99.4	2	G(177)	B.1.79(176) B.1(1)
31942	236	G	100	1	B.1	100	1	G(236)	B.1(236)
