# Supplementary material for: Emerging SARS-CoV-2 Diversity Revealed by Rapid Whole-Genome Sequence Typing
Source: Genome Biol Evol. 2021 Aug 25;13(9):evab197. doi: 10.1093/gbe/evab197 (PMC8449825; doi:10.1093/gbe/evab197)
Supplement: evab197_Supplementary_Data [file evab197_supplementary_data.zip › GNUVID_Supp_table_1_03162021_sheets_2_3_4_5.xlsx]

## Sheet: Sheets_2_3_4_5
1000_exact_match_genomes		1000_new_genomes		25807_genomes		25170_genomes
EPI_ISL_617046		EPI_ISL_861625		EPI_ISL_402123		GISAID acc	GNUVID CC	Pangolin lineage
EPI_ISL_647651		EPI_ISL_861626		EPI_ISL_406798		EPI_ISL_408480	256	A
EPI_ISL_630422		EPI_ISL_861627		EPI_ISL_403930		EPI_ISL_416335	256	A
EPI_ISL_663598		EPI_ISL_861628		EPI_ISL_402129		EPI_ISL_454907	16	A
EPI_ISL_545260		EPI_ISL_861629		EPI_ISL_402127		EPI_ISL_512928	256	A
EPI_ISL_471530		EPI_ISL_861630		EPI_ISL_412898		EPI_ISL_451370	16	A
EPI_ISL_607571		EPI_ISL_861631		EPI_ISL_402130		EPI_ISL_451346	16	A
EPI_ISL_477632		EPI_ISL_861632		EPI_ISL_403931		EPI_ISL_411956	16	A
EPI_ISL_454918		EPI_ISL_861633		EPI_ISL_412899		EPI_ISL_493186	256	A
EPI_ISL_557659		EPI_ISL_861634		EPI_ISL_402121		EPI_ISL_482992	256	A
EPI_ISL_539366		EPI_ISL_861635		EPI_ISL_403929		EPI_ISL_455687	256	A
EPI_ISL_615095		EPI_ISL_861636		EPI_ISL_402128		EPI_ISL_468726	256	A
EPI_ISL_507030		EPI_ISL_861637		EPI_ISL_402119		EPI_ISL_475708	256	A
EPI_ISL_670922		EPI_ISL_861638		EPI_ISL_402124		EPI_ISL_421238	16	A
EPI_ISL_610184		EPI_ISL_861639		EPI_ISL_434534		EPI_ISL_451360	16	A
EPI_ISL_668276		EPI_ISL_861640		EPI_ISL_402132		EPI_ISL_454972	439	A
EPI_ISL_558184		EPI_ISL_861641		EPI_ISL_402125		EPI_ISL_451371	256	A
EPI_ISL_758610		EPI_ISL_861642		EPI_ISL_408515		EPI_ISL_416322	256	A
EPI_ISL_655853		EPI_ISL_861643		EPI_ISL_406800		EPI_ISL_455467	256	A
EPI_ISL_607111		EPI_ISL_861644		EPI_ISL_403928		EPI_ISL_455461	256	A
EPI_ISL_602657		EPI_ISL_861645		EPI_ISL_402120		EPI_ISL_416330	256	A
EPI_ISL_597348		EPI_ISL_861646		EPI_ISL_408514		EPI_ISL_455790	256	A
EPI_ISL_563684		EPI_ISL_861647		EPI_ISL_406717		EPI_ISL_493185	256	A
EPI_ISL_530850		EPI_ISL_861648		EPI_ISL_406716		EPI_ISL_467927	256	A
EPI_ISL_621301		EPI_ISL_861649		EPI_ISL_437623		EPI_ISL_428449	256	A
EPI_ISL_577660		EPI_ISL_861650		EPI_ISL_403962		EPI_ISL_416473	256	A
EPI_ISL_539215		EPI_ISL_861651		EPI_ISL_406030		EPI_ISL_427531	256	A
EPI_ISL_728148		EPI_ISL_861652		EPI_ISL_405839		EPI_ISL_407214	256	A
EPI_ISL_426075		EPI_ISL_861653		EPI_ISL_421252		EPI_ISL_407215	256	A
EPI_ISL_454021		EPI_ISL_861654		EPI_ISL_408486		EPI_ISL_404895	256	A
EPI_ISL_422876		EPI_ISL_861655		EPI_ISL_403963		EPI_ISL_411060	256	A
EPI_ISL_528445		EPI_ISL_861656		EPI_ISL_406593		EPI_ISL_493171	256	A
EPI_ISL_590803		EPI_ISL_861657		EPI_ISL_410301		EPI_ISL_416886	256	A
EPI_ISL_627522		EPI_ISL_861658		EPI_ISL_403932		EPI_ISL_493080	256	A
EPI_ISL_655729		EPI_ISL_861659		EPI_ISL_408484		EPI_ISL_424355	16	A
EPI_ISL_497341		EPI_ISL_861660		EPI_ISL_403935		EPI_ISL_406593	16	A
EPI_ISL_730925		EPI_ISL_861661		EPI_ISL_403934		EPI_ISL_406223	256	A
EPI_ISL_483841		EPI_ISL_861662		EPI_ISL_403933		EPI_ISL_416377	16	A
EPI_ISL_583994		EPI_ISL_861663		EPI_ISL_404227		EPI_ISL_406030	16	A
EPI_ISL_753038		EPI_ISL_861664		EPI_ISL_406594		EPI_ISL_403932	16	A
EPI_ISL_585214		EPI_ISL_862080		EPI_ISL_403936		EPI_ISL_403935	16	A
EPI_ISL_617853		EPI_ISL_862081		EPI_ISL_404228		EPI_ISL_403933	16	A
EPI_ISL_624009		EPI_ISL_862637		EPI_ISL_408480		EPI_ISL_455460	16	A
EPI_ISL_763902		EPI_ISL_862638		EPI_ISL_412978		EPI_ISL_452361	256	A
EPI_ISL_497689		EPI_ISL_862639		EPI_ISL_403937		EPI_ISL_493173	256	A
EPI_ISL_585942		EPI_ISL_862640		EPI_ISL_408481		EPI_ISL_414941	256	A
EPI_ISL_551928		EPI_ISL_862655		EPI_ISL_408482		EPI_ISL_414940	256	A
EPI_ISL_541362		EPI_ISL_862656		EPI_ISL_408488		EPI_ISL_414938	256	A
EPI_ISL_422125		EPI_ISL_862657		EPI_ISL_407313		EPI_ISL_479924	256	A
EPI_ISL_569735		EPI_ISL_862658		EPI_ISL_404895		EPI_ISL_428447	256	A
EPI_ISL_616114		EPI_ISL_862875		EPI_ISL_428449		EPI_ISL_437620	256	A.6
EPI_ISL_639055		EPI_ISL_862876		EPI_ISL_421236		EPI_ISL_447911	256	A.6
EPI_ISL_730556		EPI_ISL_862877		EPI_ISL_406970		EPI_ISL_447913	256	A.6
EPI_ISL_749792		EPI_ISL_862878		EPI_ISL_421235		EPI_ISL_447912	256	A.6
EPI_ISL_698929		EPI_ISL_862879		EPI_ISL_417064		EPI_ISL_493188	256	A
EPI_ISL_700117		EPI_ISL_862880		EPI_ISL_408478		EPI_ISL_493189	256	A
EPI_ISL_534676		EPI_ISL_862881		EPI_ISL_428447		EPI_ISL_493181	256	A
EPI_ISL_587772		EPI_ISL_862882		EPI_ISL_418442		EPI_ISL_493184	256	A
EPI_ISL_662988		EPI_ISL_862884		EPI_ISL_421231		EPI_ISL_418826	256	A
EPI_ISL_753649		EPI_ISL_862885		EPI_ISL_421243		EPI_ISL_418854	256	A
EPI_ISL_696354		EPI_ISL_871872		EPI_ISL_418504		EPI_ISL_418843	256	A
EPI_ISL_607684		EPI_ISL_871876		EPI_ISL_421229		EPI_ISL_418853	256	A
EPI_ISL_536082		EPI_ISL_872200		EPI_ISL_421227		EPI_ISL_418821	256	A
EPI_ISL_730494		EPI_ISL_872201		EPI_ISL_411060		EPI_ISL_418825	256	A
EPI_ISL_651571		EPI_ISL_872202		EPI_ISL_421232		EPI_ISL_418829	256	A
EPI_ISL_644721		EPI_ISL_872214		EPI_ISL_418507		EPI_ISL_418848	256	A
EPI_ISL_712697		EPI_ISL_872215		EPI_ISL_428443		EPI_ISL_418852	256	A
EPI_ISL_557557		EPI_ISL_872216		EPI_ISL_418441		EPI_ISL_451337	4	A
EPI_ISL_429536		EPI_ISL_872217		EPI_ISL_418506		EPI_ISL_451325	256	A
EPI_ISL_573513		EPI_ISL_872218		EPI_ISL_421233		EPI_ISL_428675	266	A.5
EPI_ISL_586575		EPI_ISL_872219		EPI_ISL_418502		EPI_ISL_467193	256	A.5
EPI_ISL_516733		EPI_ISL_872220		EPI_ISL_421226		EPI_ISL_430728	9734	A
EPI_ISL_643194		EPI_ISL_872222		EPI_ISL_406535		EPI_ISL_408666	16	A
EPI_ISL_741406		EPI_ISL_872224		EPI_ISL_434571		EPI_ISL_447918	16	A
EPI_ISL_601655		EPI_ISL_872225		EPI_ISL_406534		EPI_ISL_435137	16	A
EPI_ISL_606457		EPI_ISL_872226		EPI_ISL_406533		EPI_ISL_416318	16	A
EPI_ISL_506975		EPI_ISL_872227		EPI_ISL_406036		EPI_ISL_454952	256	A
EPI_ISL_730845		EPI_ISL_872228		EPI_ISL_418267		EPI_ISL_454974	439	A
EPI_ISL_628418		EPI_ISL_872229		EPI_ISL_418269		EPI_ISL_439709	4	B.15
EPI_ISL_617745		EPI_ISL_872230		EPI_ISL_406536		EPI_ISL_413523	256	A
EPI_ISL_753058		EPI_ISL_872231		EPI_ISL_406531		EPI_ISL_493083	256	A
EPI_ISL_647385		EPI_ISL_872232		EPI_ISL_411066		EPI_ISL_480084	256	A
EPI_ISL_617864		EPI_ISL_872233		EPI_ISL_406223		EPI_ISL_479932	256	A
EPI_ISL_573847		EPI_ISL_872234		EPI_ISL_425177		EPI_ISL_455683	256	A
EPI_ISL_524545		EPI_ISL_872235		EPI_ISL_410532		EPI_ISL_483017	256	A
EPI_ISL_699874		EPI_ISL_872300		EPI_ISL_408479		EPI_ISL_482996	256	A
EPI_ISL_630359		EPI_ISL_872301		EPI_ISL_406973		EPI_ISL_451318	256	A
EPI_ISL_641661		EPI_ISL_872302		EPI_ISL_406031		EPI_ISL_408667	16	A
EPI_ISL_608207		EPI_ISL_872303		EPI_ISL_411950		EPI_ISL_417030	16	A
EPI_ISL_567852		EPI_ISL_872304		EPI_ISL_434563		EPI_ISL_437616	16	A
EPI_ISL_421484		EPI_ISL_872305		EPI_ISL_413015		EPI_ISL_414521	16	A
EPI_ISL_580423		EPI_ISL_872306		EPI_ISL_418509		EPI_ISL_451389	256	A
EPI_ISL_554425		EPI_ISL_872307		EPI_ISL_406034		EPI_ISL_451390	256	A
EPI_ISL_742955		EPI_ISL_872308		EPI_ISL_418510		EPI_ISL_451319	4	A
EPI_ISL_471627		EPI_ISL_872309		EPI_ISL_406538		EPI_ISL_454947	256	A
EPI_ISL_600196		EPI_ISL_872310		EPI_ISL_437612		EPI_ISL_413854	256	A
EPI_ISL_720964		EPI_ISL_872311		EPI_ISL_431785		EPI_ISL_434567	256	A
EPI_ISL_601470		EPI_ISL_872312		EPI_ISL_418508		EPI_ISL_434568	256	A
EPI_ISL_460223		EPI_ISL_872901		EPI_ISL_421248		EPI_ISL_416402	256	A
EPI_ISL_682981		EPI_ISL_872903		EPI_ISL_408668		EPI_ISL_421248	256	A
EPI_ISL_706630		EPI_ISL_872904		EPI_ISL_428465		EPI_ISL_480061	256	A
EPI_ISL_453713		EPI_ISL_872905		EPI_ISL_411953		EPI_ISL_480111	256	A
EPI_ISL_569269		EPI_ISL_872910		EPI_ISL_418511		EPI_ISL_493178	256	A
EPI_ISL_578253		EPI_ISL_872912		EPI_ISL_414938		EPI_ISL_479913	256	A
EPI_ISL_595332		EPI_ISL_872914		EPI_ISL_434564		EPI_ISL_479915	256	A
EPI_ISL_709795		EPI_ISL_872915		EPI_ISL_417030		EPI_ISL_413518	256	A
EPI_ISL_472676		EPI_ISL_872916		EPI_ISL_416046		EPI_ISL_413521	256	A
EPI_ISL_659927		EPI_ISL_872917		EPI_ISL_416427		EPI_ISL_413519	256	A
EPI_ISL_574617		EPI_ISL_872918		EPI_ISL_416829		EPI_ISL_424357	256	A
EPI_ISL_675100		EPI_ISL_872919		EPI_ISL_430735		EPI_ISL_424356	256	A
EPI_ISL_545227		EPI_ISL_872921		EPI_ISL_424355		EPI_ISL_479959	256	A
EPI_ISL_698519		EPI_ISL_872925		EPI_ISL_434565		EPI_ISL_455685	256	A
EPI_ISL_648275		EPI_ISL_872930		EPI_ISL_430734		EPI_ISL_455684	256	A
EPI_ISL_658169		EPI_ISL_872931		EPI_ISL_416866		EPI_ISL_455462	256	A
EPI_ISL_535706		EPI_ISL_872933		EPI_ISL_422425		EPI_ISL_474870	266	A.5
EPI_ISL_555343		EPI_ISL_872934		EPI_ISL_416044		EPI_ISL_430724	16	A
EPI_ISL_606549		EPI_ISL_872935		EPI_ISL_424356		EPI_ISL_430741	16	A
EPI_ISL_461485		EPI_ISL_872936		EPI_ISL_411915		EPI_ISL_408665	16	A
EPI_ISL_750413		EPI_ISL_872937		EPI_ISL_418514		EPI_ISL_493174	16	A
EPI_ISL_607604		EPI_ISL_872939		EPI_ISL_418513		EPI_ISL_405839	16	A
EPI_ISL_739766		EPI_ISL_872940		EPI_ISL_418512		EPI_ISL_454979	256	A
EPI_ISL_619517		EPI_ISL_872941		EPI_ISL_418515		EPI_ISL_454953	256	A
EPI_ISL_559578		EPI_ISL_872943		EPI_ISL_414940		EPI_ISL_462194	256	A
EPI_ISL_754573		EPI_ISL_872944		EPI_ISL_407214		EPI_ISL_451330	256	A
EPI_ISL_635967		EPI_ISL_872945		EPI_ISL_437621		EPI_ISL_410045	439	A.3
EPI_ISL_666619		EPI_ISL_872946		EPI_ISL_418327		EPI_ISL_428443	439	A
EPI_ISL_565514		EPI_ISL_872947		EPI_ISL_407215		EPI_ISL_408484	439	A
EPI_ISL_634015		EPI_ISL_872949		EPI_ISL_407987		EPI_ISL_420110	4	B
EPI_ISL_752703		EPI_ISL_872950		EPI_ISL_407193		EPI_ISL_421239	256	A
EPI_ISL_589575		EPI_ISL_872952		EPI_ISL_410531		EPI_ISL_421243	256	A
EPI_ISL_547069		EPI_ISL_872953		EPI_ISL_413014		EPI_ISL_416339	256	A
EPI_ISL_668039		EPI_ISL_872954		EPI_ISL_437620		EPI_ISL_416323	256	A
EPI_ISL_662971		EPI_ISL_872955		EPI_ISL_415709		EPI_ISL_417979	256	A
EPI_ISL_596310		EPI_ISL_872958		EPI_ISL_417178		EPI_ISL_493175	256	A
EPI_ISL_711414		EPI_ISL_872961		EPI_ISL_421239		EPI_ISL_493069	256	A
EPI_ISL_540142		EPI_ISL_872962		EPI_ISL_416473		EPI_ISL_454996	256	A
EPI_ISL_596999		EPI_ISL_872963		EPI_ISL_437619		EPI_ISL_421241	256	A
EPI_ISL_455899		EPI_ISL_872965		EPI_ISL_421260		EPI_ISL_480083	256	A
EPI_ISL_555318		EPI_ISL_872967		EPI_ISL_428468		EPI_ISL_480089	256	A
EPI_ISL_519614		EPI_ISL_872968		EPI_ISL_428466		EPI_ISL_480086	256	A
EPI_ISL_647222		EPI_ISL_872969		EPI_ISL_413518		EPI_ISL_480087	256	A
EPI_ISL_596473		EPI_ISL_872970		EPI_ISL_434566		EPI_ISL_480088	256	A
EPI_ISL_706967		EPI_ISL_872971		EPI_ISL_411902		EPI_ISL_480049	256	A
EPI_ISL_629063		EPI_ISL_876800		EPI_ISL_428473		EPI_ISL_437495	256	A
EPI_ISL_610706		EPI_ISL_876812		EPI_ISL_434567		EPI_ISL_424358	256	A
EPI_ISL_563576		EPI_ISL_876813		EPI_ISL_424359		EPI_ISL_493169	256	A
EPI_ISL_518186		EPI_ISL_877126		EPI_ISL_410044		EPI_ISL_479918	256	A
EPI_ISL_643692		EPI_ISL_877127		EPI_ISL_434569		EPI_ISL_479920	256	A
EPI_ISL_649289		EPI_ISL_877128		EPI_ISL_421256		EPI_ISL_479922	256	A
EPI_ISL_567997		EPI_ISL_877129		EPI_ISL_413522		EPI_ISL_479916	256	A
EPI_ISL_616262		EPI_ISL_877130		EPI_ISL_421259		EPI_ISL_479917	256	A
EPI_ISL_599245		EPI_ISL_877131		EPI_ISL_428469		EPI_ISL_479892	256	A
EPI_ISL_657280		EPI_ISL_877329		EPI_ISL_429102		EPI_ISL_479960	256	A
EPI_ISL_750537		EPI_ISL_877330		EPI_ISL_413520		EPI_ISL_422523	256	A
EPI_ISL_624579		EPI_ISL_882770		EPI_ISL_410045		EPI_ISL_408478	256	A
EPI_ISL_750932		EPI_ISL_882771		EPI_ISL_424358		EPI_ISL_455464	256	A
EPI_ISL_647799		EPI_ISL_882943		EPI_ISL_411927		EPI_ISL_493182	255	B
EPI_ISL_633135		EPI_ISL_882944		EPI_ISL_416474		EPI_ISL_454760	266	A
EPI_ISL_624472		EPI_ISL_882945		EPI_ISL_428472		EPI_ISL_467198	266	A.5
EPI_ISL_420048		EPI_ISL_882946		EPI_ISL_430443		EPI_ISL_425480	4	B.15
EPI_ISL_611311		EPI_ISL_882947		EPI_ISL_416320		EPI_ISL_425498	4	B.15
EPI_ISL_646550		EPI_ISL_882948		EPI_ISL_413521		EPI_ISL_420175	4	B.15
EPI_ISL_488440		EPI_ISL_882949		EPI_ISL_428474		EPI_ISL_476023	4	B
EPI_ISL_596905		EPI_ISL_882950		EPI_ISL_406862		EPI_ISL_454418	256	A
EPI_ISL_749469		EPI_ISL_882952		EPI_ISL_424357		EPI_ISL_454417	256	A
EPI_ISL_638105		EPI_ISL_882954		EPI_ISL_413519		EPI_ISL_412978	256	A
EPI_ISL_460243		EPI_ISL_882955		EPI_ISL_416318		EPI_ISL_480117	256	A
EPI_ISL_533360		EPI_ISL_883336		EPI_ISL_408431		EPI_ISL_480114	256	A
EPI_ISL_758446		EPI_ISL_883350		EPI_ISL_430742		EPI_ISL_480109	256	A
EPI_ISL_488361		EPI_ISL_883351		EPI_ISL_437618		EPI_ISL_480115	256	A
EPI_ISL_478799		EPI_ISL_883352		EPI_ISL_408010		EPI_ISL_480056	256	A
EPI_ISL_668936		EPI_ISL_883353		EPI_ISL_434570		EPI_ISL_480059	256	A
EPI_ISL_463094		EPI_ISL_883400		EPI_ISL_434568		EPI_ISL_479982	256	A
EPI_ISL_564863		EPI_ISL_883401		EPI_ISL_408008		EPI_ISL_413520	256	A
EPI_ISL_669852		EPI_ISL_883402		EPI_ISL_429097		EPI_ISL_479914	256	A
EPI_ISL_513164		EPI_ISL_883404		EPI_ISL_421238		EPI_ISL_479869	256	A
EPI_ISL_519537		EPI_ISL_883405		EPI_ISL_430736		EPI_ISL_479923	256	A
EPI_ISL_710592		EPI_ISL_883406		EPI_ISL_435137		EPI_ISL_455317	256	A
EPI_ISL_643963		EPI_ISL_883407		EPI_ISL_412974		EPI_ISL_418244	4	B
EPI_ISL_693575		EPI_ISL_883408		EPI_ISL_408430		EPI_ISL_493180	4	B
EPI_ISL_643327		EPI_ISL_889357		EPI_ISL_429096		EPI_ISL_425216	266	A
EPI_ISL_595782		EPI_ISL_889358		EPI_ISL_429098		EPI_ISL_452535	266	A.5
EPI_ISL_627581		EPI_ISL_889359		EPI_ISL_408009		EPI_ISL_455735	266	A.5
EPI_ISL_608568		EPI_ISL_889360		EPI_ISL_416323		EPI_ISL_511359	266	A.5
EPI_ISL_545324		EPI_ISL_889362		EPI_ISL_408665		EPI_ISL_416427	439	A
EPI_ISL_741178		EPI_ISL_889363		EPI_ISL_421262		EPI_ISL_416338	439	A
EPI_ISL_636845		EPI_ISL_889364		EPI_ISL_412967		EPI_ISL_416381	439	A
EPI_ISL_533220		EPI_ISL_889365		EPI_ISL_410984		EPI_ISL_416341	439	A
EPI_ISL_472812		EPI_ISL_889373		EPI_ISL_429105		EPI_ISL_408668	439	A
EPI_ISL_615956		EPI_ISL_889374		EPI_ISL_416322		EPI_ISL_406034	1508	A
EPI_ISL_525319		EPI_ISL_889375		EPI_ISL_414941		EPI_ISL_416429	439	A
EPI_ISL_676018		EPI_ISL_889377		EPI_ISL_413854		EPI_ISL_420284	4	B.15
EPI_ISL_519594		EPI_ISL_889378		EPI_ISL_412029		EPI_ISL_420185	4	B.15
EPI_ISL_623935		EPI_ISL_889379		EPI_ISL_416331		EPI_ISL_416591	4	B
EPI_ISL_648648		EPI_ISL_889380		EPI_ISL_416332		EPI_ISL_455398	550	B.2
EPI_ISL_459887		EPI_ISL_889384		EPI_ISL_412870		EPI_ISL_421222	4	B
EPI_ISL_749752		EPI_ISL_889385		EPI_ISL_428444		EPI_ISL_464092	255	B
EPI_ISL_602841		EPI_ISL_889386		EPI_ISL_421241		EPI_ISL_428462	256	A
EPI_ISL_534247		EPI_ISL_889387		EPI_ISL_408670		EPI_ISL_428458	256	A
EPI_ISL_578803		EPI_ISL_889388		EPI_ISL_428489		EPI_ISL_480113	256	A
EPI_ISL_556992		EPI_ISL_889389		EPI_ISL_408666		EPI_ISL_479979	256	A
EPI_ISL_712732		EPI_ISL_889390		EPI_ISL_428488		EPI_ISL_479980	256	A
EPI_ISL_504179		EPI_ISL_889391		EPI_ISL_410546		EPI_ISL_479919	256	A
EPI_ISL_558324		EPI_ISL_889392		EPI_ISL_408667		EPI_ISL_479921	256	A
EPI_ISL_622429		EPI_ISL_889393		EPI_ISL_413857		EPI_ISL_463449	256	A.1
EPI_ISL_670450		EPI_ISL_889398		EPI_ISL_412871		EPI_ISL_482988	256	A.1
EPI_ISL_491544		EPI_ISL_889399		EPI_ISL_413523		EPI_ISL_449866	256	A.1
EPI_ISL_638513		EPI_ISL_890185		EPI_ISL_412030		EPI_ISL_416665	256	A.1
EPI_ISL_724245		EPI_ISL_890186		EPI_ISL_416361		EPI_ISL_416714	256	A.1
EPI_ISL_523524		EPI_ISL_890187		EPI_ISL_429086		EPI_ISL_460058	256	A.1
EPI_ISL_645743		EPI_ISL_890352		EPI_ISL_429088		EPI_ISL_430184	256	A.1
EPI_ISL_758904		EPI_ISL_890353		EPI_ISL_437624		EPI_ISL_493179	4	B
EPI_ISL_711393		EPI_ISL_890354		EPI_ISL_412872		EPI_ISL_445266	256	A.5
EPI_ISL_750424		EPI_ISL_890355		EPI_ISL_416338		EPI_ISL_453840	266	A.5
EPI_ISL_739090		EPI_ISL_890356		EPI_ISL_416336		EPI_ISL_418252	266	A.5
EPI_ISL_698370		EPI_ISL_890357		EPI_ISL_413861		EPI_ISL_455456	266	A.5
EPI_ISL_609765		EPI_ISL_890358		EPI_ISL_407988		EPI_ISL_452523	266	A.5
EPI_ISL_568561		EPI_ISL_890359		EPI_ISL_429104		EPI_ISL_436225	266	A.5
EPI_ISL_751723		EPI_ISL_891207		EPI_ISL_416341		EPI_ISL_424670	266	A.5
EPI_ISL_680653		EPI_ISL_891210		EPI_ISL_429085		EPI_ISL_450317	266	A.5
EPI_ISL_616110		EPI_ISL_891211		EPI_ISL_416381		EPI_ISL_419834	266	A.5
EPI_ISL_471600		EPI_ISL_891213		EPI_ISL_410719		EPI_ISL_419230	266	A.5
EPI_ISL_757491		EPI_ISL_891214		EPI_ISL_414510		EPI_ISL_491430	266	A.5
EPI_ISL_740076		EPI_ISL_891219		EPI_ISL_416330		EPI_ISL_417980	266	A.5
EPI_ISL_730652		EPI_ISL_891249		EPI_ISL_411218		EPI_ISL_434571	439	A
EPI_ISL_509976		EPI_ISL_891250		EPI_ISL_430728		EPI_ISL_451321	4	B
EPI_ISL_538141		EPI_ISL_891251		EPI_ISL_426164		EPI_ISL_493158	4	B
EPI_ISL_599888		EPI_ISL_894225		EPI_ISL_416403		EPI_ISL_455686	255	B
EPI_ISL_542752		EPI_ISL_894226		EPI_ISL_416335		EPI_ISL_419790	4	B.21
EPI_ISL_653770		EPI_ISL_894229		EPI_ISL_416398		EPI_ISL_479887	4	B.21
EPI_ISL_556890		EPI_ISL_894230		EPI_ISL_421257		EPI_ISL_451334	4	B
EPI_ISL_634502		EPI_ISL_894231		EPI_ISL_416405		EPI_ISL_417444	4	B.4
EPI_ISL_535497		EPI_ISL_894232		EPI_ISL_426168		EPI_ISL_482575	4	B
EPI_ISL_497131		EPI_ISL_895803		EPI_ISL_416362		EPI_ISL_480050	256	A
EPI_ISL_750305		EPI_ISL_895805		EPI_ISL_416339		EPI_ISL_496919	9734	A
EPI_ISL_497052		EPI_ISL_895818		EPI_ISL_421254		EPI_ISL_493165	256	A
EPI_ISL_646855		EPI_ISL_895829		EPI_ISL_421251		EPI_ISL_455939	256	A.6
EPI_ISL_439294		EPI_ISL_895833		EPI_ISL_418990		EPI_ISL_463671	256	A.1
EPI_ISL_572181		EPI_ISL_895834		EPI_ISL_416353		EPI_ISL_463446	256	A.1
EPI_ISL_458276		EPI_ISL_895836		EPI_ISL_416886		EPI_ISL_463334	256	A.1
EPI_ISL_770025		EPI_ISL_895838		EPI_ISL_410716		EPI_ISL_463371	256	A.1
EPI_ISL_669191		EPI_ISL_895839		EPI_ISL_418991		EPI_ISL_463508	256	A.1
EPI_ISL_762416		EPI_ISL_895840		EPI_ISL_410715		EPI_ISL_476902	256	A.1
EPI_ISL_449666		EPI_ISL_895843		EPI_ISL_426166		EPI_ISL_416726	256	A.1
EPI_ISL_734402		EPI_ISL_895844		EPI_ISL_410717		EPI_ISL_486052	256	A.1
EPI_ISL_556418		EPI_ISL_895845		EPI_ISL_426180		EPI_ISL_488783	266	A
EPI_ISL_540088		EPI_ISL_895846		EPI_ISL_429080		EPI_ISL_482479	266	A.5
EPI_ISL_425717		EPI_ISL_900691		EPI_ISL_416376		EPI_ISL_428698	266	A.5
EPI_ISL_713021		EPI_ISL_900692		EPI_ISL_412966		EPI_ISL_447522	266	A.5
EPI_ISL_765645		EPI_ISL_900693		EPI_ISL_426171		EPI_ISL_445306	266	A.5
EPI_ISL_735693		EPI_ISL_900694		EPI_ISL_426169		EPI_ISL_491099	439	A.3
EPI_ISL_488145		EPI_ISL_900695		EPI_ISL_410218		EPI_ISL_491104	439	A.3
EPI_ISL_590533		EPI_ISL_900696		EPI_ISL_428458		EPI_ISL_416336	4	B
EPI_ISL_457247		EPI_ISL_900697		EPI_ISL_413018		EPI_ISL_441355	4	B
EPI_ISL_765834		EPI_ISL_900698		EPI_ISL_416907		EPI_ISL_479886	4	B.21
EPI_ISL_449031		EPI_ISL_900699		EPI_ISL_412873		EPI_ISL_426680	750	B
EPI_ISL_669895		EPI_ISL_861727		EPI_ISL_410536		EPI_ISL_479984	256	A
EPI_ISL_435528		EPI_ISL_861728		EPI_ISL_437616		EPI_ISL_479983	256	A
EPI_ISL_452831		EPI_ISL_862039		EPI_ISL_416377		EPI_ISL_479981	256	A
EPI_ISL_514163		EPI_ISL_862040		EPI_ISL_429074		EPI_ISL_480058	256	A
EPI_ISL_660353		EPI_ISL_862041		EPI_ISL_426173		EPI_ISL_480057	256	A
EPI_ISL_534390		EPI_ISL_862042		EPI_ISL_426629		EPI_ISL_480055	256	A
EPI_ISL_477039		EPI_ISL_862043		EPI_ISL_429078		EPI_ISL_480045	256	A
EPI_ISL_742661		EPI_ISL_862045		EPI_ISL_430740		EPI_ISL_480064	256	A
EPI_ISL_527440		EPI_ISL_862046		EPI_ISL_416373		EPI_ISL_480063	256	A
EPI_ISL_662731		EPI_ISL_862047		EPI_ISL_429077		EPI_ISL_480047	256	A
EPI_ISL_624939		EPI_ISL_862051		EPI_ISL_411951		EPI_ISL_480048	256	A
EPI_ISL_651692		EPI_ISL_862075		EPI_ISL_416382		EPI_ISL_455947	256	A.6
EPI_ISL_598593		EPI_ISL_862076		EPI_ISL_417187		EPI_ISL_434087	256	A.1
EPI_ISL_721953		EPI_ISL_862077		EPI_ISL_429089		EPI_ISL_438193	256	A.1
EPI_ISL_495998		EPI_ISL_862079		EPI_ISL_417188		EPI_ISL_463556	256	A.1
EPI_ISL_518525		EPI_ISL_862815		EPI_ISL_410486		EPI_ISL_438217	256	A.1
EPI_ISL_568907		EPI_ISL_862883		EPI_ISL_430724		EPI_ISL_449997	256	A.1
EPI_ISL_712717		EPI_ISL_871972		EPI_ISL_421258		EPI_ISL_449991	256	A.1
EPI_ISL_754271		EPI_ISL_872003		EPI_ISL_435134		EPI_ISL_449905	256	A.1
EPI_ISL_639418		EPI_ISL_872005		EPI_ISL_416363		EPI_ISL_449904	256	A.1
EPI_ISL_519279		EPI_ISL_872006		EPI_ISL_416415		EPI_ISL_449927	256	A.1
EPI_ISL_604729		EPI_ISL_872007		EPI_ISL_416393		EPI_ISL_449972	256	A.1
EPI_ISL_530643		EPI_ISL_872008		EPI_ISL_410537		EPI_ISL_449973	256	A.1
EPI_ISL_723275		EPI_ISL_872009		EPI_ISL_416404		EPI_ISL_449844	256	A.1
EPI_ISL_603989		EPI_ISL_872011		EPI_ISL_416380		EPI_ISL_449856	256	A.1
EPI_ISL_662660		EPI_ISL_872012		EPI_ISL_413864		EPI_ISL_449864	256	A.1
EPI_ISL_682171		EPI_ISL_872014		EPI_ISL_426182		EPI_ISL_449903	256	A.1
EPI_ISL_495262		EPI_ISL_872022		EPI_ISL_419214		EPI_ISL_443253	256	A.1
EPI_ISL_535703		EPI_ISL_872023		EPI_ISL_411955		EPI_ISL_416717	256	A.1
EPI_ISL_754293		EPI_ISL_872024		EPI_ISL_412968		EPI_ISL_415598	256	A.1
EPI_ISL_597646		EPI_ISL_872034		EPI_ISL_412969		EPI_ISL_500834	256	A.1
EPI_ISL_698351		EPI_ISL_872036		EPI_ISL_430741		EPI_ISL_467239	255	A
EPI_ISL_719172		EPI_ISL_872088		EPI_ISL_414528		EPI_ISL_426927	266	A.5
EPI_ISL_624284		EPI_ISL_872089		EPI_ISL_416429		EPI_ISL_433568	266	A.5
EPI_ISL_623452		EPI_ISL_872091		EPI_ISL_416402		EPI_ISL_467245	266	A.5
EPI_ISL_437569		EPI_ISL_872092		EPI_ISL_411956		EPI_ISL_408515	4	B
EPI_ISL_427629		EPI_ISL_872093		EPI_ISL_430444		EPI_ISL_454978	4	B
EPI_ISL_752891		EPI_ISL_872097		EPI_ISL_426187		EPI_ISL_435612	4	B
EPI_ISL_600558		EPI_ISL_872099		EPI_ISL_414569		EPI_ISL_435127	4	B
EPI_ISL_549808		EPI_ISL_872203		EPI_ISL_419224		EPI_ISL_455603	4	B
EPI_ISL_490414		EPI_ISL_872204		EPI_ISL_416399		EPI_ISL_480780	4	B
EPI_ISL_613504		EPI_ISL_872205		EPI_ISL_416394		EPI_ISL_480779	4	B
EPI_ISL_649332		EPI_ISL_872206		EPI_ISL_420889		EPI_ISL_468032	4	B
EPI_ISL_702768		EPI_ISL_872207		EPI_ISL_416574		EPI_ISL_468037	4	B
EPI_ISL_530241		EPI_ISL_872208		EPI_ISL_416573		EPI_ISL_480044	256	A
EPI_ISL_597883		EPI_ISL_872209		EPI_ISL_416565		EPI_ISL_480116	256	A
EPI_ISL_725988		EPI_ISL_872210		EPI_ISL_416581		EPI_ISL_480052	256	A
EPI_ISL_734312		EPI_ISL_872211		EPI_ISL_416572		EPI_ISL_480112	256	A
EPI_ISL_438149		EPI_ISL_872212		EPI_ISL_416575		EPI_ISL_480054	256	A
EPI_ISL_582919		EPI_ISL_872213		EPI_ISL_416580		EPI_ISL_480062	256	A
EPI_ISL_511533		EPI_ISL_872236		EPI_ISL_416407		EPI_ISL_480042	256	A
EPI_ISL_436591		EPI_ISL_872237		EPI_ISL_416583		EPI_ISL_480053	256	A
EPI_ISL_485995		EPI_ISL_872238		EPI_ISL_416584		EPI_ISL_480060	256	A
EPI_ISL_606571		EPI_ISL_872239		EPI_ISL_416569		EPI_ISL_480046	256	A
EPI_ISL_657863		EPI_ISL_872240		EPI_ISL_416567		EPI_ISL_480043	256	A
EPI_ISL_437471		EPI_ISL_872241		EPI_ISL_416576		EPI_ISL_480051	256	A
EPI_ISL_628629		EPI_ISL_872242		EPI_ISL_416571		EPI_ISL_487449	9734	A
EPI_ISL_479258		EPI_ISL_872243		EPI_ISL_416578		EPI_ISL_455624	256	A.6
EPI_ISL_530710		EPI_ISL_872244		EPI_ISL_416566		EPI_ISL_437609	256	A.6
EPI_ISL_576660		EPI_ISL_872245		EPI_ISL_416582		EPI_ISL_437612	256	A.6
EPI_ISL_575376		EPI_ISL_872246		EPI_ISL_416579		EPI_ISL_447920	256	A.6
EPI_ISL_653790		EPI_ISL_872247		EPI_ISL_416570		EPI_ISL_429167	256	A.6
EPI_ISL_629871		EPI_ISL_872248		EPI_ISL_416577		EPI_ISL_430841	256	A.6
EPI_ISL_580451		EPI_ISL_872249		EPI_ISL_416597		EPI_ISL_434704	256	A.6
EPI_ISL_698165		EPI_ISL_872250		EPI_ISL_416590		EPI_ISL_449902	256	A.1
EPI_ISL_433379		EPI_ISL_872251		EPI_ISL_416599		EPI_ISL_449906	256	A.1
EPI_ISL_731398		EPI_ISL_872252		EPI_ISL_416600		EPI_ISL_449983	256	A.1
EPI_ISL_678499		EPI_ISL_872253		EPI_ISL_416586		EPI_ISL_463497	256	A.1
EPI_ISL_675499		EPI_ISL_872254		EPI_ISL_416598		EPI_ISL_449992	256	A.1
EPI_ISL_761319		EPI_ISL_872255		EPI_ISL_416591		EPI_ISL_449913	256	A.1
EPI_ISL_483009		EPI_ISL_872256		EPI_ISL_416596		EPI_ISL_449863	256	A.1
EPI_ISL_552954		EPI_ISL_872257		EPI_ISL_416587		EPI_ISL_449845	256	A.1
EPI_ISL_583851		EPI_ISL_872258		EPI_ISL_416606		EPI_ISL_468543	4	A.1
EPI_ISL_749760		EPI_ISL_872259		EPI_ISL_416601		EPI_ISL_434071	256	A.1
EPI_ISL_450783		EPI_ISL_872260		EPI_ISL_416605		EPI_ISL_476910	256	A.1
EPI_ISL_644970		EPI_ISL_872261		EPI_ISL_416595		EPI_ISL_417107	256	A.1
EPI_ISL_658756		EPI_ISL_872262		EPI_ISL_416592		EPI_ISL_417103	256	A.1
EPI_ISL_748134		EPI_ISL_872263		EPI_ISL_416603		EPI_ISL_418921	256	A.1
EPI_ISL_574530		EPI_ISL_872264		EPI_ISL_416585		EPI_ISL_449870	256	A.1
EPI_ISL_751359		EPI_ISL_872265		EPI_ISL_416593		EPI_ISL_426512	256	A.1
EPI_ISL_586778		EPI_ISL_872266		EPI_ISL_416594		EPI_ISL_419560	317	B.1.1
EPI_ISL_536039		EPI_ISL_872267		EPI_ISL_416624		EPI_ISL_510269	266	A.5
EPI_ISL_433084		EPI_ISL_872268		EPI_ISL_416611		EPI_ISL_434464	256	A.5
EPI_ISL_629421		EPI_ISL_872269		EPI_ISL_416609		EPI_ISL_453844	266	A.5
EPI_ISL_569483		EPI_ISL_872270		EPI_ISL_416607		EPI_ISL_453846	266	A.5
EPI_ISL_735248		EPI_ISL_872271		EPI_ISL_416632		EPI_ISL_436377	266	A.5
EPI_ISL_670694		EPI_ISL_872272		EPI_ISL_413613		EPI_ISL_427732	439	A.3
EPI_ISL_739779		EPI_ISL_872274		EPI_ISL_413614		EPI_ISL_458080	4	B
EPI_ISL_666386		EPI_ISL_872275		EPI_ISL_416619		EPI_ISL_408431	750	B
EPI_ISL_681930		EPI_ISL_872276		EPI_ISL_416610		EPI_ISL_403934	750	B
EPI_ISL_734327		EPI_ISL_872278		EPI_ISL_416617		EPI_ISL_428466	4	B
EPI_ISL_622027		EPI_ISL_872279		EPI_ISL_416622		EPI_ISL_416583	4	B
EPI_ISL_520374		EPI_ISL_872280		EPI_ISL_416625		EPI_ISL_509705	4	B
EPI_ISL_558749		EPI_ISL_872282		EPI_ISL_428462		EPI_ISL_412026	4	B
EPI_ISL_469608		EPI_ISL_872283		EPI_ISL_413615		EPI_ISL_475681	4	B
EPI_ISL_620355		EPI_ISL_872284		EPI_ISL_416634		EPI_ISL_475636	4	B
EPI_ISL_638514		EPI_ISL_872285		EPI_ISL_416633		EPI_ISL_475635	4	B
EPI_ISL_439057		EPI_ISL_872286		EPI_ISL_416608		EPI_ISL_412030	4	B
EPI_ISL_485816		EPI_ISL_872287		EPI_ISL_414484		EPI_ISL_416631	4	B
EPI_ISL_468564		EPI_ISL_872288		EPI_ISL_413616		EPI_ISL_416629	4	B
EPI_ISL_574949		EPI_ISL_872289		EPI_ISL_416630		EPI_ISL_416632	4	B
EPI_ISL_709586		EPI_ISL_872290		EPI_ISL_416614		EPI_ISL_416606	4	B
EPI_ISL_720618		EPI_ISL_872291		EPI_ISL_416621		EPI_ISL_416634	4	B
EPI_ISL_748859		EPI_ISL_872292		EPI_ISL_416628		EPI_ISL_416628	4	B
EPI_ISL_679184		EPI_ISL_872293		EPI_ISL_416631		EPI_ISL_402129	4	B
EPI_ISL_712708		EPI_ISL_872294		EPI_ISL_416629		EPI_ISL_402119	4	B
EPI_ISL_519984		EPI_ISL_872295		EPI_ISL_416620		EPI_ISL_402124	4	B
EPI_ISL_550944		EPI_ISL_872296		EPI_ISL_416627		EPI_ISL_402125	4	B
EPI_ISL_468542		EPI_ISL_872297		EPI_ISL_416612		EPI_ISL_416577	4	B
EPI_ISL_420120		EPI_ISL_872298		EPI_ISL_413621		EPI_ISL_416404	4	B
EPI_ISL_678366		EPI_ISL_872299		EPI_ISL_427811		EPI_ISL_416573	4	B
EPI_ISL_462177		EPI_ISL_872630		EPI_ISL_427810		EPI_ISL_416569	4	B
EPI_ISL_610774		EPI_ISL_872631		EPI_ISL_413620		EPI_ISL_416575	4	B
EPI_ISL_443278		EPI_ISL_875346		EPI_ISL_427813		EPI_ISL_416595	4	B
EPI_ISL_639406		EPI_ISL_875515		EPI_ISL_413607		EPI_ISL_416572	4	B
EPI_ISL_580908		EPI_ISL_875566		EPI_ISL_413608		EPI_ISL_416576	4	B
EPI_ISL_455889		EPI_ISL_875567		EPI_ISL_414479		EPI_ISL_416574	4	B
EPI_ISL_435005		EPI_ISL_875568		EPI_ISL_419231		EPI_ISL_416580	4	B
EPI_ISL_573357		EPI_ISL_876801		EPI_ISL_427812		EPI_ISL_416586	4	B
EPI_ISL_573092		EPI_ISL_876802		EPI_ISL_418325		EPI_ISL_416597	4	B
EPI_ISL_760181		EPI_ISL_876803		EPI_ISL_412973		EPI_ISL_416592	4	B
EPI_ISL_460460		EPI_ISL_876804		EPI_ISL_413459		EPI_ISL_451388	4	B
EPI_ISL_630019		EPI_ISL_876805		EPI_ISL_413618		EPI_ISL_451338	4	B
EPI_ISL_475926		EPI_ISL_876806		EPI_ISL_413456		EPI_ISL_451387	4	B
EPI_ISL_624138		EPI_ISL_876807		EPI_ISL_413617		EPI_ISL_451392	4	B
EPI_ISL_757564		EPI_ISL_876808		EPI_ISL_414481		EPI_ISL_451398	4	B
EPI_ISL_430919		EPI_ISL_876809		EPI_ISL_429968		EPI_ISL_451344	4	B
EPI_ISL_538274		EPI_ISL_876811		EPI_ISL_419832		EPI_ISL_451385	4	B
EPI_ISL_417117		EPI_ISL_877036		EPI_ISL_418218		EPI_ISL_406538	4	B
EPI_ISL_595769		EPI_ISL_877228		EPI_ISL_419831		EPI_ISL_494728	4	B
EPI_ISL_754580		EPI_ISL_877231		EPI_ISL_417137		EPI_ISL_406800	4	B
EPI_ISL_469236		EPI_ISL_877232		EPI_ISL_413610		EPI_ISL_416376	4	B
EPI_ISL_563530		EPI_ISL_877233		EPI_ISL_417135		EPI_ISL_406970	4	B
EPI_ISL_632102		EPI_ISL_877234		EPI_ISL_414571		EPI_ISL_416046	4	B
EPI_ISL_658370		EPI_ISL_877235		EPI_ISL_420456		EPI_ISL_455680	4	B
EPI_ISL_521456		EPI_ISL_877456		EPI_ISL_430131		EPI_ISL_406716	4	B
EPI_ISL_712839		EPI_ISL_877457		EPI_ISL_419834		EPI_ISL_406717	4	B
EPI_ISL_452805		EPI_ISL_877458		EPI_ISL_426181		EPI_ISL_469143	4	B
EPI_ISL_575517		EPI_ISL_877459		EPI_ISL_412026		EPI_ISL_411915	4	B
EPI_ISL_624762		EPI_ISL_877460		EPI_ISL_412862		EPI_ISL_411927	4	B
EPI_ISL_420610		EPI_ISL_877538		EPI_ISL_426183		EPI_ISL_411953	4	B
EPI_ISL_581807		EPI_ISL_882656		EPI_ISL_419211		EPI_ISL_421227	4	B
EPI_ISL_638184		EPI_ISL_882657		EPI_ISL_419835		EPI_ISL_421226	4	B
EPI_ISL_449243		EPI_ISL_882658		EPI_ISL_417447		EPI_ISL_421231	4	B
EPI_ISL_610667		EPI_ISL_882659		EPI_ISL_412970		EPI_ISL_421232	4	B
EPI_ISL_486299		EPI_ISL_882664		EPI_ISL_413622		EPI_ISL_421233	4	B
EPI_ISL_621141		EPI_ISL_882665		EPI_ISL_413996		EPI_ISL_421229	4	B
EPI_ISL_509496		EPI_ISL_882666		EPI_ISL_430292		EPI_ISL_480033	4	B
EPI_ISL_599377		EPI_ISL_882667		EPI_ISL_435131		EPI_ISL_413618	4	B
EPI_ISL_719568		EPI_ISL_882668		EPI_ISL_414623		EPI_ISL_413610	4	B
EPI_ISL_712888		EPI_ISL_882669		EPI_ISL_412964		EPI_ISL_413608	4	B
EPI_ISL_679762		EPI_ISL_882670		EPI_ISL_435139		EPI_ISL_413621	4	B
EPI_ISL_535797		EPI_ISL_882671		EPI_ISL_435121		EPI_ISL_413614	4	B
EPI_ISL_647062		EPI_ISL_882672		EPI_ISL_414688		EPI_ISL_413620	4	B
EPI_ISL_542653		EPI_ISL_882673		EPI_ISL_418251		EPI_ISL_437623	4	B
EPI_ISL_545375		EPI_ISL_883325		EPI_ISL_412912		EPI_ISL_437621	4	B
EPI_ISL_447852		EPI_ISL_883328		EPI_ISL_413619		EPI_ISL_403929	4	B
EPI_ISL_523002		EPI_ISL_883344		EPI_ISL_435135		EPI_ISL_403962	4	B
EPI_ISL_520686		EPI_ISL_883345		EPI_ISL_414692		EPI_ISL_403963	4	B
EPI_ISL_739821		EPI_ISL_883390		EPI_ISL_414600		EPI_ISL_447107	4	B
EPI_ISL_748921		EPI_ISL_883391		EPI_ISL_427809		EPI_ISL_447257	4	B
EPI_ISL_625597		EPI_ISL_883392		EPI_ISL_419656		EPI_ISL_452358	4	B
EPI_ISL_658837		EPI_ISL_883393		EPI_ISL_414624		EPI_ISL_452360	4	B
EPI_ISL_519196		EPI_ISL_883394		EPI_ISL_418219		EPI_ISL_452332	4	B
EPI_ISL_745043		EPI_ISL_883397		EPI_ISL_418247		EPI_ISL_452329	4	B
EPI_ISL_590381		EPI_ISL_883398		EPI_ISL_435580		EPI_ISL_452351	4	B
EPI_ISL_724250		EPI_ISL_883399		EPI_ISL_417134		EPI_ISL_476772	4	B
EPI_ISL_520965		EPI_ISL_883957		EPI_ISL_416142		EPI_ISL_476780	4	B
EPI_ISL_514563		EPI_ISL_883959		EPI_ISL_414625		EPI_ISL_417602	4	B
EPI_ISL_645639		EPI_ISL_883960		EPI_ISL_413997		EPI_ISL_417591	4	B
EPI_ISL_750909		EPI_ISL_883961		EPI_ISL_419554		EPI_ISL_407988	4	B
EPI_ISL_606559		EPI_ISL_883984		EPI_ISL_416502		EPI_ISL_501179	4	B
EPI_ISL_612584		EPI_ISL_883985		EPI_ISL_430126		EPI_ISL_501181	4	B
EPI_ISL_648093		EPI_ISL_883986		EPI_ISL_412972		EPI_ISL_412968	4	B
EPI_ISL_449992		EPI_ISL_883987		EPI_ISL_414020		EPI_ISL_412899	4	B
EPI_ISL_762871		EPI_ISL_883988		EPI_ISL_413515		EPI_ISL_407313	4	B
EPI_ISL_624689		EPI_ISL_883989		EPI_ISL_413025		EPI_ISL_507002	4	B
EPI_ISL_580216		EPI_ISL_883995		EPI_ISL_413555		EPI_ISL_424471	4	B
EPI_ISL_608839		EPI_ISL_883996		EPI_ISL_414012		EPI_ISL_424538	4	B
EPI_ISL_420877		EPI_ISL_883997		EPI_ISL_417096		EPI_ISL_428469	4	B
EPI_ISL_589367		EPI_ISL_883998		EPI_ISL_419558		EPI_ISL_414484	4	B
EPI_ISL_617827		EPI_ISL_883999		EPI_ISL_414523		EPI_ISL_414481	4	B
EPI_ISL_479171		EPI_ISL_884000		EPI_ISL_413514		EPI_ISL_414479	4	B
EPI_ISL_604454		EPI_ISL_884001		EPI_ISL_413513		EPI_ISL_404228	4	B
EPI_ISL_542500		EPI_ISL_884003		EPI_ISL_414021		EPI_ISL_477177	4	B
EPI_ISL_732615		EPI_ISL_884004		EPI_ISL_420799		EPI_ISL_447909	4	B
EPI_ISL_599321		EPI_ISL_884005		EPI_ISL_415699		EPI_ISL_447914	4	B
EPI_ISL_455081		EPI_ISL_884006		EPI_ISL_413999		EPI_ISL_447910	4	B
EPI_ISL_578759		EPI_ISL_884007		EPI_ISL_415641		EPI_ISL_457726	4	B
EPI_ISL_749933		EPI_ISL_884087		EPI_ISL_419555		EPI_ISL_408479	4	B
EPI_ISL_600347		EPI_ISL_884088		EPI_ISL_414019		EPI_ISL_408488	4	B
EPI_ISL_742845		EPI_ISL_885142		EPI_ISL_414022		EPI_ISL_408481	4	B
EPI_ISL_510602		EPI_ISL_885143		EPI_ISL_415698		EPI_ISL_408514	4	B
EPI_ISL_720568		EPI_ISL_885146		EPI_ISL_430847		EPI_ISL_450458	4	B
EPI_ISL_469747		EPI_ISL_888591		EPI_ISL_413516		EPI_ISL_454954	4	B
EPI_ISL_705943		EPI_ISL_888593		EPI_ISL_413558		EPI_ISL_454940	4	B
EPI_ISL_563651		EPI_ISL_888677		EPI_ISL_417149		EPI_ISL_454941	4	B
EPI_ISL_573832		EPI_ISL_888678		EPI_ISL_415454		EPI_ISL_454963	4	B
EPI_ISL_458124		EPI_ISL_888826		EPI_ISL_412975		EPI_ISL_454955	4	B
EPI_ISL_602339		EPI_ISL_888827		EPI_ISL_430272		EPI_ISL_454956	4	B
EPI_ISL_731986		EPI_ISL_888828		EPI_ISL_413560		EPI_ISL_454981	4	B
EPI_ISL_678403		EPI_ISL_888829		EPI_ISL_417147		EPI_ISL_454918	4	B
EPI_ISL_648481		EPI_ISL_889000		EPI_ISL_419559		EPI_ISL_454928	4	B
EPI_ISL_660694		EPI_ISL_889001		EPI_ISL_417156		EPI_ISL_454912	4	B
EPI_ISL_602800		EPI_ISL_889003		EPI_ISL_413455		EPI_ISL_454933	4	B
EPI_ISL_730347		EPI_ISL_889004		EPI_ISL_416143		EPI_ISL_454980	4	B
EPI_ISL_619194		EPI_ISL_889005		EPI_ISL_417158		EPI_ISL_454904	4	B
EPI_ISL_433710		EPI_ISL_889006		EPI_ISL_413016		EPI_ISL_420790	4	B
EPI_ISL_633611		EPI_ISL_889007		EPI_ISL_415455		EPI_ISL_429140	4	B
EPI_ISL_636493		EPI_ISL_889009		EPI_ISL_417148		EPI_ISL_430440	4	B
EPI_ISL_667872		EPI_ISL_889011		EPI_ISL_413594		EPI_ISL_430441	4	B
EPI_ISL_431117		EPI_ISL_889012		EPI_ISL_417097		EPI_ISL_410532	4	B
EPI_ISL_746086		EPI_ISL_889013		EPI_ISL_417154		EPI_ISL_410531	4	B
EPI_ISL_625354		EPI_ISL_889014		EPI_ISL_417093		EPI_ISL_420109	4	B
EPI_ISL_501200		EPI_ISL_889016		EPI_ISL_418220		EPI_ISL_420105	4	B
EPI_ISL_719393		EPI_ISL_889017		EPI_ISL_419560		EPI_ISL_420108	4	B
EPI_ISL_611297		EPI_ISL_889018		EPI_ISL_417095		EPI_ISL_419211	4	B
EPI_ISL_459137		EPI_ISL_889019		EPI_ISL_417152		EPI_ISL_493177	4	B
EPI_ISL_511722		EPI_ISL_889020		EPI_ISL_417155		EPI_ISL_493170	4	B
EPI_ISL_745685		EPI_ISL_889021		EPI_ISL_417922		EPI_ISL_493164	4	B
EPI_ISL_651800		EPI_ISL_889022		EPI_ISL_419553		EPI_ISL_483725	4	B
EPI_ISL_711851		EPI_ISL_889432		EPI_ISL_415700		EPI_ISL_493157	4	B
EPI_ISL_473291		EPI_ISL_889436		EPI_ISL_437994		EPI_ISL_416362	4	B
EPI_ISL_513420		EPI_ISL_890892		EPI_ISL_416465		EPI_ISL_413861	4	B
EPI_ISL_623934		EPI_ISL_890893		EPI_ISL_413022		EPI_ISL_488585	550	B.2
EPI_ISL_516773		EPI_ISL_890895		EPI_ISL_419557		EPI_ISL_492213	550	B.2
EPI_ISL_592213		EPI_ISL_894219		EPI_ISL_430469		EPI_ISL_436064	550	B.2
EPI_ISL_586921		EPI_ISL_894220		EPI_ISL_417100		EPI_ISL_457978	550	B.2
EPI_ISL_757354		EPI_ISL_894221		EPI_ISL_414015		EPI_ISL_445249	550	B.2
EPI_ISL_607246		EPI_ISL_894222		EPI_ISL_417098		EPI_ISL_507067	4	B.21
EPI_ISL_698289		EPI_ISL_894223		EPI_ISL_417151		EPI_ISL_421655	4	B.3
EPI_ISL_610258		EPI_ISL_894224		EPI_ISL_417101		EPI_ISL_476832	255	B
EPI_ISL_546563		EPI_ISL_894227		EPI_ISL_415159		EPI_ISL_437203	348	B
EPI_ISL_532953		EPI_ISL_894228		EPI_ISL_417108		EPI_ISL_499693	9734	A
EPI_ISL_527683		EPI_ISL_895789		EPI_ISL_419556		EPI_ISL_487448	9734	A
EPI_ISL_483607		EPI_ISL_900727		EPI_ISL_430273		EPI_ISL_455909	256	A.6
EPI_ISL_630670		EPI_ISL_900737		EPI_ISL_417146		EPI_ISL_449861	256	A.1
EPI_ISL_734320		EPI_ISL_900738		EPI_ISL_435587		EPI_ISL_449867	256	A.1
EPI_ISL_417595		EPI_ISL_900740		EPI_ISL_413023		EPI_ISL_434077	256	A.1
EPI_ISL_643936		EPI_ISL_900741		EPI_ISL_417159		EPI_ISL_418820	256	A.1
EPI_ISL_762315		EPI_ISL_902737		EPI_ISL_417318		EPI_ISL_430895	256	A.1
EPI_ISL_662838		EPI_ISL_902749		EPI_ISL_413593		EPI_ISL_418059	256	A.1
EPI_ISL_656008		EPI_ISL_902917		EPI_ISL_430281		EPI_ISL_508803	256	A.1
EPI_ISL_508313		EPI_ISL_902924		EPI_ISL_430135		EPI_ISL_508772	256	A.1
EPI_ISL_607228		EPI_ISL_906070		EPI_ISL_417099		EPI_ISL_467249	266	A.5
EPI_ISL_420325		EPI_ISL_906071		EPI_ISL_430441		EPI_ISL_419984	266	A.5
EPI_ISL_619941		EPI_ISL_906072		EPI_ISL_413457		EPI_ISL_419772	266	A.5
EPI_ISL_754156		EPI_ISL_906073		EPI_ISL_417153		EPI_ISL_467219	266	A.5
EPI_ISL_599535		EPI_ISL_906074		EPI_ISL_417161		EPI_ISL_453847	266	A.5
EPI_ISL_444081		EPI_ISL_906075		EPI_ISL_414626		EPI_ISL_421466	266	A.5
EPI_ISL_602400		EPI_ISL_906076		EPI_ISL_420800		EPI_ISL_511716	266	A.5
EPI_ISL_429460		EPI_ISL_906077		EPI_ISL_413213		EPI_ISL_453848	266	A.5
EPI_ISL_495116		EPI_ISL_906078		EPI_ISL_430160		EPI_ISL_421467	266	A.5
EPI_ISL_635784		EPI_ISL_906079		EPI_ISL_417142		EPI_ISL_447757	266	A.5
EPI_ISL_750470		EPI_ISL_906080		EPI_ISL_413214		EPI_ISL_481276	439	A.3
EPI_ISL_419474		EPI_ISL_906081		EPI_ISL_417145		EPI_ISL_460285	439	A.3
EPI_ISL_648806		EPI_ISL_861500		EPI_ISL_435583		EPI_ISL_458210	4	B
EPI_ISL_576785		EPI_ISL_861501		EPI_ISL_416460		EPI_ISL_435601	4	B
EPI_ISL_647807		EPI_ISL_861502		EPI_ISL_415456		EPI_ISL_435670	4	B
EPI_ISL_492578		EPI_ISL_861503		EPI_ISL_414414		EPI_ISL_453479	4	B
EPI_ISL_710759		EPI_ISL_861504		EPI_ISL_417160		EPI_ISL_421787	4	B
EPI_ISL_667001		EPI_ISL_861505		EPI_ISL_417488		EPI_ISL_454943	4	B.2
EPI_ISL_748564		EPI_ISL_861506		EPI_ISL_420791		EPI_ISL_416044	4	B
EPI_ISL_647407		EPI_ISL_861508		EPI_ISL_418345		EPI_ISL_455394	255	B
EPI_ISL_562968		EPI_ISL_861710		EPI_ISL_415457		EPI_ISL_429007	4	B
EPI_ISL_747613		EPI_ISL_861711		EPI_ISL_416461		EPI_ISL_454936	4	B
EPI_ISL_712621		EPI_ISL_861712		EPI_ISL_415459		EPI_ISL_443206	4	B
EPI_ISL_543697		EPI_ISL_861713		EPI_ISL_417143		EPI_ISL_419807	4	B
EPI_ISL_607219		EPI_ISL_861714		EPI_ISL_420801		EPI_ISL_416620	4	B
EPI_ISL_751134		EPI_ISL_861715		EPI_ISL_414016		EPI_ISL_437191	4	B
EPI_ISL_616770		EPI_ISL_861716		EPI_ISL_417921		EPI_ISL_429006	4	B
EPI_ISL_760779		EPI_ISL_862544		EPI_ISL_417140		EPI_ISL_437190	4	B
EPI_ISL_614739		EPI_ISL_862545		EPI_ISL_415703		EPI_ISL_435671	4	B
EPI_ISL_554925		EPI_ISL_862546		EPI_ISL_418248		EPI_ISL_414510	4	B
EPI_ISL_619645		EPI_ISL_862547		EPI_ISL_415156		EPI_ISL_402130	4	B
EPI_ISL_538924		EPI_ISL_862548		EPI_ISL_415158		EPI_ISL_454924	255	B
EPI_ISL_739972		EPI_ISL_862549		EPI_ISL_417736		EPI_ISL_486423	4	B
EPI_ISL_601837		EPI_ISL_862550		EPI_ISL_417421		EPI_ISL_419877	4	B
EPI_ISL_451423		EPI_ISL_862551		EPI_ISL_430287		EPI_ISL_488695	550	B.2
EPI_ISL_640743		EPI_ISL_862554		EPI_ISL_416144		EPI_ISL_410546	550	B.2
EPI_ISL_770979		EPI_ISL_862555		EPI_ISL_420795		EPI_ISL_455688	550	B.2
EPI_ISL_767575		EPI_ISL_862600		EPI_ISL_413582		EPI_ISL_434706	256	A.6
EPI_ISL_635048		EPI_ISL_862601		EPI_ISL_415157		EPI_ISL_434289	256	A.1
EPI_ISL_656904		EPI_ISL_862602		EPI_ISL_417086		EPI_ISL_422982	256	A.1
EPI_ISL_460067		EPI_ISL_862603		EPI_ISL_430274		EPI_ISL_476932	256	A.1
EPI_ISL_768883		EPI_ISL_862604		EPI_ISL_417141		EPI_ISL_418071	256	A.1
EPI_ISL_761581		EPI_ISL_862605		EPI_ISL_420794		EPI_ISL_476926	256	A.1
EPI_ISL_421239		EPI_ISL_862606		EPI_ISL_417162		EPI_ISL_416669	256	A.1
EPI_ISL_625086		EPI_ISL_862607		EPI_ISL_420797		EPI_ISL_415607	256	A.1
EPI_ISL_707723		EPI_ISL_862608		EPI_ISL_417418		EPI_ISL_424226	256	A.1
EPI_ISL_488429		EPI_ISL_862609		EPI_ISL_420790		EPI_ISL_424223	256	A.1
EPI_ISL_758210		EPI_ISL_862610		EPI_ISL_413486		EPI_ISL_415622	256	A.1
EPI_ISL_706059		EPI_ISL_862611		EPI_ISL_417688		EPI_ISL_421317	256	A.1
EPI_ISL_615029		EPI_ISL_862612		EPI_ISL_417423		EPI_ISL_509718	256	A.1
EPI_ISL_699995		EPI_ISL_862613		EPI_ISL_430285		EPI_ISL_508769	256	A.1
EPI_ISL_602824		EPI_ISL_862614		EPI_ISL_416503		EPI_ISL_467956	266	A.5
EPI_ISL_489475		EPI_ISL_862615		EPI_ISL_413647		EPI_ISL_487822	266	A.5
EPI_ISL_551011		EPI_ISL_862616		EPI_ISL_415154		EPI_ISL_462264	266	A.5
EPI_ISL_668030		EPI_ISL_862617		EPI_ISL_415458		EPI_ISL_425218	266	A.5
EPI_ISL_714885		EPI_ISL_862618		EPI_ISL_417139		EPI_ISL_436284	266	A.5
EPI_ISL_725800		EPI_ISL_862619		EPI_ISL_415581		EPI_ISL_434637	439	A.3
EPI_ISL_513490		EPI_ISL_862620		EPI_ISL_413572		EPI_ISL_463993	439	A.3
EPI_ISL_637144		EPI_ISL_862621		EPI_ISL_437604		EPI_ISL_424904	439	A.3
EPI_ISL_582408		EPI_ISL_862622		EPI_ISL_413458		EPI_ISL_489792	439	A.3
EPI_ISL_646104		EPI_ISL_862623		EPI_ISL_417419		EPI_ISL_489780	439	A.3
EPI_ISL_758654		EPI_ISL_862624		EPI_ISL_414023		EPI_ISL_489778	439	A.3
EPI_ISL_713362		EPI_ISL_862625		EPI_ISL_419210		EPI_ISL_455379	4	B
EPI_ISL_615931		EPI_ISL_862626		EPI_ISL_417171		EPI_ISL_416571	4	B
EPI_ISL_550690		EPI_ISL_862627		EPI_ISL_413648		EPI_ISL_416593	4	B
EPI_ISL_668948		EPI_ISL_862628		EPI_ISL_413583		EPI_ISL_425863	255	B
EPI_ISL_709500		EPI_ISL_862629		EPI_ISL_417175		EPI_ISL_447886	4	B
EPI_ISL_617640		EPI_ISL_862630		EPI_ISL_429335		EPI_ISL_435621	4	B
EPI_ISL_657580		EPI_ISL_862631		EPI_ISL_417089		EPI_ISL_451315	4	B
EPI_ISL_536301		EPI_ISL_862632		EPI_ISL_424855		EPI_ISL_451314	4	B
EPI_ISL_507237		EPI_ISL_862831		EPI_ISL_417428		EPI_ISL_447916	4	B
EPI_ISL_551588		EPI_ISL_862832		EPI_ISL_416519		EPI_ISL_454944	4	B
EPI_ISL_557143		EPI_ISL_862833		EPI_ISL_417072		EPI_ISL_454913	4	B
EPI_ISL_646195		EPI_ISL_862834		EPI_ISL_417075		EPI_ISL_454910	4	B
EPI_ISL_487878		EPI_ISL_862835		EPI_ISL_417233		EPI_ISL_478922	4	B
EPI_ISL_525708		EPI_ISL_862836		EPI_ISL_420792		EPI_ISL_416566	4	B
EPI_ISL_437764		EPI_ISL_862837		EPI_ISL_437996		EPI_ISL_493161	4	B
EPI_ISL_583264		EPI_ISL_862838		EPI_ISL_414014		EPI_ISL_457997	4	B
EPI_ISL_734416		EPI_ISL_862840		EPI_ISL_417081		EPI_ISL_418267	4	B
EPI_ISL_647861		EPI_ISL_862841		EPI_ISL_415702		EPI_ISL_418269	4	B
EPI_ISL_654722		EPI_ISL_862842		EPI_ISL_418207		EPI_ISL_416614	4	B
EPI_ISL_511728		EPI_ISL_862843		EPI_ISL_416153		EPI_ISL_406973	750	B
EPI_ISL_644599		EPI_ISL_862844		EPI_ISL_413566		EPI_ISL_416605	4	B
EPI_ISL_655756		EPI_ISL_862845		EPI_ISL_436050		EPI_ISL_417335	4	B
EPI_ISL_624815		EPI_ISL_862846		EPI_ISL_417693		EPI_ISL_413582	4	B
EPI_ISL_761459		EPI_ISL_862847		EPI_ISL_416472		EPI_ISL_479870	4	B
EPI_ISL_466630		EPI_ISL_862848		EPI_ISL_420793		EPI_ISL_479871	4	B
EPI_ISL_630347		EPI_ISL_862849		EPI_ISL_417235		EPI_ISL_454318	550	B.2
EPI_ISL_518659		EPI_ISL_862850		EPI_ISL_417074		EPI_ISL_434173	550	B.2
EPI_ISL_638275		EPI_ISL_862851		EPI_ISL_413577		EPI_ISL_482309	550	B.2
EPI_ISL_644426		EPI_ISL_862852		EPI_ISL_414423		EPI_ISL_482326	550	B.2
EPI_ISL_450210		EPI_ISL_862853		EPI_ISL_417073		EPI_ISL_420794	550	B.2
EPI_ISL_733198		EPI_ISL_862854		EPI_ISL_417427		EPI_ISL_419558	4	B.2
EPI_ISL_754135		EPI_ISL_862855		EPI_ISL_416476		EPI_ISL_436246	550	B.2
EPI_ISL_601219		EPI_ISL_862856		EPI_ISL_417079		EPI_ISL_419675	550	B.2
EPI_ISL_734164		EPI_ISL_862857		EPI_ISL_414429		EPI_ISL_426801	4	B.21
EPI_ISL_632845		EPI_ISL_862858		EPI_ISL_416471		EPI_ISL_488517	4	B.21
EPI_ISL_416430		EPI_ISL_862859		EPI_ISL_420037		EPI_ISL_478027	2574	B.16
EPI_ISL_483244		EPI_ISL_862860		EPI_ISL_413573		EPI_ISL_425845	750	B
EPI_ISL_531233		EPI_ISL_862861		EPI_ISL_417077		EPI_ISL_487463	9734	A
EPI_ISL_444074		EPI_ISL_862862		EPI_ISL_417734		EPI_ISL_434703	256	A.6
EPI_ISL_430957		EPI_ISL_862863		EPI_ISL_413590		EPI_ISL_413651	256	A.1
EPI_ISL_645951		EPI_ISL_862864		EPI_ISL_413597		EPI_ISL_413650	256	A.1
EPI_ISL_596238		EPI_ISL_862865		EPI_ISL_414628		EPI_ISL_423014	256	A.1
EPI_ISL_567181		EPI_ISL_862866		EPI_ISL_415650		EPI_ISL_417139	256	A.1
EPI_ISL_555216		EPI_ISL_862867		EPI_ISL_418244		EPI_ISL_417160	256	A.1
EPI_ISL_739406		EPI_ISL_862868		EPI_ISL_430294		EPI_ISL_417072	256	A.1
EPI_ISL_657636		EPI_ISL_862869		EPI_ISL_427644		EPI_ISL_417073	256	A.1
EPI_ISL_644082		EPI_ISL_862871		EPI_ISL_417170		EPI_ISL_418029	256	A.1
EPI_ISL_602654		EPI_ISL_862872		EPI_ISL_414520		EPI_ISL_430177	256	A.1
EPI_ISL_599605		EPI_ISL_862873		EPI_ISL_415701		EPI_ISL_430176	256	A.1
EPI_ISL_523515		EPI_ISL_862874		EPI_ISL_417085		EPI_ISL_417076	256	A.1
EPI_ISL_681154		EPI_ISL_869241		EPI_ISL_417840		EPI_ISL_417075	256	A.1
EPI_ISL_674292		EPI_ISL_869261		EPI_ISL_417082		EPI_ISL_437857	256	A.1
EPI_ISL_566459		EPI_ISL_869262		EPI_ISL_413562		EPI_ISL_414618	256	A.1
EPI_ISL_670092		EPI_ISL_869263		EPI_ISL_416412		EPI_ISL_414590	256	A.1
EPI_ISL_593671		EPI_ISL_869264		EPI_ISL_417800		EPI_ISL_513876	256	A.1
EPI_ISL_590554		EPI_ISL_871789		EPI_ISL_417068		EPI_ISL_416466	256	A.1
EPI_ISL_730835		EPI_ISL_871790		EPI_ISL_416467		EPI_ISL_477719	256	A.1
EPI_ISL_550037		EPI_ISL_871983		EPI_ISL_417169		EPI_ISL_430113	256	A.1
EPI_ISL_747346		EPI_ISL_871984		EPI_ISL_417112		EPI_ISL_430276	256	A.1
EPI_ISL_623282		EPI_ISL_871985		EPI_ISL_414627		EPI_ISL_510284	266	A.5
EPI_ISL_569763		EPI_ISL_871986		EPI_ISL_413591		EPI_ISL_424667	266	A.5
EPI_ISL_475831		EPI_ISL_871987		EPI_ISL_417076		EPI_ISL_444493	266	A.5
EPI_ISL_628352		EPI_ISL_871988		EPI_ISL_416140		EPI_ISL_426417	439	A.3
EPI_ISL_583113		EPI_ISL_871989		EPI_ISL_426179		EPI_ISL_424841	439	A.3
EPI_ISL_534959		EPI_ISL_871990		EPI_ISL_414577		EPI_ISL_420788	439	A.3
EPI_ISL_550206		EPI_ISL_871991		EPI_ISL_416470		EPI_ISL_420786	439	A.3
EPI_ISL_611138		EPI_ISL_871992		EPI_ISL_414428		EPI_ISL_424903	439	A.3
EPI_ISL_538397		EPI_ISL_871993		EPI_ISL_417817		EPI_ISL_424902	439	A.3
EPI_ISL_709564		EPI_ISL_871994		EPI_ISL_417226		EPI_ISL_424859	439	A.3
EPI_ISL_738967		EPI_ISL_871995		EPI_ISL_416542		EPI_ISL_434677	439	A.3
EPI_ISL_649292		EPI_ISL_871996		EPI_ISL_414439		EPI_ISL_402127	750	B
EPI_ISL_580314		EPI_ISL_871997		EPI_ISL_422865		EPI_ISL_444575	4	B
EPI_ISL_629803		EPI_ISL_871998		EPI_ISL_417144		EPI_ISL_417064	4	B.2
EPI_ISL_750393		EPI_ISL_872335		EPI_ISL_416468		EPI_ISL_434564	4	B.2
EPI_ISL_674781		EPI_ISL_872336		EPI_ISL_430276		EPI_ISL_434563	4	B.2
EPI_ISL_579424		EPI_ISL_872337		EPI_ISL_416505		EPI_ISL_403930	4	B
EPI_ISL_568153		EPI_ISL_872338		EPI_ISL_413580		EPI_ISL_446317	4	B
EPI_ISL_617034		EPI_ISL_872339		EPI_ISL_414521		EPI_ISL_421252	4	B
EPI_ISL_508460		EPI_ISL_872340		EPI_ISL_413602		EPI_ISL_408486	4	B
EPI_ISL_443305		EPI_ISL_872342		EPI_ISL_414446		EPI_ISL_428489	4	B
EPI_ISL_757999		EPI_ISL_872343		EPI_ISL_414562		EPI_ISL_428488	4	B
EPI_ISL_532383		EPI_ISL_872344		EPI_ISL_414433		EPI_ISL_416599	4	B
EPI_ISL_460268		EPI_ISL_872345		EPI_ISL_413584		EPI_ISL_454908	750	B
EPI_ISL_668800		EPI_ISL_872591		EPI_ISL_416732		EPI_ISL_454932	750	B
EPI_ISL_621756		EPI_ISL_872592		EPI_ISL_417842		EPI_ISL_413616	4	B
EPI_ISL_675464		EPI_ISL_872593		EPI_ISL_417430		EPI_ISL_454951	4	B
EPI_ISL_722199		EPI_ISL_872594		EPI_ISL_416506		EPI_ISL_452362	4	B
EPI_ISL_675294		EPI_ISL_872595		EPI_ISL_420553		EPI_ISL_422918	4	B
EPI_ISL_759596		EPI_ISL_872596		EPI_ISL_437997		EPI_ISL_414563	4	B
EPI_ISL_754015		EPI_ISL_872597		EPI_ISL_416740		EPI_ISL_414467	255	B
EPI_ISL_674108		EPI_ISL_872598		EPI_ISL_420545		EPI_ISL_417178	4	B
EPI_ISL_563399		EPI_ISL_872628		EPI_ISL_417979		EPI_ISL_497860	4	B
EPI_ISL_730390		EPI_ISL_872629		EPI_ISL_417118		EPI_ISL_428465	4	B
EPI_ISL_548963		EPI_ISL_872632		EPI_ISL_426025		EPI_ISL_455319	4	B
EPI_ISL_560030		EPI_ISL_872633		EPI_ISL_417246		EPI_ISL_411902	4	B
EPI_ISL_875688		EPI_ISL_872634		EPI_ISL_417248		EPI_ISL_406534	4	B
EPI_ISL_614807		EPI_ISL_872635		EPI_ISL_427649		EPI_ISL_455390	4	B
EPI_ISL_488990		EPI_ISL_872636		EPI_ISL_420555		EPI_ISL_479802	4	B
EPI_ISL_704626		EPI_ISL_872637		EPI_ISL_416746		EPI_ISL_419732	4	B
EPI_ISL_628468		EPI_ISL_872638		EPI_ISL_417106		EPI_ISL_419937	4	B
EPI_ISL_758097		EPI_ISL_872639		EPI_ISL_418249		EPI_ISL_421251	4	B
EPI_ISL_455449		EPI_ISL_872640		EPI_ISL_437998		EPI_ISL_480382	4	B
EPI_ISL_568306		EPI_ISL_872641		EPI_ISL_417065		EPI_ISL_438824	4	B
EPI_ISL_769023		EPI_ISL_872642		EPI_ISL_414435		EPI_ISL_425685	4	B
EPI_ISL_514440		EPI_ISL_872643		EPI_ISL_413603		EPI_ISL_487972	550	B.2
EPI_ISL_531251		EPI_ISL_872898		EPI_ISL_414563		EPI_ISL_494618	834	B.2
EPI_ISL_582022		EPI_ISL_872899		EPI_ISL_413604		EPI_ISL_451415	834	B.2
EPI_ISL_749550		EPI_ISL_882635		EPI_ISL_418209		EPI_ISL_410536	550	B.2
EPI_ISL_435517		EPI_ISL_882636		EPI_ISL_416475		EPI_ISL_410715	550	B.2
EPI_ISL_571494		EPI_ISL_882645		EPI_ISL_430837		EPI_ISL_410716	550	B.2
EPI_ISL_707834		EPI_ISL_882646		EPI_ISL_413579		EPI_ISL_457442	4	B.21
EPI_ISL_479939		EPI_ISL_882660		EPI_ISL_417240		EPI_ISL_457480	4	B.21
EPI_ISL_530018		EPI_ISL_882661		EPI_ISL_418010		EPI_ISL_487465	9734	A
EPI_ISL_703566		EPI_ISL_882662		EPI_ISL_416028		EPI_ISL_483872	9734	A
EPI_ISL_543790		EPI_ISL_882663		EPI_ISL_414549		EPI_ISL_410717	9734	A
EPI_ISL_748791		EPI_ISL_883301		EPI_ISL_417117		EPI_ISL_455321	355	A.2
EPI_ISL_451634		EPI_ISL_883302		EPI_ISL_420543		EPI_ISL_449931	256	A.1
EPI_ISL_747844		EPI_ISL_883303		EPI_ISL_430288		EPI_ISL_477704	256	A.1
EPI_ISL_674997		EPI_ISL_883304		EPI_ISL_417110		EPI_ISL_426439	256	A.1
EPI_ISL_741074		EPI_ISL_883305		EPI_ISL_415583		EPI_ISL_426438	256	A.1
EPI_ISL_576051		EPI_ISL_883962		EPI_ISL_417429		EPI_ISL_426440	256	A.1
EPI_ISL_657677		EPI_ISL_883963		EPI_ISL_417773		EPI_ISL_426443	256	A.1
EPI_ISL_669390		EPI_ISL_883964		EPI_ISL_417231		EPI_ISL_426442	256	A.1
EPI_ISL_718414		EPI_ISL_883965		EPI_ISL_434697		EPI_ISL_426450	256	A.1
EPI_ISL_639464		EPI_ISL_883966		EPI_ISL_417070		EPI_ISL_426445	256	A.1
EPI_ISL_759299		EPI_ISL_883967		EPI_ISL_416141		EPI_ISL_426447	256	A.1
EPI_ISL_426627		EPI_ISL_883968		EPI_ISL_417244		EPI_ISL_426449	256	A.1
EPI_ISL_483498		EPI_ISL_883969		EPI_ISL_420549		EPI_ISL_423033	256	A.1
EPI_ISL_566602		EPI_ISL_883970		EPI_ISL_415648		EPI_ISL_424191	256	A.1
EPI_ISL_575427		EPI_ISL_883971		EPI_ISL_417383		EPI_ISL_434066	256	A.1
EPI_ISL_517363		EPI_ISL_883972		EPI_ISL_420547		EPI_ISL_418779	256	A.1
EPI_ISL_653926		EPI_ISL_883973		EPI_ISL_419240		EPI_ISL_418777	256	A.1
EPI_ISL_672913		EPI_ISL_883974		EPI_ISL_415646		EPI_ISL_418784	256	A.1
EPI_ISL_421729		EPI_ISL_883975		EPI_ISL_422898		EPI_ISL_418785	256	A.1
EPI_ISL_750448		EPI_ISL_883976		EPI_ISL_417105		EPI_ISL_418771	256	A.1
EPI_ISL_698618		EPI_ISL_883977		EPI_ISL_417491		EPI_ISL_418772	256	A.1
EPI_ISL_496050		EPI_ISL_883978		EPI_ISL_420551		EPI_ISL_418778	256	A.1
EPI_ISL_497114		EPI_ISL_883979		EPI_ISL_416730		EPI_ISL_418781	256	A.1
EPI_ISL_673601		EPI_ISL_883980		EPI_ISL_414630		EPI_ISL_418773	256	A.1
EPI_ISL_662333		EPI_ISL_883981		EPI_ISL_425795		EPI_ISL_430162	256	A.1
EPI_ISL_583976		EPI_ISL_883982		EPI_ISL_417066		EPI_ISL_430168	256	A.1
EPI_ISL_769530		EPI_ISL_883983		EPI_ISL_416469		EPI_ISL_430170	256	A.1
EPI_ISL_761802		EPI_ISL_883993		EPI_ISL_417980		EPI_ISL_430173	256	A.1
EPI_ISL_450010		EPI_ISL_883994		EPI_ISL_418824		EPI_ISL_430172	256	A.1
EPI_ISL_667541		EPI_ISL_891151		EPI_ISL_417987		EPI_ISL_430213	256	A.1
EPI_ISL_539613		EPI_ISL_891152		EPI_ISL_414443		EPI_ISL_430212	256	A.1
EPI_ISL_525429		EPI_ISL_895747		EPI_ISL_413600		EPI_ISL_430222	256	A.1
EPI_ISL_609972		EPI_ISL_895748		EPI_ISL_420786		EPI_ISL_430221	256	A.1
EPI_ISL_468029		EPI_ISL_895768		EPI_ISL_417227		EPI_ISL_430215	256	A.1
EPI_ISL_767179		EPI_ISL_895769		EPI_ISL_428683		EPI_ISL_430219	256	A.1
EPI_ISL_704827		EPI_ISL_900700		EPI_ISL_417115		EPI_ISL_430245	256	A.1
EPI_ISL_649422		EPI_ISL_900701		EPI_ISL_414545		EPI_ISL_430249	256	A.1
EPI_ISL_426439		EPI_ISL_900702		EPI_ISL_414629		EPI_ISL_430250	256	A.1
EPI_ISL_556702		EPI_ISL_900704		EPI_ISL_419234		EPI_ISL_430268	256	A.1
EPI_ISL_675524		EPI_ISL_900705		EPI_ISL_426026		EPI_ISL_430267	256	A.1
EPI_ISL_720360		EPI_ISL_900706		EPI_ISL_425224		EPI_ISL_430223	256	A.1
EPI_ISL_545251		EPI_ISL_900707		EPI_ISL_413489		EPI_ISL_430239	256	A.1
EPI_ISL_482073		EPI_ISL_900708		EPI_ISL_420787		EPI_ISL_430232	256	A.1
EPI_ISL_571947		EPI_ISL_900709		EPI_ISL_417069		EPI_ISL_418064	256	A.1
EPI_ISL_486085		EPI_ISL_900710		EPI_ISL_414445		EPI_ISL_495347	256	A.1
EPI_ISL_644835		EPI_ISL_900711		EPI_ISL_416466		EPI_ISL_429028	256	A.1
EPI_ISL_425672		EPI_ISL_900712		EPI_ISL_430271		EPI_ISL_429032	256	A.1
EPI_ISL_477905		EPI_ISL_900713		EPI_ISL_413563		EPI_ISL_430228	256	A.1
EPI_ISL_441410		EPI_ISL_900714		EPI_ISL_417986		EPI_ISL_434269	256	A.1
EPI_ISL_597637		EPI_ISL_900715		EPI_ISL_414526		EPI_ISL_434202	256	A.1
EPI_ISL_666714		EPI_ISL_900716		EPI_ISL_413587		EPI_ISL_434236	256	A.1
EPI_ISL_485823		EPI_ISL_900717		EPI_ISL_416731		EPI_ISL_416656	256	A.1
EPI_ISL_656757		EPI_ISL_900718		EPI_ISL_422825		EPI_ISL_486034	256	A.1
EPI_ISL_662095		EPI_ISL_900719		EPI_ISL_417104		EPI_ISL_510283	266	A.5
EPI_ISL_518799		EPI_ISL_900720		EPI_ISL_429447		EPI_ISL_424861	439	A.3
EPI_ISL_607577		EPI_ISL_900721		EPI_ISL_430200		EPI_ISL_411955	750	B
EPI_ISL_623577		EPI_ISL_900722		EPI_ISL_418208		EPI_ISL_412898	750	B
EPI_ISL_663208		EPI_ISL_900723		EPI_ISL_420442		EPI_ISL_434534	750	B
EPI_ISL_732822		EPI_ISL_900724		EPI_ISL_414027		EPI_ISL_429239	4	B
EPI_ISL_616592		EPI_ISL_900725		EPI_ISL_426034		EPI_ISL_455399	255	B
EPI_ISL_741629		EPI_ISL_900726		EPI_ISL_426033		EPI_ISL_501187	4	B
EPI_ISL_483226		EPI_ISL_900728		EPI_ISL_417715		EPI_ISL_454957	4	B
EPI_ISL_545109		EPI_ISL_900729		EPI_ISL_427646		EPI_ISL_429036	4	B
EPI_ISL_474973		EPI_ISL_900730		EPI_ISL_415151		EPI_ISL_434570	4	B
EPI_ISL_762918		EPI_ISL_900731		EPI_ISL_424912		EPI_ISL_434569	4	B
EPI_ISL_677754		EPI_ISL_900732		EPI_ISL_414635		EPI_ISL_479594	4	B
EPI_ISL_560044		EPI_ISL_900733		EPI_ISL_415704		EPI_ISL_455386	4	B
EPI_ISL_515056		EPI_ISL_900734		EPI_ISL_414632		EPI_ISL_455397	4	B
EPI_ISL_558870		EPI_ISL_900735		EPI_ISL_430860		EPI_ISL_455383	4	B
EPI_ISL_567733		EPI_ISL_900736		EPI_ISL_416749		EPI_ISL_455371	255	B
EPI_ISL_763898		EPI_ISL_902926		EPI_ISL_416031		EPI_ISL_452335	4	B
EPI_ISL_566606		EPI_ISL_906050		EPI_ISL_416747		EPI_ISL_424359	4	B
EPI_ISL_744185		EPI_ISL_906051		EPI_ISL_417334		EPI_ISL_421254	4	B
EPI_ISL_580945		EPI_ISL_906052		EPI_ISL_415629		EPI_ISL_404227	4	B
EPI_ISL_718344		EPI_ISL_906053		EPI_ISL_430133		EPI_ISL_479027	4	B
EPI_ISL_513386		EPI_ISL_906054		EPI_ISL_417116		EPI_ISL_454926	1148	B
EPI_ISL_712371		EPI_ISL_906055		EPI_ISL_414597		EPI_ISL_420890	4	B
EPI_ISL_629656		EPI_ISL_906056		EPI_ISL_417091		EPI_ISL_479804	4	B
EPI_ISL_640735		EPI_ISL_906057		EPI_ISL_417386		EPI_ISL_425482	4	B
EPI_ISL_683364		EPI_ISL_906058		EPI_ISL_427650		EPI_ISL_425491	4	B
EPI_ISL_427813		EPI_ISL_906059		EPI_ISL_418011		EPI_ISL_488958	550	B.2
EPI_ISL_622016		EPI_ISL_906060		EPI_ISL_419709		EPI_ISL_489764	834	B.2
EPI_ISL_712396		EPI_ISL_906061		EPI_ISL_416029		EPI_ISL_425843	4	B.2
EPI_ISL_598454		EPI_ISL_906062		EPI_ISL_420319		EPI_ISL_454962	550	B.2
EPI_ISL_627917		EPI_ISL_906063		EPI_ISL_418222		EPI_ISL_454960	550	B.2
EPI_ISL_413600		EPI_ISL_906064		EPI_ISL_417426		EPI_ISL_416507	550	B.2
EPI_ISL_731388		EPI_ISL_906065		EPI_ISL_424869		EPI_ISL_416503	550	B.2
EPI_ISL_572054		EPI_ISL_906066		EPI_ISL_438003		EPI_ISL_426629	550	B.2
EPI_ISL_486006		EPI_ISL_906067		EPI_ISL_436047		EPI_ISL_451301	550	B.2
EPI_ISL_544223		EPI_ISL_906068		EPI_ISL_417444		EPI_ISL_451302	550	B.2
EPI_ISL_732199		EPI_ISL_906069		EPI_ISL_414646		EPI_ISL_427393	550	B.2
EPI_ISL_547993		EPI_ISL_861488		EPI_ISL_417677		EPI_ISL_412974	550	B.2
EPI_ISL_744881		EPI_ISL_861489		EPI_ISL_416487		EPI_ISL_436219	550	B.2
EPI_ISL_515668		EPI_ISL_861490		EPI_ISL_429341		EPI_ISL_482999	550	B.2
EPI_ISL_509155		EPI_ISL_861491		EPI_ISL_414633		EPI_ISL_457730	550	B.2
EPI_ISL_669171		EPI_ISL_861492		EPI_ISL_416748		EPI_ISL_419237	550	B.2
EPI_ISL_498136		EPI_ISL_861493		EPI_ISL_417844		EPI_ISL_428697	550	B.2
EPI_ISL_515714		EPI_ISL_861494		EPI_ISL_414634		EPI_ISL_421256	550	B.2
EPI_ISL_610542		EPI_ISL_861495		EPI_ISL_426032		EPI_ISL_418871	9734	A
EPI_ISL_757011		EPI_ISL_861497		EPI_ISL_426035		EPI_ISL_416696	9734	A
EPI_ISL_617201		EPI_ISL_861665		EPI_ISL_420443		EPI_ISL_450477	9734	A
EPI_ISL_732235		EPI_ISL_861666		EPI_ISL_417010		EPI_ISL_419698	9734	A
EPI_ISL_521603		EPI_ISL_861667		EPI_ISL_420101		EPI_ISL_428718	4	A
EPI_ISL_702281		EPI_ISL_861668		EPI_ISL_430201		EPI_ISL_487456	9734	A
EPI_ISL_609313		EPI_ISL_861669		EPI_ISL_417232		EPI_ISL_487461	9734	A
EPI_ISL_734372		EPI_ISL_861670		EPI_ISL_414487		EPI_ISL_509483	9734	A
EPI_ISL_693225		EPI_ISL_861671		EPI_ISL_420324		EPI_ISL_455592	256	A.6
EPI_ISL_457824		EPI_ISL_861672		EPI_ISL_438005		EPI_ISL_455607	256	A.6
EPI_ISL_628526		EPI_ISL_861673		EPI_ISL_435596		EPI_ISL_437602	256	A.6
EPI_ISL_549617		EPI_ISL_861674		EPI_ISL_424667		EPI_ISL_437603	256	A.6
EPI_ISL_483256		EPI_ISL_861675		EPI_ISL_414596		EPI_ISL_437604	256	A.6
EPI_ISL_710415		EPI_ISL_861676		EPI_ISL_417121		EPI_ISL_455587	256	A.6
EPI_ISL_612978		EPI_ISL_861677		EPI_ISL_426029		EPI_ISL_512860	256	A.6
EPI_ISL_659279		EPI_ISL_861678		EPI_ISL_438006		EPI_ISL_429165	256	A.6
EPI_ISL_519892		EPI_ISL_861679		EPI_ISL_417681		EPI_ISL_429166	256	A.6
EPI_ISL_648810		EPI_ISL_861680		EPI_ISL_422407		EPI_ISL_434699	256	A.6
EPI_ISL_516708		EPI_ISL_861682		EPI_ISL_424906		EPI_ISL_467829	4	A.1
EPI_ISL_678400		EPI_ISL_861683		EPI_ISL_414363		EPI_ISL_438211	256	A.1
EPI_ISL_640938		EPI_ISL_861684		EPI_ISL_418989		EPI_ISL_434093	256	A.1
EPI_ISL_551094		EPI_ISL_861685		EPI_ISL_424901		EPI_ISL_434079	256	A.1
EPI_ISL_447043		EPI_ISL_862552		EPI_ISL_417424		EPI_ISL_434064	256	A.1
EPI_ISL_758994		EPI_ISL_862553		EPI_ISL_417320		EPI_ISL_434188	256	A.1
EPI_ISL_746617		EPI_ISL_862556		EPI_ISL_418252		EPI_ISL_434105	256	A.1
EPI_ISL_647036		EPI_ISL_862557		EPI_ISL_416034		EPI_ISL_434100	256	A.1
EPI_ISL_768341		EPI_ISL_862558		EPI_ISL_417102		EPI_ISL_497496	256	A.1
EPI_ISL_549930		EPI_ISL_862559		EPI_ISL_414017		EPI_ISL_463476	256	A.1
EPI_ISL_549645		EPI_ISL_862560		EPI_ISL_414637		EPI_ISL_449926	256	A.1
EPI_ISL_501618		EPI_ISL_862561		EPI_ISL_420788		EPI_ISL_449930	256	A.1
EPI_ISL_567628		EPI_ISL_862562		EPI_ISL_417255		EPI_ISL_449925	256	A.1
EPI_ISL_742649		EPI_ISL_862563		EPI_ISL_426036		EPI_ISL_449932	256	A.1
EPI_ISL_492983		EPI_ISL_862564		EPI_ISL_426031		EPI_ISL_449960	256	A.1
EPI_ISL_468596		EPI_ISL_862565		EPI_ISL_417989		EPI_ISL_449984	256	A.1
EPI_ISL_533111		EPI_ISL_862566		EPI_ISL_417923		EPI_ISL_449891	256	A.1
EPI_ISL_595712		EPI_ISL_862567		EPI_ISL_429136		EPI_ISL_449896	256	A.1
EPI_ISL_731964		EPI_ISL_862568		EPI_ISL_430279		EPI_ISL_449869	256	A.1
EPI_ISL_750823		EPI_ISL_862569		EPI_ISL_416494		EPI_ISL_449843	256	A.1
EPI_ISL_756493		EPI_ISL_862570		EPI_ISL_416752		EPI_ISL_449842	256	A.1
EPI_ISL_501012		EPI_ISL_862571		EPI_ISL_420314		EPI_ISL_434226	256	A.1
EPI_ISL_634429		EPI_ISL_862572		EPI_ISL_419233		EPI_ISL_418890	256	A.1
EPI_ISL_747724		EPI_ISL_862573		EPI_ISL_420534		EPI_ISL_417159	256	A.1
EPI_ISL_588669		EPI_ISL_862574		EPI_ISL_417092		EPI_ISL_418899	256	A.1
EPI_ISL_619646		EPI_ISL_862575		EPI_ISL_417422		EPI_ISL_430225	256	A.1
EPI_ISL_621265		EPI_ISL_862576		EPI_ISL_435594		EPI_ISL_416727	256	A.1
EPI_ISL_599302		EPI_ISL_862577		EPI_ISL_425803		EPI_ISL_417028	256	A.1
EPI_ISL_512161		EPI_ISL_862578		EPI_ISL_417120		EPI_ISL_444058	256	A.1
EPI_ISL_600265		EPI_ISL_862579		EPI_ISL_426028		EPI_ISL_467964	256	A.1
EPI_ISL_711380		EPI_ISL_862580		EPI_ISL_430113		EPI_ISL_417123	256	A.1
EPI_ISL_451218		EPI_ISL_862581		EPI_ISL_429137		EPI_ISL_434172	256	A.1
EPI_ISL_673401		EPI_ISL_862582		EPI_ISL_418270		EPI_ISL_467919	439	A.3
EPI_ISL_610790		EPI_ISL_862583		EPI_ISL_426030		EPI_ISL_467920	439	A.3
EPI_ISL_757880		EPI_ISL_862584		EPI_ISL_416994		EPI_ISL_460232	1508	A.3
EPI_ISL_762826		EPI_ISL_862585		EPI_ISL_420448		EPI_ISL_454387	439	A.3
EPI_ISL_427123		EPI_ISL_862586		EPI_ISL_414631		EPI_ISL_455384	255	B
EPI_ISL_640805		EPI_ISL_862587		EPI_ISL_424911		EPI_ISL_425699	4	B
EPI_ISL_736095		EPI_ISL_862588		EPI_ISL_417846		EPI_ISL_479864	4	B
EPI_ISL_598178		EPI_ISL_862589		EPI_ISL_414636		EPI_ISL_435594	4	B
EPI_ISL_736391		EPI_ISL_862590		EPI_ISL_420136		EPI_ISL_420889	4	B
EPI_ISL_668183		EPI_ISL_862591		EPI_ISL_414638		EPI_ISL_413615	4	B
EPI_ISL_659548		EPI_ISL_862592		EPI_ISL_416032		EPI_ISL_451386	4	B
EPI_ISL_555420		EPI_ISL_862593		EPI_ISL_424344		EPI_ISL_428474	4	B
EPI_ISL_485825		EPI_ISL_862594		EPI_ISL_430117		EPI_ISL_402123	4	B
EPI_ISL_632513		EPI_ISL_862595		EPI_ISL_426420		EPI_ISL_450468	4	B
EPI_ISL_602351		EPI_ISL_862596		EPI_ISL_420334		EPI_ISL_454965	255	B
EPI_ISL_639093		EPI_ISL_862597		EPI_ISL_417132		EPI_ISL_454917	4	B
EPI_ISL_655986		EPI_ISL_862598		EPI_ISL_420348		EPI_ISL_416399	4	B
EPI_ISL_728397		EPI_ISL_862599		EPI_ISL_417286		EPI_ISL_479862	255	B
EPI_ISL_598937		EPI_ISL_872188		EPI_ISL_418792		EPI_ISL_416567	4	B
EPI_ISL_601994		EPI_ISL_872189		EPI_ISL_430119		EPI_ISL_493176	4	B
EPI_ISL_759109		EPI_ISL_872190		EPI_ISL_417107		EPI_ISL_417276	4	B
EPI_ISL_606397		EPI_ISL_872191		EPI_ISL_415652		EPI_ISL_437056	4	B.19
EPI_ISL_512556		EPI_ISL_872192		EPI_ISL_424843		EPI_ISL_406594	4	B
EPI_ISL_563555		EPI_ISL_872197		EPI_ISL_430122		EPI_ISL_479798	255	B
EPI_ISL_641939		EPI_ISL_872198		EPI_ISL_416751		EPI_ISL_479881	4	B
EPI_ISL_659557		EPI_ISL_872199		EPI_ISL_417388		EPI_ISL_479803	4	B
EPI_ISL_657461		EPI_ISL_872313		EPI_ISL_414368		EPI_ISL_479889	4	B
EPI_ISL_633527		EPI_ISL_872314		EPI_ISL_414366		EPI_ISL_419825	4	B
EPI_ISL_434129		EPI_ISL_872315		EPI_ISL_430146		EPI_ISL_482466	550	B.2
EPI_ISL_652439		EPI_ISL_872316		EPI_ISL_419230		EPI_ISL_479639	834	B.2
EPI_ISL_588501		EPI_ISL_872318		EPI_ISL_413653		EPI_ISL_479171	834	B.2
EPI_ISL_475936		EPI_ISL_872319		EPI_ISL_421171		EPI_ISL_448461	834	B.2
EPI_ISL_723744		EPI_ISL_872320		EPI_ISL_417123		EPI_ISL_428897	834	B.2
EPI_ISL_571419		EPI_ISL_872321		EPI_ISL_420325		EPI_ISL_511252	550	B.2
EPI_ISL_444211		EPI_ISL_872322		EPI_ISL_426512		EPI_ISL_455465	550	B.2
EPI_ISL_583106		EPI_ISL_872323		EPI_ISL_417683		EPI_ISL_451316	550	B.2
EPI_ISL_708940		EPI_ISL_872324		EPI_ISL_417124		EPI_ISL_406031	550	B.2
EPI_ISL_429488		EPI_ISL_872325		EPI_ISL_420322		EPI_ISL_428472	550	B.2
EPI_ISL_497496		EPI_ISL_872326		EPI_ISL_435601		EPI_ISL_512923	2532	A
EPI_ISL_420178		EPI_ISL_872327		EPI_ISL_414580		EPI_ISL_457976	9734	A
EPI_ISL_723717		EPI_ISL_872328		EPI_ISL_414641		EPI_ISL_450188	9734	A
EPI_ISL_567625		EPI_ISL_872329		EPI_ISL_416507		EPI_ISL_460836	9734	A
EPI_ISL_567776		EPI_ISL_872330		EPI_ISL_424913		EPI_ISL_454764	9734	A
EPI_ISL_632826		EPI_ISL_872331		EPI_ISL_425819		EPI_ISL_483082	2175	A.2
EPI_ISL_416579		EPI_ISL_872332		EPI_ISL_420349		EPI_ISL_468018	2175	A.2
EPI_ISL_606160		EPI_ISL_872333		EPI_ISL_420444		EPI_ISL_495701	256	A.1
EPI_ISL_544641		EPI_ISL_872346		EPI_ISL_426040		EPI_ISL_434084	256	A.1
EPI_ISL_738038		EPI_ISL_872347		EPI_ISL_417122		EPI_ISL_415596	256	A.1
EPI_ISL_758254		EPI_ISL_872348		EPI_ISL_430439		EPI_ISL_430199	256	A.1
EPI_ISL_720158		EPI_ISL_872569		EPI_ISL_425806		EPI_ISL_426436	256	A.1
EPI_ISL_645945		EPI_ISL_872570		EPI_ISL_417157		EPI_ISL_426451	256	A.1
EPI_ISL_767440		EPI_ISL_872599		EPI_ISL_413652		EPI_ISL_430262	256	A.1
EPI_ISL_693755		EPI_ISL_875688		EPI_ISL_418223		EPI_ISL_426444	256	A.1
EPI_ISL_739457		EPI_ISL_875689		EPI_ISL_424902		EPI_ISL_417364	256	A.1
EPI_ISL_627483		EPI_ISL_876738		EPI_ISL_424905		EPI_ISL_416709	256	A.1
EPI_ISL_757077		EPI_ISL_876740		EPI_ISL_414367		EPI_ISL_491019	256	A.1
EPI_ISL_734558		EPI_ISL_876741		EPI_ISL_445246		EPI_ISL_417081	256	A.1
EPI_ISL_589897		EPI_ISL_876742		EPI_ISL_424853		EPI_ISL_417085	256	A.1
EPI_ISL_606978		EPI_ISL_876743		EPI_ISL_424882		EPI_ISL_417380	256	A.1
EPI_ISL_582375		EPI_ISL_876744		EPI_ISL_419238		EPI_ISL_417353	256	A.1
EPI_ISL_756815		EPI_ISL_876745		EPI_ISL_417126		EPI_ISL_436068	256	A.1
EPI_ISL_550742		EPI_ISL_876746		EPI_ISL_417128		EPI_ISL_416685	256	A.1
EPI_ISL_534825		EPI_ISL_876747		EPI_ISL_420329		EPI_ISL_416690	256	A.1
EPI_ISL_462860		EPI_ISL_876748		EPI_ISL_438008		EPI_ISL_416666	256	A.1
EPI_ISL_437592		EPI_ISL_876749		EPI_ISL_417851		EPI_ISL_416637	256	A.1
EPI_ISL_651512		EPI_ISL_876750		EPI_ISL_413651		EPI_ISL_416641	256	A.1
EPI_ISL_480118		EPI_ISL_876751		EPI_ISL_420367		EPI_ISL_416643	256	A.1
EPI_ISL_589984		EPI_ISL_876752		EPI_ISL_424859		EPI_ISL_416638	256	A.1
EPI_ISL_597736		EPI_ISL_876753		EPI_ISL_427299		EPI_ISL_416659	256	A.1
EPI_ISL_644436		EPI_ISL_876754		EPI_ISL_414467		EPI_ISL_416662	256	A.1
EPI_ISL_589263		EPI_ISL_876755		EPI_ISL_417114		EPI_ISL_416721	256	A.1
EPI_ISL_711627		EPI_ISL_876756		EPI_ISL_424881		EPI_ISL_416465	256	A.1
EPI_ISL_518082		EPI_ISL_876757		EPI_ISL_424908		EPI_ISL_416433	256	A.1
EPI_ISL_604667		EPI_ISL_876758		EPI_ISL_414595		EPI_ISL_416445	256	A.1
EPI_ISL_635031		EPI_ISL_876759		EPI_ISL_418863		EPI_ISL_416461	256	A.1
EPI_ISL_583056		EPI_ISL_876760		EPI_ISL_430152		EPI_ISL_416460	256	A.1
EPI_ISL_629107		EPI_ISL_876761		EPI_ISL_424910		EPI_ISL_426437	256	A.1
EPI_ISL_552171		EPI_ISL_876762		EPI_ISL_429138		EPI_ISL_426452	256	A.1
EPI_ISL_758012		EPI_ISL_876763		EPI_ISL_418797		EPI_ISL_426446	256	A.1
EPI_ISL_627550		EPI_ISL_876764		EPI_ISL_417252		EPI_ISL_480796	256	A.1
EPI_ISL_604590		EPI_ISL_876765		EPI_ISL_420102		EPI_ISL_514665	256	A.1
EPI_ISL_740124		EPI_ISL_876766		EPI_ISL_420331		EPI_ISL_445172	256	A.1
EPI_ISL_575344		EPI_ISL_876767		EPI_ISL_424874		EPI_ISL_423016	256	A.1
EPI_ISL_488038		EPI_ISL_876768		EPI_ISL_424909		EPI_ISL_413560	256	A.1
EPI_ISL_545449		EPI_ISL_876769		EPI_ISL_414594		EPI_ISL_413653	256	A.1
EPI_ISL_555796		EPI_ISL_876770		EPI_ISL_414593		EPI_ISL_423022	256	A.1
EPI_ISL_599702		EPI_ISL_876771		EPI_ISL_424887		EPI_ISL_476905	256	A.1
EPI_ISL_740248		EPI_ISL_876772		EPI_ISL_413650		EPI_ISL_476920	256	A.1
EPI_ISL_424304		EPI_ISL_876773		EPI_ISL_415649		EPI_ISL_476925	256	A.1
EPI_ISL_759417		EPI_ISL_876774		EPI_ISL_424889		EPI_ISL_413455	256	A.1
EPI_ISL_657597		EPI_ISL_876775		EPI_ISL_418806		EPI_ISL_413456	256	A.1
EPI_ISL_676772		EPI_ISL_876776		EPI_ISL_417167		EPI_ISL_413457	256	A.1
EPI_ISL_701785		EPI_ISL_876777		EPI_ISL_416479		EPI_ISL_437815	256	A.1
EPI_ISL_631151		EPI_ISL_876778		EPI_ISL_420354		EPI_ISL_437804	256	A.1
EPI_ISL_683311		EPI_ISL_876779		EPI_ISL_418330		EPI_ISL_437824	256	A.1
EPI_ISL_675296		EPI_ISL_876780		EPI_ISL_420353		EPI_ISL_437822	256	A.1
EPI_ISL_769794		EPI_ISL_876781		EPI_ISL_417129		EPI_ISL_437829	256	A.1
EPI_ISL_634889		EPI_ISL_876782		EPI_ISL_418848		EPI_ISL_427195	256	A.1
EPI_ISL_642680		EPI_ISL_876783		EPI_ISL_430440		EPI_ISL_427175	256	A.1
EPI_ISL_670159		EPI_ISL_876784		EPI_ISL_437894		EPI_ISL_427193	256	A.1
EPI_ISL_477988		EPI_ISL_876785		EPI_ISL_417127		EPI_ISL_452124	256	A.1
EPI_ISL_545932		EPI_ISL_876786		EPI_ISL_417004		EPI_ISL_427249	256	A.1
EPI_ISL_520959		EPI_ISL_876787		EPI_ISL_420337		EPI_ISL_427203	256	A.1
EPI_ISL_666565		EPI_ISL_876788		EPI_ISL_417302		EPI_ISL_486004	256	A.1
EPI_ISL_479649		EPI_ISL_876789		EPI_ISL_414561		EPI_ISL_417145	256	A.1
EPI_ISL_454517		EPI_ISL_876790		EPI_ISL_420104		EPI_ISL_417164	256	A.1
EPI_ISL_673280		EPI_ISL_876791		EPI_ISL_418798		EPI_ISL_417154	256	A.1
EPI_ISL_413518		EPI_ISL_876792		EPI_ISL_426039		EPI_ISL_417105	256	A.1
EPI_ISL_628144		EPI_ISL_876793		EPI_ISL_417988		EPI_ISL_417146	256	A.1
EPI_ISL_770100		EPI_ISL_876794		EPI_ISL_420330		EPI_ISL_417132	256	A.1
EPI_ISL_585343		EPI_ISL_876795		EPI_ISL_417136		EPI_ISL_417156	256	A.1
EPI_ISL_553402		EPI_ISL_876796		EPI_ISL_417282		EPI_ISL_417162	256	A.1
EPI_ISL_599046		EPI_ISL_876797		EPI_ISL_418796		EPI_ISL_417144	256	A.1
EPI_ISL_754899		EPI_ISL_876798		EPI_ISL_419566		EPI_ISL_417141	256	A.1
EPI_ISL_613533		EPI_ISL_876799		EPI_ISL_426037		EPI_ISL_417135	256	A.1
EPI_ISL_609235		EPI_ISL_877419		EPI_ISL_427645		EPI_ISL_417137	256	A.1
EPI_ISL_655971		EPI_ISL_877420		EPI_ISL_443313		EPI_ISL_417153	256	A.1
EPI_ISL_648287		EPI_ISL_877422		EPI_ISL_417268		EPI_ISL_417151	256	A.1
EPI_ISL_519647		EPI_ISL_877423		EPI_ISL_416035		EPI_ISL_417152	256	A.1
EPI_ISL_424442		EPI_ISL_883286		EPI_ISL_418366		EPI_ISL_417155	256	A.1
EPI_ISL_489018		EPI_ISL_883287		EPI_ISL_417103		EPI_ISL_417161	256	A.1
EPI_ISL_623925		EPI_ISL_883288		EPI_ISL_415651		EPI_ISL_417158	256	A.1
EPI_ISL_612814		EPI_ISL_883289		EPI_ISL_438012		EPI_ISL_417175	256	A.1
EPI_ISL_598363		EPI_ISL_883290		EPI_ISL_420333		EPI_ISL_417169	256	A.1
EPI_ISL_709062		EPI_ISL_883291		EPI_ISL_424871		EPI_ISL_417110	256	A.1
EPI_ISL_454247		EPI_ISL_883292		EPI_ISL_417692		EPI_ISL_417125	256	A.1
EPI_ISL_584523		EPI_ISL_883293		EPI_ISL_426041		EPI_ISL_417106	256	A.1
EPI_ISL_758366		EPI_ISL_883294		EPI_ISL_417879		EPI_ISL_417108	256	A.1
EPI_ISL_564893		EPI_ISL_883295		EPI_ISL_424876		EPI_ISL_417104	256	A.1
EPI_ISL_673658		EPI_ISL_883296		EPI_ISL_426046		EPI_ISL_417116	256	A.1
EPI_ISL_769135		EPI_ISL_883297		EPI_ISL_417301		EPI_ISL_417114	256	A.1
EPI_ISL_630069		EPI_ISL_883298		EPI_ISL_424920		EPI_ISL_417112	256	A.1
EPI_ISL_554714		EPI_ISL_883299		EPI_ISL_417877		EPI_ISL_417119	256	A.1
EPI_ISL_488255		EPI_ISL_888979		EPI_ISL_426048		EPI_ISL_417127	256	A.1
EPI_ISL_645101		EPI_ISL_888980		EPI_ISL_418795		EPI_ISL_417124	256	A.1
EPI_ISL_632514		EPI_ISL_888981		EPI_ISL_420341		EPI_ISL_417128	256	A.1
EPI_ISL_469069		EPI_ISL_888982		EPI_ISL_429141		EPI_ISL_417118	256	A.1
EPI_ISL_609854		EPI_ISL_888983		EPI_ISL_424915		EPI_ISL_417122	256	A.1
EPI_ISL_658500		EPI_ISL_888985		EPI_ISL_425797		EPI_ISL_417126	256	A.1
EPI_ISL_607118		EPI_ISL_888986		EPI_ISL_435609		EPI_ISL_417170	256	A.1
EPI_ISL_639411		EPI_ISL_888987		EPI_ISL_427648		EPI_ISL_417171	256	A.1
EPI_ISL_625137		EPI_ISL_888988		EPI_ISL_424844		EPI_ISL_491022	256	A.1
EPI_ISL_631135		EPI_ISL_888989		EPI_ISL_416756		EPI_ISL_417098	256	A.1
EPI_ISL_734257		EPI_ISL_888990		EPI_ISL_417853		EPI_ISL_417099	256	A.1
EPI_ISL_495452		EPI_ISL_888991		EPI_ISL_430141		EPI_ISL_417097	256	A.1
EPI_ISL_757616		EPI_ISL_888992		EPI_ISL_416510		EPI_ISL_417093	256	A.1
EPI_ISL_521957		EPI_ISL_888993		EPI_ISL_417731		EPI_ISL_417091	256	A.1
EPI_ISL_652873		EPI_ISL_888994		EPI_ISL_420350		EPI_ISL_417092	256	A.1
EPI_ISL_723870		EPI_ISL_888996		EPI_ISL_417297		EPI_ISL_417096	256	A.1
EPI_ISL_515878		EPI_ISL_888997		EPI_ISL_414457		EPI_ISL_491016	256	A.1
EPI_ISL_451216		EPI_ISL_888998		EPI_ISL_424867		EPI_ISL_417074	256	A.1
EPI_ISL_698781		EPI_ISL_888999		EPI_ISL_417684		EPI_ISL_417066	256	A.1
EPI_ISL_534244		EPI_ISL_889400		EPI_ISL_416456		EPI_ISL_417065	256	A.1
EPI_ISL_565800		EPI_ISL_889401		EPI_ISL_416509		EPI_ISL_417069	256	A.1
EPI_ISL_648939		EPI_ISL_889402		EPI_ISL_417335		EPI_ISL_417077	256	A.1
EPI_ISL_422655		EPI_ISL_889403		EPI_ISL_415705		EPI_ISL_417082	256	A.1
EPI_ISL_570041		EPI_ISL_889404		EPI_ISL_424914		EPI_ISL_417068	256	A.1
EPI_ISL_518550		EPI_ISL_889418		EPI_ISL_425796		EPI_ISL_417079	256	A.1
EPI_ISL_571628		EPI_ISL_889424		EPI_ISL_430861		EPI_ISL_417089	256	A.1
EPI_ISL_560594		EPI_ISL_890891		EPI_ISL_430297		EPI_ISL_417358	256	A.1
EPI_ISL_424184		EPI_ISL_900492		EPI_ISL_427647		EPI_ISL_422992	256	A.1
EPI_ISL_617667		EPI_ISL_900493		EPI_ISL_429346		EPI_ISL_485987	256	A.1
EPI_ISL_483602		EPI_ISL_900494		EPI_ISL_420340		EPI_ISL_422986	256	A.1
EPI_ISL_422840		EPI_ISL_903339		EPI_ISL_429140		EPI_ISL_485976	256	A.1
EPI_ISL_585507		EPI_ISL_903340		EPI_ISL_426049		EPI_ISL_495926	256	A.1
EPI_ISL_590013		EPI_ISL_903341		EPI_ISL_420347		EPI_ISL_424228	256	A.1
EPI_ISL_639522		EPI_ISL_903342		EPI_ISL_418794		EPI_ISL_497083	256	A.1
EPI_ISL_745858		EPI_ISL_903343		EPI_ISL_420335		EPI_ISL_497019	256	A.1
EPI_ISL_646754		EPI_ISL_903344		EPI_ISL_424877		EPI_ISL_497069	256	A.1
EPI_ISL_765713		EPI_ISL_903345		EPI_ISL_426047		EPI_ISL_497075	256	A.1
EPI_ISL_602661		EPI_ISL_903346		EPI_ISL_417289		EPI_ISL_497087	256	A.1
EPI_ISL_575858		EPI_ISL_903383		EPI_ISL_420332		EPI_ISL_497093	256	A.1
EPI_ISL_759250		EPI_ISL_903388		EPI_ISL_424870		EPI_ISL_434095	256	A.1
EPI_ISL_682097		EPI_ISL_903389		EPI_ISL_414451		EPI_ISL_434167	256	A.1
EPI_ISL_456006		EPI_ISL_905731		EPI_ISL_417125		EPI_ISL_434081	256	A.1
				EPI_ISL_425808		EPI_ISL_434073	256	A.1
				EPI_ISL_420356		EPI_ISL_434072	256	A.1
				EPI_ISL_420351		EPI_ISL_434090	256	A.1
				EPI_ISL_417119		EPI_ISL_434089	256	A.1
				EPI_ISL_417852		EPI_ISL_434161	256	A.1
				EPI_ISL_417387		EPI_ISL_434160	256	A.1
				EPI_ISL_417272		EPI_ISL_434165	256	A.1
				EPI_ISL_427293		EPI_ISL_434176	256	A.1
				EPI_ISL_414591		EPI_ISL_434189	256	A.1
				EPI_ISL_416750		EPI_ISL_434159	256	A.1
				EPI_ISL_418516		EPI_ISL_434162	256	A.1
				EPI_ISL_414452		EPI_ISL_434175	256	A.1
				EPI_ISL_429239		EPI_ISL_434185	256	A.1
				EPI_ISL_425802		EPI_ISL_434192	256	A.1
				EPI_ISL_420355		EPI_ISL_434187	256	A.1
				EPI_ISL_416431		EPI_ISL_434180	256	A.1
				EPI_ISL_414592		EPI_ISL_434151	256	A.1
				EPI_ISL_416753		EPI_ISL_434157	256	A.1
				EPI_ISL_420315		EPI_ISL_434156	256	A.1
				EPI_ISL_416754		EPI_ISL_434171	256	A.1
				EPI_ISL_424841		EPI_ISL_434163	256	A.1
				EPI_ISL_417757		EPI_ISL_434177	256	A.1
				EPI_ISL_417336		EPI_ISL_434178	256	A.1
				EPI_ISL_424917		EPI_ISL_434183	256	A.1
				EPI_ISL_430129		EPI_ISL_434182	256	A.1
				EPI_ISL_415706		EPI_ISL_434190	256	A.1
				EPI_ISL_429144		EPI_ISL_434196	256	A.1
				EPI_ISL_417283		EPI_ISL_434115	256	A.1
				EPI_ISL_429143		EPI_ISL_434112	256	A.1
				EPI_ISL_426043		EPI_ISL_434116	256	A.1
				EPI_ISL_426044		EPI_ISL_434134	256	A.1
				EPI_ISL_420105		EPI_ISL_434111	256	A.1
				EPI_ISL_418981		EPI_ISL_434114	256	A.1
				EPI_ISL_418012		EPI_ISL_434118	256	A.1
				EPI_ISL_427654		EPI_ISL_434117	256	A.1
				EPI_ISL_430142		EPI_ISL_434129	256	A.1
				EPI_ISL_414468		EPI_ISL_434120	256	A.1
				EPI_ISL_417425		EPI_ISL_434126	256	A.1
				EPI_ISL_420294		EPI_ISL_434132	256	A.1
				EPI_ISL_424907		EPI_ISL_497474	256	A.1
				EPI_ISL_416430		EPI_ISL_497424	256	A.1
				EPI_ISL_420321		EPI_ISL_497490	256	A.1
				EPI_ISL_420326		EPI_ISL_497460	256	A.1
				EPI_ISL_420441		EPI_ISL_497466	256	A.1
				EPI_ISL_426045		EPI_ISL_497482	256	A.1
				EPI_ISL_430278		EPI_ISL_497495	256	A.1
				EPI_ISL_438011		EPI_ISL_497501	256	A.1
				EPI_ISL_420446		EPI_ISL_477694	256	A.1
				EPI_ISL_426042		EPI_ISL_477693	256	A.1
				EPI_ISL_420342		EPI_ISL_477698	256	A.1
				EPI_ISL_429142		EPI_ISL_438188	256	A.1
				EPI_ISL_437660		EPI_ISL_477723	256	A.1
				EPI_ISL_429139		EPI_ISL_477708	256	A.1
				EPI_ISL_420345		EPI_ISL_463451	256	A.1
				EPI_ISL_424916		EPI_ISL_477703	256	A.1
				EPI_ISL_415658		EPI_ISL_477700	256	A.1
				EPI_ISL_418548		EPI_ISL_463402	256	A.1
				EPI_ISL_416454		EPI_ISL_463439	256	A.1
				EPI_ISL_424918		EPI_ISL_463443	256	A.1
				EPI_ISL_414470		EPI_ISL_463480	256	A.1
				EPI_ISL_426292		EPI_ISL_463475	256	A.1
				EPI_ISL_415660		EPI_ISL_414592	256	A.1
				EPI_ISL_426427		EPI_ISL_414368	256	A.1
				EPI_ISL_426429		EPI_ISL_414366	256	A.1
				EPI_ISL_435305		EPI_ISL_428997	256	A.1
				EPI_ISL_418667		EPI_ISL_428995	256	A.1
				EPI_ISL_429340		EPI_ISL_418866	256	A.1
				EPI_ISL_430291		EPI_ISL_418882	256	A.1
				EPI_ISL_414559		EPI_ISL_467982	256	A.1
				EPI_ISL_424883		EPI_ISL_467950	256	A.1
				EPI_ISL_424904		EPI_ISL_418931	256	A.1
				EPI_ISL_417164		EPI_ISL_418788	256	A.1
				EPI_ISL_419237		EPI_ISL_418789	256	A.1
				EPI_ISL_424903		EPI_ISL_418776	256	A.1
				EPI_ISL_418334		EPI_ISL_418775	256	A.1
				EPI_ISL_418346		EPI_ISL_418780	256	A.1
				EPI_ISL_417007		EPI_ISL_418790	256	A.1
				EPI_ISL_426431		EPI_ISL_418787	256	A.1
				EPI_ISL_414551		EPI_ISL_418791	256	A.1
				EPI_ISL_424842		EPI_ISL_418783	256	A.1
				EPI_ISL_414589		EPI_ISL_418786	256	A.1
				EPI_ISL_416733		EPI_ISL_447846	256	A.1
				EPI_ISL_417340		EPI_ISL_418047	256	A.1
				EPI_ISL_417280		EPI_ISL_418070	256	A.1
				EPI_ISL_435303		EPI_ISL_496920	256	A.1
				EPI_ISL_417878		EPI_ISL_482318	256	A.1
				EPI_ISL_418852		EPI_ISL_482327	256	A.1
				EPI_ISL_438014		EPI_ISL_460068	256	A.1
				EPI_ISL_438013		EPI_ISL_450473	256	A.1
				EPI_ISL_420323		EPI_ISL_449980	256	A.1
				EPI_ISL_422804		EPI_ISL_449855	256	A.1
				EPI_ISL_418349		EPI_ISL_430904	256	A.1
				EPI_ISL_417992		EPI_ISL_430954	256	A.1
				EPI_ISL_417705		EPI_ISL_430938	256	A.1
				EPI_ISL_430064		EPI_ISL_430877	256	A.1
				EPI_ISL_416511		EPI_ISL_430883	256	A.1
				EPI_ISL_417855		EPI_ISL_430870	256	A.1
				EPI_ISL_416432		EPI_ISL_430894	256	A.1
				EPI_ISL_416757		EPI_ISL_415542	256	A.1
				EPI_ISL_420327		EPI_ISL_415541	256	A.1
				EPI_ISL_415491		EPI_ISL_415591	256	A.1
				EPI_ISL_426433		EPI_ISL_415619	256	A.1
				EPI_ISL_437895		EPI_ISL_430129	256	A.1
				EPI_ISL_420352		EPI_ISL_430134	256	A.1
				EPI_ISL_419235		EPI_ISL_430122	256	A.1
				EPI_ISL_418013		EPI_ISL_430117	256	A.1
				EPI_ISL_417276		EPI_ISL_430163	256	A.1
				EPI_ISL_416512		EPI_ISL_430131	256	A.1
				EPI_ISL_424850		EPI_ISL_419711	256	A.1
				EPI_ISL_418371		EPI_ISL_430155	256	A.1
				EPI_ISL_428676		EPI_ISL_419781	256	A.1
				EPI_ISL_424919		EPI_ISL_430141	256	A.1
				EPI_ISL_415708		EPI_ISL_430142	256	A.1
				EPI_ISL_414552		EPI_ISL_430160	256	A.1
				EPI_ISL_426417		EPI_ISL_430164	256	A.1
				EPI_ISL_424342		EPI_ISL_430135	256	A.1
				EPI_ISL_416455		EPI_ISL_430140	256	A.1
				EPI_ISL_424899		EPI_ISL_430167	256	A.1
				EPI_ISL_417338		EPI_ISL_430166	256	A.1
				EPI_ISL_424873		EPI_ISL_430178	256	A.1
				EPI_ISL_424851		EPI_ISL_430287	256	A.1
				EPI_ISL_435612		EPI_ISL_430278	256	A.1
				EPI_ISL_416513		EPI_ISL_430272	256	A.1
				EPI_ISL_424900		EPI_ISL_430274	256	A.1
				EPI_ISL_417857		EPI_ISL_430273	256	A.1
				EPI_ISL_425804		EPI_ISL_430279	256	A.1
				EPI_ISL_437210		EPI_ISL_430288	256	A.1
				EPI_ISL_417999		EPI_ISL_430294	256	A.1
				EPI_ISL_426432		EPI_ISL_430286	256	A.1
				EPI_ISL_419736		EPI_ISL_430201	256	A.1
				EPI_ISL_424875		EPI_ISL_430179	256	A.1
				EPI_ISL_420600		EPI_ISL_430193	256	A.1
				EPI_ISL_416428		EPI_ISL_429039	256	A.1
				EPI_ISL_424847		EPI_ISL_429025	256	A.1
				EPI_ISL_414643		EPI_ISL_429000	256	A.1
				EPI_ISL_417337		EPI_ISL_429049	256	A.1
				EPI_ISL_429148		EPI_ISL_429005	256	A.1
				EPI_ISL_415615		EPI_ISL_429044	256	A.1
				EPI_ISL_429146		EPI_ISL_429045	256	A.1
				EPI_ISL_418322		EPI_ISL_468565	256	A.1
				EPI_ISL_417265		EPI_ISL_434282	256	A.1
				EPI_ISL_426311		EPI_ISL_458275	256	A.1
				EPI_ISL_417390		EPI_ISL_434266	256	A.1
				EPI_ISL_414557		EPI_ISL_434264	256	A.1
				EPI_ISL_424895		EPI_ISL_434288	256	A.1
				EPI_ISL_436072		EPI_ISL_434272	256	A.1
				EPI_ISL_416758		EPI_ISL_434276	256	A.1
				EPI_ISL_437647		EPI_ISL_434273	256	A.1
				EPI_ISL_418225		EPI_ISL_434284	256	A.1
				EPI_ISL_415479		EPI_ISL_434280	256	A.1
				EPI_ISL_429150		EPI_ISL_434238	256	A.1
				EPI_ISL_417994		EPI_ISL_424871	256	A.1
				EPI_ISL_418348		EPI_ISL_424889	256	A.1
				EPI_ISL_417993		EPI_ISL_434245	256	A.1
				EPI_ISL_414618		EPI_ISL_434246	256	A.1
				EPI_ISL_417299		EPI_ISL_434253	256	A.1
				EPI_ISL_426050		EPI_ISL_434200	256	A.1
				EPI_ISL_422805		EPI_ISL_434205	256	A.1
				EPI_ISL_429348		EPI_ISL_434208	256	A.1
				EPI_ISL_424894		EPI_ISL_434247	256	A.1
				EPI_ISL_417728		EPI_ISL_434252	256	A.1
				EPI_ISL_426290		EPI_ISL_434258	256	A.1
				EPI_ISL_417391		EPI_ISL_434317	256	A.1
				EPI_ISL_437650		EPI_ISL_434306	256	A.1
				EPI_ISL_429147		EPI_ISL_434302	256	A.1
				EPI_ISL_419260		EPI_ISL_434345	256	A.1
				EPI_ISL_414564		EPI_ISL_444055	256	A.1
				EPI_ISL_415661		EPI_ISL_420029	256	A.1
				EPI_ISL_437896		EPI_ISL_420028	256	A.1
				EPI_ISL_426430		EPI_ISL_444051	256	A.1
				EPI_ISL_424861		EPI_ISL_419263	256	A.1
				EPI_ISL_429151		EPI_ISL_416439	4	A.1
				EPI_ISL_417995		EPI_ISL_414595	256	A.1
				EPI_ISL_419741		EPI_ISL_415602	256	A.1
				EPI_ISL_415478		EPI_ISL_426131	256	A.1
				EPI_ISL_429357		EPI_ISL_424284	256	A.1
				EPI_ISL_418224		EPI_ISL_426129	256	A.1
				EPI_ISL_417165		EPI_ISL_426130	256	A.1
				EPI_ISL_427651		EPI_ISL_434108	256	A.1
				EPI_ISL_424865		EPI_ISL_418927	256	A.1
				EPI_ISL_415608		EPI_ISL_460625	256	A.1
				EPI_ISL_417998		EPI_ISL_434233	256	A.1
				EPI_ISL_422807		EPI_ISL_417165	256	A.1
				EPI_ISL_417996		EPI_ISL_434127	256	A.1
				EPI_ISL_418331		EPI_ISL_424864	439	A.3
				EPI_ISL_429152		EPI_ISL_424842	439	A.3
				EPI_ISL_421173		EPI_ISL_427779	4	B
				EPI_ISL_417991		EPI_ISL_410486	4	B
				EPI_ISL_415606		EPI_ISL_451359	4	B
				EPI_ISL_417880		EPI_ISL_416582	4	B.5
				EPI_ISL_418580		EPI_ISL_418991	750	B
				EPI_ISL_414536		EPI_ISL_416474	750	B
				EPI_ISL_429353		EPI_ISL_476774	4	B
				EPI_ISL_428678		EPI_ISL_414692	4	B
				EPI_ISL_437642		EPI_ISL_486426	4	B
				EPI_ISL_429354		EPI_ISL_493163	255	B
				EPI_ISL_419296		EPI_ISL_402120	4	B
				EPI_ISL_414555		EPI_ISL_416609	4	B
				EPI_ISL_414642		EPI_ISL_435134	4	B
				EPI_ISL_429337		EPI_ISL_456176	4	B
				EPI_ISL_436061		EPI_ISL_413558	4	B
				EPI_ISL_424897		EPI_ISL_416579	255	B
				EPI_ISL_428828		EPI_ISL_416405	4	B
				EPI_ISL_430862		EPI_ISL_454935	4	B
				EPI_ISL_429499		EPI_ISL_416622	4	B
				EPI_ISL_430293		EPI_ISL_403928	4	B
				EPI_ISL_438019		EPI_ISL_416584	4	B
				EPI_ISL_422864		EPI_ISL_479863	4	B
				EPI_ISL_422818		EPI_ISL_420944	4	B
				EPI_ISL_422811		EPI_ISL_425880	4	B
				EPI_ISL_418355		EPI_ISL_420280	4	B
				EPI_ISL_416493		EPI_ISL_413619	4	B
				EPI_ISL_415640		EPI_ISL_433222	1148	B.16
				EPI_ISL_424880		EPI_ISL_479878	4	B
				EPI_ISL_414539		EPI_ISL_495104	4	B
				EPI_ISL_429355		EPI_ISL_495179	1179	B.6
				EPI_ISL_414620		EPI_ISL_442380	550	B.2
				EPI_ISL_418581		EPI_ISL_489050	550	B.2
				EPI_ISL_429352		EPI_ISL_509121	550	B.2
				EPI_ISL_414537		EPI_ISL_413603	550	B.2
				EPI_ISL_427653		EPI_ISL_482456	550	B.2
				EPI_ISL_417749		EPI_ISL_486830	550	B.2
				EPI_ISL_428679		EPI_ISL_456169	834	B.2
				EPI_ISL_429154		EPI_ISL_433216	834	B.2
				EPI_ISL_429153		EPI_ISL_420247	834	B.2
				EPI_ISL_417293		EPI_ISL_417488	550	B.2
				EPI_ISL_422808		EPI_ISL_420136	550	B.2
				EPI_ISL_416477		EPI_ISL_424352	550	B.2
				EPI_ISL_415609		EPI_ISL_454961	550	B.2
				EPI_ISL_417313		EPI_ISL_451356	550	B.2
				EPI_ISL_415481		EPI_ISL_511727	2532	A
				EPI_ISL_422819		EPI_ISL_452204	2532	A.7
				EPI_ISL_415616		EPI_ISL_452205	2532	A.7
				EPI_ISL_434127		EPI_ISL_512922	2532	A
				EPI_ISL_429145		EPI_ISL_414555	9734	A
				EPI_ISL_430128		EPI_ISL_480103	9734	A
				EPI_ISL_415707		EPI_ISL_416415	9734	A
				EPI_ISL_428829		EPI_ISL_416403	9734	A
				EPI_ISL_417339		EPI_ISL_431785	9734	A
				EPI_ISL_417393		EPI_ISL_451184	9734	A
				EPI_ISL_424898		EPI_ISL_419986	2175	A.2
				EPI_ISL_418242		EPI_ISL_436214	355	A.2
				EPI_ISL_424896		EPI_ISL_475720	355	A.2
				EPI_ISL_424891		EPI_ISL_455316	355	A.2
				EPI_ISL_414554		EPI_ISL_455343	355	A.2
				EPI_ISL_415482		EPI_ISL_445259	355	A.2
				EPI_ISL_420445		EPI_ISL_437625	355	A.2
				EPI_ISL_419261		EPI_ISL_452722	355	A.2
				EPI_ISL_436051		EPI_ISL_452744	355	A.2
				EPI_ISL_429375		EPI_ISL_452773	355	A.2
				EPI_ISL_420346		EPI_ISL_452637	355	A.2
				EPI_ISL_415502		EPI_ISL_491029	355	A.2
				EPI_ISL_415612		EPI_ISL_467101	355	A.2
				EPI_ISL_415530		EPI_ISL_467103	355	A.2
				EPI_ISL_434744		EPI_ISL_467113	355	A.2
				EPI_ISL_429396		EPI_ISL_468764	355	A.2
				EPI_ISL_415620		EPI_ISL_454579	355	A.2
				EPI_ISL_425799		EPI_ISL_454577	355	A.2
				EPI_ISL_415466		EPI_ISL_454572	355	A.2
				EPI_ISL_436063		EPI_ISL_454584	355	A.2
				EPI_ISL_422821		EPI_ISL_454576	355	A.2
				EPI_ISL_420124		EPI_ISL_454580	355	A.2
				EPI_ISL_414590		EPI_ISL_454582	355	A.2
				EPI_ISL_418985		EPI_ISL_454500	355	A.2
				EPI_ISL_422837		EPI_ISL_454497	355	A.2
				EPI_ISL_430134		EPI_ISL_420121	355	A.2
				EPI_ISL_420123		EPI_ISL_420120	355	A.2
				EPI_ISL_445249		EPI_ISL_420119	355	A.2
				EPI_ISL_418982		EPI_ISL_419233	355	A.2
				EPI_ISL_436049		EPI_ISL_509618	355	A.2
				EPI_ISL_417861		EPI_ISL_495829	256	A.1
				EPI_ISL_419740		EPI_ISL_495828	256	A.1
				EPI_ISL_429364		EPI_ISL_495935	256	A.1
				EPI_ISL_417866		EPI_ISL_495934	256	A.1
				EPI_ISL_444840		EPI_ISL_476923	256	A.1
				EPI_ISL_418830		EPI_ISL_430150	256	A.1
				EPI_ISL_420118		EPI_ISL_422993	256	A.1
				EPI_ISL_422870		EPI_ISL_427182	256	A.1
				EPI_ISL_417868		EPI_ISL_430881	256	A.1
				EPI_ISL_425809		EPI_ISL_485982	256	A.1
				EPI_ISL_420116		EPI_ISL_418077	256	A.1
				EPI_ISL_422879		EPI_ISL_449897	256	A.1
				EPI_ISL_436062		EPI_ISL_449850	256	A.1
				EPI_ISL_442523		EPI_ISL_413562	256	A.1
				EPI_ISL_429399		EPI_ISL_434137	256	A.1
				EPI_ISL_415654		EPI_ISL_417448	256	A.1
				EPI_ISL_415592		EPI_ISL_416455	256	A.1
				EPI_ISL_415595		EPI_ISL_486059	256	A.1
				EPI_ISL_415460		EPI_ISL_417369	256	A.1
				EPI_ISL_434455		EPI_ISL_418911	256	A.1
				EPI_ISL_434484		EPI_ISL_426007	266	A.5
				EPI_ISL_415621		EPI_ISL_489594	266	A.5
				EPI_ISL_416734		EPI_ISL_433298	266	A.5
				EPI_ISL_415531		EPI_ISL_433367	266	A.5
				EPI_ISL_445250		EPI_ISL_425948	266	A.5
				EPI_ISL_434745		EPI_ISL_414577	266	A.5
				EPI_ISL_415613		EPI_ISL_467374	750	B
				EPI_ISL_429373		EPI_ISL_497784	4	B
				EPI_ISL_429402		EPI_ISL_414571	4	B
				EPI_ISL_429374		EPI_ISL_475561	255	B
				EPI_ISL_418820		EPI_ISL_467375	4	B
				EPI_ISL_415614		EPI_ISL_403931	4	B
				EPI_ISL_428680		EPI_ISL_421259	750	B
				EPI_ISL_415483		EPI_ISL_490048	4	B
				EPI_ISL_418668		EPI_ISL_451329	4	B
				EPI_ISL_444834		EPI_ISL_451391	4	B
				EPI_ISL_418340		EPI_ISL_451393	4	B
				EPI_ISL_420452		EPI_ISL_416398	4	B
				EPI_ISL_422642		EPI_ISL_413522	255	B
				EPI_ISL_420117		EPI_ISL_499466	4	B
				EPI_ISL_417311		EPI_ISL_413857	4	B
				EPI_ISL_430720		EPI_ISL_441711	4	B
				EPI_ISL_424868		EPI_ISL_492530	4	B
				EPI_ISL_417867		EPI_ISL_492615	4	B
				EPI_ISL_429156		EPI_ISL_425657	4	B
				EPI_ISL_415512		EPI_ISL_488609	4	B
				EPI_ISL_420119		EPI_ISL_444909	4	B
				EPI_ISL_422871		EPI_ISL_497820	4	B
				EPI_ISL_429414		EPI_ISL_420251	4	B
				EPI_ISL_425801		EPI_ISL_457458	255	B
				EPI_ISL_429386		EPI_ISL_416617	4	B
				EPI_ISL_420150		EPI_ISL_416627	4	B
				EPI_ISL_429381		EPI_ISL_416600	4	B
				EPI_ISL_415630		EPI_ISL_416611	4	B
				EPI_ISL_429667		EPI_ISL_416590	4	B
				EPI_ISL_417389		EPI_ISL_426002	4	B
				EPI_ISL_420122		EPI_ISL_426006	4	B
				EPI_ISL_417978		EPI_ISL_426004	4	B
				EPI_ISL_415529		EPI_ISL_416594	4	B
				EPI_ISL_418983		EPI_ISL_416596	4	B
				EPI_ISL_428675		EPI_ISL_479851	4	B
				EPI_ISL_418984		EPI_ISL_414487	4	B
				EPI_ISL_424885		EPI_ISL_418510	4	B
				EPI_ISL_429368		EPI_ISL_418513	4	B
				EPI_ISL_420114		EPI_ISL_418441	4	B
				EPI_ISL_435621		EPI_ISL_418442	4	B
				EPI_ISL_415496		EPI_ISL_418504	4	B
				EPI_ISL_420113		EPI_ISL_418506	4	B
				EPI_ISL_444837		EPI_ISL_418508	4	B
				EPI_ISL_444839		EPI_ISL_418507	4	B
				EPI_ISL_419742		EPI_ISL_418502	4	B
				EPI_ISL_429361		EPI_ISL_418509	4	B
				EPI_ISL_417863		EPI_ISL_418511	4	B
				EPI_ISL_415511		EPI_ISL_418514	4	B
				EPI_ISL_429155		EPI_ISL_418515	4	B
				EPI_ISL_444893		EPI_ISL_418512	4	B
				EPI_ISL_415498		EPI_ISL_467813	4	B
				EPI_ISL_422872		EPI_ISL_433198	4	B
				EPI_ISL_429382		EPI_ISL_425999	4	B
				EPI_ISL_417975		EPI_ISL_425998	4	B
				EPI_ISL_418014		EPI_ISL_425993	4	B
				EPI_ISL_427652		EPI_ISL_425730	4	B
				EPI_ISL_417972		EPI_ISL_425885	4	B
				EPI_ISL_429385		EPI_ISL_425881	4	B
				EPI_ISL_425845		EPI_ISL_425882	4	B
				EPI_ISL_420121		EPI_ISL_454749	4	B
				EPI_ISL_414544		EPI_ISL_415583	4	B
				EPI_ISL_415596		EPI_ISL_441403	4	B
				EPI_ISL_415463		EPI_ISL_462285	4	B
				EPI_ISL_436066		EPI_ISL_412862	4	B
				EPI_ISL_422823		EPI_ISL_402121	4	B
				EPI_ISL_422880		EPI_ISL_454984	4	B
				EPI_ISL_415532		EPI_ISL_451313	750	B
				EPI_ISL_415625		EPI_ISL_435133	4	B
				EPI_ISL_429345		EPI_ISL_447253	4	B
				EPI_ISL_424848		EPI_ISL_489018	4	B
				EPI_ISL_420145		EPI_ISL_416581	4	B
				EPI_ISL_436068		EPI_ISL_479850	4	B
				EPI_ISL_415622		EPI_ISL_419794	550	B.2.1
				EPI_ISL_429377		EPI_ISL_422653	550	B.2
				EPI_ISL_422863		EPI_ISL_482317	550	B.2
				EPI_ISL_415617		EPI_ISL_482331	550	B.2
				EPI_ISL_434126		EPI_ISL_482419	550	B.2
				EPI_ISL_418823		EPI_ISL_482413	550	B.2
				EPI_ISL_419677		EPI_ISL_482459	550	B.2
				EPI_ISL_429370		EPI_ISL_499702	550	B.2
				EPI_ISL_436054		EPI_ISL_444079	550	B.2
				EPI_ISL_429806		EPI_ISL_488806	834	B.2
				EPI_ISL_415480		EPI_ISL_439545	834	B.2
				EPI_ISL_429379		EPI_ISL_488601	834	B.2
				EPI_ISL_436053		EPI_ISL_471966	834	B.2
				EPI_ISL_415619		EPI_ISL_491640	834	B.2
				EPI_ISL_420120		EPI_ISL_433442	834	B.2
				EPI_ISL_415473		EPI_ISL_453709	834	B.2
				EPI_ISL_436076		EPI_ISL_511037	550	B.2
				EPI_ISL_415474		EPI_ISL_406036	550	B.2
				EPI_ISL_429384		EPI_ISL_493084	255	B
				EPI_ISL_419299		EPI_ISL_483035	2532	A
				EPI_ISL_418226		EPI_ISL_476831	2532	A
				EPI_ISL_418015		EPI_ISL_487450	2532	A
				EPI_ISL_417865		EPI_ISL_437484	2532	A
				EPI_ISL_415510		EPI_ISL_437701	2532	A
				EPI_ISL_415607		EPI_ISL_512994	2532	A
				EPI_ISL_435310		EPI_ISL_428898	2532	A
				EPI_ISL_444838		EPI_ISL_428893	2532	A
				EPI_ISL_437913		EPI_ISL_455422	2532	A
				EPI_ISL_419743		EPI_ISL_455423	2532	A
				EPI_ISL_417862		EPI_ISL_455426	2532	A
				EPI_ISL_429360		EPI_ISL_437759	2532	A
				EPI_ISL_420112		EPI_ISL_415461	9734	A
				EPI_ISL_444836		EPI_ISL_415526	9734	A
				EPI_ISL_426435		EPI_ISL_451183	9734	A
				EPI_ISL_429369		EPI_ISL_487446	9734	A
				EPI_ISL_418339		EPI_ISL_444990	355	A.2
				EPI_ISL_420115		EPI_ISL_455351	355	A.2
				EPI_ISL_429378		EPI_ISL_416994	355	A.2
				EPI_ISL_435308		EPI_ISL_428691	355	A.2
				EPI_ISL_436055		EPI_ISL_428692	355	A.2
				EPI_ISL_419678		EPI_ISL_416447	256	A.1
				EPI_ISL_415508		EPI_ISL_418055	256	A.1
				EPI_ISL_418353		EPI_ISL_437843	256	A.1
				EPI_ISL_419676		EPI_ISL_485981	256	A.1
				EPI_ISL_415611		EPI_ISL_424264	256	A.1
				EPI_ISL_429376		EPI_ISL_486083	256	A.1
				EPI_ISL_422862		EPI_ISL_438141	256	A.1
				EPI_ISL_420890		EPI_ISL_461429	256	A.1
				EPI_ISL_429343		EPI_ISL_467973	256	A.1
				EPI_ISL_430863		EPI_ISL_460415	256	A.1
				EPI_ISL_436069		EPI_ISL_416715	256	A.1
				EPI_ISL_422881		EPI_ISL_427226	256	A.1
				EPI_ISL_445252		EPI_ISL_424285	256	A.1
				EPI_ISL_415533		EPI_ISL_444054	256	A.1
				EPI_ISL_418810		EPI_ISL_426111	256	A.1
				EPI_ISL_415624		EPI_ISL_475630	256	A.1
				EPI_ISL_429395		EPI_ISL_417157	256	A.1
				EPI_ISL_436060		EPI_ISL_417167	256	A.1
				EPI_ISL_424054		EPI_ISL_426008	266	A.5
				EPI_ISL_436067		EPI_ISL_509772	645	A.3
				EPI_ISL_415462		EPI_ISL_434103	645	A.3
				EPI_ISL_418819		EPI_ISL_500515	645	A.3
				EPI_ISL_421664		EPI_ISL_514637	645	A.3
				EPI_ISL_425185		EPI_ISL_489819	439	A.3
				EPI_ISL_425182		EPI_ISL_447212	439	A.3
				EPI_ISL_437974		EPI_ISL_462300	750	B
				EPI_ISL_418821		EPI_ISL_416907	4	B
				EPI_ISL_429280		EPI_ISL_455792	4	B
				EPI_ISL_418826		EPI_ISL_455791	4	B
				EPI_ISL_429372		EPI_ISL_430444	4	B
				EPI_ISL_419751		EPI_ISL_402128	4	B
				EPI_ISL_415468		EPI_ISL_435587	4	B
				EPI_ISL_445251		EPI_ISL_410301	750	B
				EPI_ISL_418000		EPI_ISL_418379	4	B
				EPI_ISL_429263		EPI_ISL_427664	4	B
				EPI_ISL_429431		EPI_ISL_422410	255	B
				EPI_ISL_420147		EPI_ISL_468361	4	B
				EPI_ISL_424670		EPI_ISL_451328	4	B
				EPI_ISL_429264		EPI_ISL_451331	4	B
				EPI_ISL_417399		EPI_ISL_457986	4	B
				EPI_ISL_418362		EPI_ISL_416630	4	B
				EPI_ISL_415594		EPI_ISL_413622	4	B
				EPI_ISL_415461		EPI_ISL_470851	4	B
				EPI_ISL_418365		EPI_ISL_455389	4	B
				EPI_ISL_427659		EPI_ISL_454946	4	B
				EPI_ISL_429452		EPI_ISL_443221	4	B
				EPI_ISL_416497		EPI_ISL_449009	255	B
				EPI_ISL_416446		EPI_ISL_416320	750	B
				EPI_ISL_415643		EPI_ISL_426997	255	B.9
				EPI_ISL_436075		EPI_ISL_435142	4	B
				EPI_ISL_425179		EPI_ISL_437189	4	B
				EPI_ISL_429427		EPI_ISL_443226	4	B
				EPI_ISL_422839		EPI_ISL_453104	4	B
				EPI_ISL_418582		EPI_ISL_448136	4	B
				EPI_ISL_415631		EPI_ISL_489536	4	B
				EPI_ISL_418016		EPI_ISL_418327	1148	B
				EPI_ISL_429275		EPI_ISL_425177	1148	B
				EPI_ISL_429503		EPI_ISL_461614	1148	B.16
				EPI_ISL_416433		EPI_ISL_479827	4	B
				EPI_ISL_415526		EPI_ISL_463038	1179	B.6
				EPI_ISL_422894		EPI_ISL_422865	550	B.2
				EPI_ISL_416434		EPI_ISL_488465	550	B.2
				EPI_ISL_427657		EPI_ISL_488642	550	B.2
				EPI_ISL_429420		EPI_ISL_488651	550	B.2
				EPI_ISL_434644		EPI_ISL_489035	550	B.2
				EPI_ISL_418333		EPI_ISL_432746	550	B.2
				EPI_ISL_418837		EPI_ISL_432786	550	B.2
				EPI_ISL_415603		EPI_ISL_432551	550	B.2
				EPI_ISL_419747		EPI_ISL_487887	550	B.2
				EPI_ISL_416522		EPI_ISL_507127	550	B.2
				EPI_ISL_418210		EPI_ISL_487923	550	B.2
				EPI_ISL_429157		EPI_ISL_487949	550	B.2
				EPI_ISL_434643		EPI_ISL_487961	550	B.2
				EPI_ISL_415604		EPI_ISL_488989	550	B.2
				EPI_ISL_419749		EPI_ISL_488971	550	B.2
				EPI_ISL_435129		EPI_ISL_488753	550	B.2
				EPI_ISL_418839		EPI_ISL_488764	550	B.2
				EPI_ISL_434636		EPI_ISL_488794	550	B.2
				EPI_ISL_415467		EPI_ISL_488798	550	B.2
				EPI_ISL_422661		EPI_ISL_488767	550	B.2
				EPI_ISL_426362		EPI_ISL_488814	550	B.2
				EPI_ISL_429439		EPI_ISL_488813	550	B.2
				EPI_ISL_437659		EPI_ISL_488821	550	B.2
				EPI_ISL_416451		EPI_ISL_488574	550	B.2
				EPI_ISL_445259		EPI_ISL_488672	550	B.2
				EPI_ISL_417396		EPI_ISL_488607	550	B.2
				EPI_ISL_437657		EPI_ISL_420255	550	B.2
				EPI_ISL_427305		EPI_ISL_487871	550	B.2
				EPI_ISL_420141		EPI_ISL_488920	550	B.2
				EPI_ISL_429513		EPI_ISL_488801	550	B.2
				EPI_ISL_425663		EPI_ISL_413025	550	B.2.10
				EPI_ISL_429265		EPI_ISL_419555	4	B.2.10
				EPI_ISL_415469		EPI_ISL_482323	550	B.2
				EPI_ISL_429514		EPI_ISL_482452	550	B.2
				EPI_ISL_418001		EPI_ISL_464985	550	B.2
				EPI_ISL_415626		EPI_ISL_458021	834	B.2
				EPI_ISL_429262		EPI_ISL_448789	834	B.2
				EPI_ISL_419765		EPI_ISL_450186	834	B.2
				EPI_ISL_418793		EPI_ISL_419866	834	B.2
				EPI_ISL_429405		EPI_ISL_434475	834	B.2
				EPI_ISL_419750		EPI_ISL_435317	834	B.2
				EPI_ISL_437900		EPI_ISL_477839	834	B.2
				EPI_ISL_417876		EPI_ISL_487962	834	B.2
				EPI_ISL_420108		EPI_ISL_414528	550	B.2
				EPI_ISL_429281		EPI_ISL_412029	550	B.2
				EPI_ISL_425183		EPI_ISL_415709	550	B.2
				EPI_ISL_417761		EPI_ISL_430740	4	B.2
				EPI_ISL_435634		EPI_ISL_406862	300	B
				EPI_ISL_418829		EPI_ISL_450198	300	B
				EPI_ISL_425184		EPI_ISL_463001	2532	A
				EPI_ISL_415492		EPI_ISL_452203	2532	A
				EPI_ISL_417777		EPI_ISL_466895	9734	A
				EPI_ISL_417682		EPI_ISL_463029	2532	A
				EPI_ISL_424362		EPI_ISL_463058	2532	A
				EPI_ISL_429158		EPI_ISL_437761	2532	A
				EPI_ISL_415495		EPI_ISL_476833	9734	A
				EPI_ISL_419746		EPI_ISL_479905	9734	A
				EPI_ISL_418836		EPI_ISL_453464	9734	A
				EPI_ISL_435312		EPI_ISL_451096	2175	A.2
				EPI_ISL_415602		EPI_ISL_468033	2175	A.2
				EPI_ISL_434476		EPI_ISL_427299	355	A.2
				EPI_ISL_429273		EPI_ISL_467127	355	A.2
				EPI_ISL_429505		EPI_ISL_452703	355	A.2
				EPI_ISL_430286		EPI_ISL_436220	355	A.2
				EPI_ISL_418584		EPI_ISL_500391	355	A.2
				EPI_ISL_429421		EPI_ISL_452742	355	A.2
				EPI_ISL_417730		EPI_ISL_467175	355	A.2
				EPI_ISL_418583		EPI_ISL_467174	355	A.2
				EPI_ISL_437923		EPI_ISL_467104	355	A.2
				EPI_ISL_429274		EPI_ISL_467161	355	A.2
				EPI_ISL_415642		EPI_ISL_467159	355	A.2
				EPI_ISL_416440		EPI_ISL_467172	355	A.2
				EPI_ISL_429428		EPI_ISL_467134	355	A.2
				EPI_ISL_436074		EPI_ISL_474888	355	A.2
				EPI_ISL_427658		EPI_ISL_418216	355	A.2
				EPI_ISL_415476		EPI_ISL_413652	256	A.1
				EPI_ISL_429453		EPI_ISL_417101	256	A.1
				EPI_ISL_419706		EPI_ISL_417100	256	A.1
				EPI_ISL_416496		EPI_ISL_417095	256	A.1
				EPI_ISL_416447		EPI_ISL_412970	256	A.1
				EPI_ISL_422641		EPI_ISL_430292	256	A.1
				EPI_ISL_427660		EPI_ISL_430872	256	A.1
				EPI_ISL_435311		EPI_ISL_476929	256	A.1
				EPI_ISL_415601		EPI_ISL_486046	256	A.1
				EPI_ISL_434475		EPI_ISL_426082	256	A.1
				EPI_ISL_419745		EPI_ISL_430153	256	A.1
				EPI_ISL_419298		EPI_ISL_430125	256	A.1
				EPI_ISL_429425		EPI_ISL_434327	256	A.1
				EPI_ISL_429277		EPI_ISL_434249	256	A.1
				EPI_ISL_429501		EPI_ISL_415592	256	A.1
				EPI_ISL_418800		EPI_ISL_434212	256	A.1
				EPI_ISL_429270		EPI_ISL_416687	256	A.1
				EPI_ISL_416436		EPI_ISL_415613	256	A.1
				EPI_ISL_416438		EPI_ISL_415595	256	A.1
				EPI_ISL_428671		EPI_ISL_417378	256	A.1
				EPI_ISL_429450		EPI_ISL_415608	256	A.1
				EPI_ISL_416495		EPI_ISL_415609	256	A.1
				EPI_ISL_416444		EPI_ISL_430197	256	A.1
				EPI_ISL_416443		EPI_ISL_475721	266	A.5
				EPI_ISL_430718		EPI_ISL_452677	266	A.5
				EPI_ISL_422835		EPI_ISL_433375	4	A.5
				EPI_ISL_430136		EPI_ISL_433456	266	A.5
				EPI_ISL_429279		EPI_ISL_478051	266	A.5
				EPI_ISL_416452		EPI_ISL_418897	1508	A.3
				EPI_ISL_416745		EPI_ISL_443200	750	B
				EPI_ISL_426293		EPI_ISL_428829	750	B
				EPI_ISL_429268		EPI_ISL_430016	4	B
				EPI_ISL_438025		EPI_ISL_457733	4	B
				EPI_ISL_422662		EPI_ISL_435580	4	B
				EPI_ISL_415591		EPI_ISL_419554	4	B
				EPI_ISL_417392		EPI_ISL_474979	4	B
				EPI_ISL_429433		EPI_ISL_459909	4	B
				EPI_ISL_418369		EPI_ISL_410218	4	B
				EPI_ISL_417395		EPI_ISL_416587	4	B.5
				EPI_ISL_427306		EPI_ISL_428473	4	B
				EPI_ISL_415598		EPI_ISL_416621	4	B
				EPI_ISL_429448		EPI_ISL_416633	4	B
				EPI_ISL_429266		EPI_ISL_411066	4	B
				EPI_ISL_430886		EPI_ISL_410719	4	B
				EPI_ISL_415500		EPI_ISL_451327	4	B
				EPI_ISL_435133		EPI_ISL_406535	4	B
				EPI_ISL_437903		EPI_ISL_425471	4	B
				EPI_ISL_419753		EPI_ISL_417666	4	B
				EPI_ISL_417872		EPI_ISL_499823	4	B
				EPI_ISL_417400		EPI_ISL_416608	4	B
				EPI_ISL_417958		EPI_ISL_416607	4	B
				EPI_ISL_429408		EPI_ISL_419832	4	B
				EPI_ISL_421666		EPI_ISL_420456	305	B
				EPI_ISL_419263		EPI_ISL_413580	4	B
				EPI_ISL_419297		EPI_ISL_413590	4	B
				EPI_ISL_416442		EPI_ISL_464852	4	B
				EPI_ISL_420313		EPI_ISL_455372	4	B
				EPI_ISL_422834		EPI_ISL_454934	4	B
				EPI_ISL_416439		EPI_ISL_455367	4	B
				EPI_ISL_429509		EPI_ISL_469644	255	B
				EPI_ISL_429451		EPI_ISL_492388	255	B
				EPI_ISL_417457		EPI_ISL_402132	750	B
				EPI_ISL_424352		EPI_ISL_418990	255	B
				EPI_ISL_416445		EPI_ISL_427054	4	B.9
				EPI_ISL_429271		EPI_ISL_443222	4	B
				EPI_ISL_429507		EPI_ISL_419831	4	B
				EPI_ISL_416437		EPI_ISL_468039	4	B
				EPI_ISL_417732		EPI_ISL_491574	4	B
				EPI_ISL_429276		EPI_ISL_433284	4	B
				EPI_ISL_416521		EPI_ISL_425733	4	B
				EPI_ISL_441410		EPI_ISL_436680	4	B.19
				EPI_ISL_435627		EPI_ISL_436674	4	B.19
				EPI_ISL_415787		EPI_ISL_437046	255	B.19
				EPI_ISL_424864		EPI_ISL_436673	4	B.19
				EPI_ISL_425181		EPI_ISL_436681	4	B.19
				EPI_ISL_429807		EPI_ISL_437048	4	B.19
				EPI_ISL_425186		EPI_ISL_437051	4	B.19
				EPI_ISL_418825		EPI_ISL_413015	1148	B
				EPI_ISL_419752		EPI_ISL_413014	1148	B
				EPI_ISL_429371		EPI_ISL_439103	1148	B.16
				EPI_ISL_419755		EPI_ISL_479813	4	B
				EPI_ISL_437905		EPI_ISL_479812	4	B
				EPI_ISL_417698		EPI_ISL_479840	4	B
				EPI_ISL_417394		EPI_ISL_479808	4	B
				EPI_ISL_420143		EPI_ISL_479831	4	B
				EPI_ISL_445255		EPI_ISL_479829	4	B
				EPI_ISL_429516		EPI_ISL_479841	4	B
				EPI_ISL_418003		EPI_ISL_501220	4	B
				EPI_ISL_429440		EPI_ISL_430439	4	B
				EPI_ISL_415465		EPI_ISL_422949	550	B.2
				EPI_ISL_415597		EPI_ISL_427541	551	B.2
				EPI_ISL_419712		EPI_ISL_478427	550	B.2
				EPI_ISL_416660		EPI_ISL_454003	550	B.2
				EPI_ISL_429269		EPI_ISL_427690	550	B.2.1
				EPI_ISL_416680		EPI_ISL_488648	550	B.2
				EPI_ISL_418669		EPI_ISL_482346	550	B.2
				EPI_ISL_418854		EPI_ISL_482303	550	B.2
				EPI_ISL_419758		EPI_ISL_482335	550	B.2
				EPI_ISL_437908		EPI_ISL_488722	550	B.2
				EPI_ISL_418853		EPI_ISL_482430	4	B.2
				EPI_ISL_444823		EPI_ISL_448477	550	B.2
				EPI_ISL_435144		EPI_ISL_422685	834	B.2
				EPI_ISL_437611		EPI_ISL_492649	834	B.2
				EPI_ISL_416656		EPI_ISL_492828	834	B.2
				EPI_ISL_428681		EPI_ISL_488188	834	B.2
				EPI_ISL_431102		EPI_ISL_458833	834	B.2
				EPI_ISL_435136		EPI_ISL_450017	834	B.2
				EPI_ISL_417405		EPI_ISL_508125	834	B.2
				EPI_ISL_428863		EPI_ISL_508135	834	B.2
				EPI_ISL_420109		EPI_ISL_468021	834	B.2
				EPI_ISL_422866		EPI_ISL_448453	834	B.2
				EPI_ISL_428864		EPI_ISL_448555	834	B.2
				EPI_ISL_415505		EPI_ISL_488973	834	B.2
				EPI_ISL_429520		EPI_ISL_511643	550	B.2
				EPI_ISL_429287		EPI_ISL_511672	550	B.2
				EPI_ISL_437901		EPI_ISL_418025	550	B.2
				EPI_ISL_430852		EPI_ISL_454975	550	B.2
				EPI_ISL_430867		EPI_ISL_452359	550	B.2
				EPI_ISL_417397		EPI_ISL_437619	550	B.2
				EPI_ISL_444818		EPI_ISL_447915	550	B.2
				EPI_ISL_419711		EPI_ISL_411951	550	B.2
				EPI_ISL_417783		EPI_ISL_476139	550	B.2
				EPI_ISL_429117		EPI_ISL_467224	550	B.2
				EPI_ISL_422676		EPI_ISL_451298	550	B.2
				EPI_ISL_437981		EPI_ISL_451300	550	B.2
				EPI_ISL_417032		EPI_ISL_415641	550	B.2
				EPI_ISL_422678		EPI_ISL_437624	550	B.2
				EPI_ISL_425212		EPI_ISL_447917	550	B.2
				EPI_ISL_422842		EPI_ISL_451345	300	B
				EPI_ISL_416499		EPI_ISL_452347	300	B
				EPI_ISL_416448		EPI_ISL_452339	300	B
				EPI_ISL_429119		EPI_ISL_452343	300	B
				EPI_ISL_415514		EPI_ISL_452341	300	B
				EPI_ISL_416525		EPI_ISL_482581	300	B
				EPI_ISL_430721		EPI_ISL_450200	300	B
				EPI_ISL_444891		EPI_ISL_450209	300	B
				EPI_ISL_416649		EPI_ISL_429080	300	B
				EPI_ISL_418842		EPI_ISL_429089	300	B
				EPI_ISL_422643		EPI_ISL_452340	454	B
				EPI_ISL_416647		EPI_ISL_487107	2532	A
				EPI_ISL_429122		EPI_ISL_419713	2532	A
				EPI_ISL_434479		EPI_ISL_424907	2532	A
				EPI_ISL_417398		EPI_ISL_437698	2532	A
				EPI_ISL_417211		EPI_ISL_512071	9734	A
				EPI_ISL_418363		EPI_ISL_483850	2532	A
				EPI_ISL_444817		EPI_ISL_483553	9734	A
				EPI_ISL_416480		EPI_ISL_479986	9734	A
				EPI_ISL_425822		EPI_ISL_483090	2175	A.2
				EPI_ISL_436804		EPI_ISL_454225	355	A.2
				EPI_ISL_414648		EPI_ISL_467180	355	A.2
				EPI_ISL_420146		EPI_ISL_420116	355	A.2
				EPI_ISL_422867		EPI_ISL_420118	355	A.2
				EPI_ISL_421500		EPI_ISL_420123	355	A.2
				EPI_ISL_428865		EPI_ISL_509629	355	A.2
				EPI_ISL_429521		EPI_ISL_452557	355	A.2
				EPI_ISL_417871		EPI_ISL_418265	355	A.2
				EPI_ISL_430882		EPI_ISL_434456	355	A.2
				EPI_ISL_419757		EPI_ISL_419709	355	A.2
				EPI_ISL_416659		EPI_ISL_476922	256	A.1
				EPI_ISL_428862		EPI_ISL_427218	256	A.1
				EPI_ISL_445262		EPI_ISL_424308	256	A.1
				EPI_ISL_415503		EPI_ISL_424338	256	A.1
				EPI_ISL_444822		EPI_ISL_486084	256	A.1
				EPI_ISL_416657		EPI_ISL_486085	256	A.1
				EPI_ISL_419606		EPI_ISL_486086	256	A.1
				EPI_ISL_441412		EPI_ISL_424267	256	A.1
				EPI_ISL_420110		EPI_ISL_424329	256	A.1
				EPI_ISL_416641		EPI_ISL_434594	256	A.1
				EPI_ISL_426514		EPI_ISL_434595	256	A.1
				EPI_ISL_418347		EPI_ISL_454693	256	A.1
				EPI_ISL_418967		EPI_ISL_444455	256	A.1
				EPI_ISL_416646		EPI_ISL_434299	256	A.1
				EPI_ISL_417770		EPI_ISL_513483	256	A.1
				EPI_ISL_418211		EPI_ISL_418917	256	A.1
				EPI_ISL_418831		EPI_ISL_450016	256	A.1
				EPI_ISL_444890		EPI_ISL_415604	256	A.1
				EPI_ISL_416648		EPI_ISL_414363	256	A.1
				EPI_ISL_418332		EPI_ISL_430133	256	A.1
				EPI_ISL_415515		EPI_ISL_417344	256	A.1
				EPI_ISL_417779		EPI_ISL_477721	256	A.1
				EPI_ISL_422876		EPI_ISL_434097	256	A.1
				EPI_ISL_416524		EPI_ISL_434263	256	A.1
				EPI_ISL_427656		EPI_ISL_485953	256	A.1
				EPI_ISL_422843		EPI_ISL_476903	256	A.1
				EPI_ISL_416498		EPI_ISL_437813	256	A.1
				EPI_ISL_429118		EPI_ISL_424258	256	A.1
				EPI_ISL_430870		EPI_ISL_415606	256	A.1
				EPI_ISL_419816		EPI_ISL_426441	256	A.1
				EPI_ISL_425213		EPI_ISL_418782	256	A.1
				EPI_ISL_425758		EPI_ISL_430174	256	A.1
				EPI_ISL_422677		EPI_ISL_430214	256	A.1
				EPI_ISL_415471		EPI_ISL_430259	256	A.1
				EPI_ISL_417033		EPI_ISL_438148	256	A.1
				EPI_ISL_420125		EPI_ISL_449246	266	A.5
				EPI_ISL_416674		EPI_ISL_455356	645	A.3
				EPI_ISL_430879		EPI_ISL_456172	645	A.3
				EPI_ISL_430848		EPI_ISL_426658	645	A.3
				EPI_ISL_416642		EPI_ISL_419826	645	A.3
				EPI_ISL_429120		EPI_ISL_467871	439	A.3
				EPI_ISL_418835		EPI_ISL_462297	4	B
				EPI_ISL_422875		EPI_ISL_420101	750	B
				EPI_ISL_418212		EPI_ISL_482672	750	B
				EPI_ISL_417748		EPI_ISL_418675	4	B
				EPI_ISL_427655		EPI_ISL_423574	4	B
				EPI_ISL_422840		EPI_ISL_430742	4	B
				EPI_ISL_417458		EPI_ISL_451357	4	B
				EPI_ISL_416679		EPI_ISL_454949	4	B
				EPI_ISL_437984		EPI_ISL_477175	4	B
				EPI_ISL_429115		EPI_ISL_410044	4	B
				EPI_ISL_415472		EPI_ISL_492665	4	B
				EPI_ISL_419713		EPI_ISL_493166	4	B
				EPI_ISL_437247		EPI_ISL_468589	4	B
				EPI_ISL_426294		EPI_ISL_499461	4	B
				EPI_ISL_445221		EPI_ISL_445274	4	B
				EPI_ISL_416668		EPI_ISL_487690	4	B
				EPI_ISL_429517		EPI_ISL_487976	4	B
				EPI_ISL_428357		EPI_ISL_416610	4	B.5
				EPI_ISL_418002		EPI_ISL_416598	4	B.5
				EPI_ISL_444994		EPI_ISL_413617	4	B.5
				EPI_ISL_417722		EPI_ISL_412969	4	B.5
				EPI_ISL_427301		EPI_ISL_419835	4	B.5
				EPI_ISL_419761		EPI_ISL_413459	4	B.5
				EPI_ISL_445254		EPI_ISL_432828	4	B
				EPI_ISL_418816		EPI_ISL_455793	255	B
				EPI_ISL_425466		EPI_ISL_452130	4	B
				EPI_ISL_428861		EPI_ISL_408670	4	B
				EPI_ISL_429282		EPI_ISL_425638	4	B
				EPI_ISL_445261		EPI_ISL_417313	4	B
				EPI_ISL_428866		EPI_ISL_454942	4	B
				EPI_ISL_417956		EPI_ISL_455382	750	B
				EPI_ISL_429285		EPI_ISL_454939	750	B
				EPI_ISL_429406		EPI_ISL_454927	4	B
				EPI_ISL_420028		EPI_ISL_455378	255	B
				EPI_ISL_430850		EPI_ISL_454969	4	B
				EPI_ISL_421351		EPI_ISL_454909	4	B
				EPI_ISL_416653		EPI_ISL_421236	4	B
				EPI_ISL_435637		EPI_ISL_421235	4	B
				EPI_ISL_417690		EPI_ISL_455463	4	B
				EPI_ISL_418352		EPI_ISL_425554	4	B.9
				EPI_ISL_444826		EPI_ISL_425721	4	B
				EPI_ISL_416654		EPI_ISL_425786	4	B
				EPI_ISL_419530		EPI_ISL_436683	4	B.19
				EPI_ISL_418370		EPI_ISL_408008	1148	B
				EPI_ISL_428677		EPI_ISL_408009	1148	B
				EPI_ISL_417031		EPI_ISL_428444	4	B
				EPI_ISL_416676		EPI_ISL_479824	4	B
				EPI_ISL_416024		EPI_ISL_479826	4	B
				EPI_ISL_416678		EPI_ISL_479817	4	B
				EPI_ISL_425836		EPI_ISL_447559	1179	B.6
				EPI_ISL_422897		EPI_ISL_447852	1179	B.6
				EPI_ISL_434473		EPI_ISL_478694	550	B.2.1
				EPI_ISL_418833		EPI_ISL_420259	550	B.2
				EPI_ISL_422873		EPI_ISL_426692	550	B.2
				EPI_ISL_418834		EPI_ISL_421358	834	B.2
				EPI_ISL_434474		EPI_ISL_487875	834	B.2
				EPI_ISL_416643		EPI_ISL_417187	550	B.2.8
				EPI_ISL_429121		EPI_ISL_417188	550	B.2.8
				EPI_ISL_444831		EPI_ISL_419214	550	B.2.8
				EPI_ISL_418841		EPI_ISL_454320	550	B.2
				EPI_ISL_416644		EPI_ISL_414569	550	B.2
				EPI_ISL_418965		EPI_ISL_419224	4	B.2
				EPI_ISL_444820		EPI_ISL_511255	550	B.2
				EPI_ISL_416655		EPI_ISL_415643	550	B.2
				EPI_ISL_428682		EPI_ISL_416480	550	B.2
				EPI_ISL_420899		EPI_ISL_450203	255	B
				EPI_ISL_416652		EPI_ISL_487433	2532	A
				EPI_ISL_435636		EPI_ISL_487436	2532	A
				EPI_ISL_417691		EPI_ISL_437465	9734	A
				EPI_ISL_444827		EPI_ISL_455658	2532	A
				EPI_ISL_428867		EPI_ISL_437757	2532	A
				EPI_ISL_429284		EPI_ISL_437705	2532	A
				EPI_ISL_415506		EPI_ISL_469043	2532	A
				EPI_ISL_429407		EPI_ISL_420077	2532	A
				EPI_ISL_420029		EPI_ISL_455424	2532	A
				EPI_ISL_430851		EPI_ISL_513248	2532	A
				EPI_ISL_444829		EPI_ISL_437727	2532	A
				EPI_ISL_417406		EPI_ISL_437725	2532	A
				EPI_ISL_428860		EPI_ISL_455671	2532	A.9
				EPI_ISL_429283		EPI_ISL_481125	9734	A
				EPI_ISL_415501		EPI_ISL_500706	2532	A
				EPI_ISL_419301		EPI_ISL_455099	2532	A
				EPI_ISL_419760		EPI_ISL_451608	2532	A
				EPI_ISL_437248		EPI_ISL_463073	2532	A
				EPI_ISL_415534		EPI_ISL_455016	2532	A
				EPI_ISL_416669		EPI_ISL_479820	9734	A
				EPI_ISL_428356		EPI_ISL_479835	9734	A
				EPI_ISL_419767		EPI_ISL_479815	9734	A
				EPI_ISL_419802		EPI_ISL_479821	9734	A
				EPI_ISL_427300		EPI_ISL_479833	9734	A
				EPI_ISL_429518		EPI_ISL_481251	9734	A
				EPI_ISL_437246		EPI_ISL_479807	9734	A
				EPI_ISL_429289		EPI_ISL_479819	9734	A
				EPI_ISL_415485		EPI_ISL_479888	9734	A
				EPI_ISL_430855		EPI_ISL_492165	2175	A.2
				EPI_ISL_430884		EPI_ISL_492163	2175	A.2
				EPI_ISL_418359		EPI_ISL_483094	2175	A.2
				EPI_ISL_421501		EPI_ISL_483116	2175	A.2
				EPI_ISL_429256		EPI_ISL_511521	355	A.2
				EPI_ISL_417954		EPI_ISL_467165	355	A.2
				EPI_ISL_445264		EPI_ISL_511118	355	A.2
				EPI_ISL_430883		EPI_ISL_454520	355	A.2
				EPI_ISL_417961		EPI_ISL_489708	355	A.2
				EPI_ISL_417720		EPI_ISL_511723	355	A.2
				EPI_ISL_425790		EPI_ISL_459858	355	A.2
				EPI_ISL_419302		EPI_ISL_452344	355	A.2
				EPI_ISL_417346		EPI_ISL_416668	256	A.1
				EPI_ISL_417727		EPI_ISL_491032	256	A.1
				EPI_ISL_426364		EPI_ISL_415611	256	A.1
				EPI_ISL_416663		EPI_ISL_416444	256	A.1
				EPI_ISL_416664		EPI_ISL_417366	256	A.1
				EPI_ISL_426531		EPI_ISL_413486	256	A.1
				EPI_ISL_426363		EPI_ISL_417347	256	A.1
				EPI_ISL_425757		EPI_ISL_424268	256	A.1
				EPI_ISL_443198		EPI_ISL_426537	256	A.1
				EPI_ISL_425674		EPI_ISL_454621	256	A.1
				EPI_ISL_422877		EPI_ISL_485988	256	A.1
				EPI_ISL_437609		EPI_ISL_421334	256	A.1
				EPI_ISL_430892		EPI_ISL_417507	256	A.1
				EPI_ISL_416635		EPI_ISL_428263	256	A.1
				EPI_ISL_420040		EPI_ISL_467836	256	A.1
				EPI_ISL_429125		EPI_ISL_467891	256	A.1
				EPI_ISL_421672		EPI_ISL_418819	256	A.1
				EPI_ISL_425699		EPI_ISL_418823	256	A.1
				EPI_ISL_417771		EPI_ISL_444601	256	A.1
				EPI_ISL_428697		EPI_ISL_434913	256	A.1
				EPI_ISL_418341		EPI_ISL_434843	256	A.1
				EPI_ISL_416665		EPI_ISL_434883	256	A.1
				EPI_ISL_417349		EPI_ISL_421364	256	A.1
				EPI_ISL_419710		EPI_ISL_450144	256	A.1
				EPI_ISL_416662		EPI_ISL_416712	256	A.1
				EPI_ISL_417785		EPI_ISL_430892	256	A.1
				EPI_ISL_419303		EPI_ISL_424276	256	A.1
				EPI_ISL_417347		EPI_ISL_485958	256	A.1
				EPI_ISL_419580		EPI_ISL_485952	256	A.1
				EPI_ISL_417967		EPI_ISL_438151	256	A.1
				EPI_ISL_418812		EPI_ISL_424247	256	A.1
				EPI_ISL_417714		EPI_ISL_424222	256	A.1
				EPI_ISL_435130		EPI_ISL_418034	256	A.1
				EPI_ISL_434467		EPI_ISL_424169	256	A.1
				EPI_ISL_435641		EPI_ISL_424289	256	A.1
				EPI_ISL_417404		EPI_ISL_449892	256	A.1
				EPI_ISL_430854		EPI_ISL_463522	256	A.1
				EPI_ISL_430885		EPI_ISL_491689	266	A.5
				EPI_ISL_418358		EPI_ISL_508788	645	A.3
				EPI_ISL_419759		EPI_ISL_514655	645	A.3
				EPI_ISL_437610		EPI_ISL_452325	439	A.3
				EPI_ISL_445333		EPI_ISL_507912	439	A.3
				EPI_ISL_418351		EPI_ISL_416578	4	B
				EPI_ISL_418838		EPI_ISL_413613	4	B
				EPI_ISL_428696		EPI_ISL_420356	4	B.3
				EPI_ISL_429123		EPI_ISL_424874	4	B.3
				EPI_ISL_429124		EPI_ISL_424875	4	B.3
				EPI_ISL_418843		EPI_ISL_430734	4	B
				EPI_ISL_444519		EPI_ISL_430736	4	B
				EPI_ISL_430894		EPI_ISL_430735	4	B
				EPI_ISL_425763		EPI_ISL_501221	4	B
				EPI_ISL_430175		EPI_ISL_435281	4	B
				EPI_ISL_428698		EPI_ISL_433714	4	B
				EPI_ISL_430893		EPI_ISL_467376	750	B
				EPI_ISL_417364		EPI_ISL_424455	4	B
				EPI_ISL_419708		EPI_ISL_437618	255	B
				EPI_ISL_430877		EPI_ISL_433434	4	B
				EPI_ISL_417351		EPI_ISL_427717	4	B
				EPI_ISL_425756		EPI_ISL_464767	4	B
				EPI_ISL_415527		EPI_ISL_417211	4	B
				EPI_ISL_418372		EPI_ISL_454950	750	B
				EPI_ISL_425724		EPI_ISL_416625	4	B.5
				EPI_ISL_417452		EPI_ISL_420102	255	B
				EPI_ISL_418375		EPI_ISL_454995	4	B
				EPI_ISL_418338		EPI_ISL_416612	4	B
				EPI_ISL_428692		EPI_ISL_428468	4	B
				EPI_ISL_428695		EPI_ISL_493421	4	B
				EPI_ISL_416693		EPI_ISL_406536	4	B
				EPI_ISL_418847		EPI_ISL_499468	255	B
				EPI_ISL_437218		EPI_ISL_450471	4	B
				EPI_ISL_434646		EPI_ISL_429001	4	B
				EPI_ISL_425692		EPI_ISL_455391	255	B
				EPI_ISL_430176		EPI_ISL_425563	4	B
				EPI_ISL_430890		EPI_ISL_460075	4	B
				EPI_ISL_420039		EPI_ISL_422093	4	B
				EPI_ISL_425470		EPI_ISL_451326	4	B
				EPI_ISL_434472		EPI_ISL_454911	4	B
				EPI_ISL_416637		EPI_ISL_454948	4	B
				EPI_ISL_437211		EPI_ISL_454914	750	B
				EPI_ISL_418336		EPI_ISL_464948	4	B
				EPI_ISL_437969		EPI_ISL_464949	4	B
				EPI_ISL_418227		EPI_ISL_488304	4	B
				EPI_ISL_419770		EPI_ISL_433423	4	B
				EPI_ISL_429160		EPI_ISL_425872	4	B
				EPI_ISL_415524		EPI_ISL_497797	4	B
				EPI_ISL_420128		EPI_ISL_497827	4	B
				EPI_ISL_420292		EPI_ISL_492680	4	B.9
				EPI_ISL_437223		EPI_ISL_487873	4	B
				EPI_ISL_417352		EPI_ISL_491556	4	B
				EPI_ISL_419777		EPI_ISL_487997	4	B
				EPI_ISL_420126		EPI_ISL_487680	4	B
				EPI_ISL_415475		EPI_ISL_487666	4	B
				EPI_ISL_425720		EPI_ISL_487754	4	B
				EPI_ISL_417790		EPI_ISL_436651	4	B.14
				EPI_ISL_427530		EPI_ISL_436676	4	B.19
				EPI_ISL_418376		EPI_ISL_436677	4	B.19
				EPI_ISL_419779		EPI_ISL_452218	1148	B
				EPI_ISL_437876		EPI_ISL_479849	4	B
				EPI_ISL_436295		EPI_ISL_479818	4	B
				EPI_ISL_418229		EPI_ISL_479839	4	B
				EPI_ISL_430127		EPI_ISL_427750	1179	B.6
				EPI_ISL_427526		EPI_ISL_471584	1179	B.6
				EPI_ISL_417786		EPI_ISL_508352	1179	B.6
				EPI_ISL_416661		EPI_ISL_450332	1179	B.6
				EPI_ISL_418182		EPI_ISL_508439	1179	B.6
				EPI_ISL_416666		EPI_ISL_425576	550	B.2.1
				EPI_ISL_419309		EPI_ISL_417268	550	B.2.1
				EPI_ISL_419768		EPI_ISL_418669	550	B.2.4
				EPI_ISL_418367		EPI_ISL_419996	550	B.2.4
				EPI_ISL_417963		EPI_ISL_488701	550	B.2
				EPI_ISL_418811		EPI_ISL_488834	550	B.2
				EPI_ISL_419766		EPI_ISL_488790	550	B.2
				EPI_ISL_427528		EPI_ISL_432630	550	B.2
				EPI_ISL_417788		EPI_ISL_487759	550	B.2
				EPI_ISL_437249		EPI_ISL_421357	834	B.2
				EPI_ISL_415535		EPI_ISL_469610	834	B.2
				EPI_ISL_418005		EPI_ISL_492782	834	B.2
				EPI_ISL_429525		EPI_ISL_492561	834	B.2
				EPI_ISL_436564		EPI_ISL_492697	834	B.2
				EPI_ISL_421503		EPI_ISL_492705	834	B.2
				EPI_ISL_435639		EPI_ISL_492708	834	B.2
				EPI_ISL_445266		EPI_ISL_492666	834	B.2
				EPI_ISL_425813		EPI_ISL_492703	834	B.2
				EPI_ISL_435141		EPI_ISL_488345	834	B.2
				EPI_ISL_425468		EPI_ISL_488422	834	B.2
				EPI_ISL_419602		EPI_ISL_492669	834	B.2
				EPI_ISL_418329		EPI_ISL_458863	834	B.2
				EPI_ISL_437877		EPI_ISL_455043	834	B.2
				EPI_ISL_418228		EPI_ISL_429997	834	B.2
				EPI_ISL_425843		EPI_ISL_430014	834	B.2
				EPI_ISL_416671		EPI_ISL_454322	550	B.2
				EPI_ISL_420127		EPI_ISL_454321	550	B.2
				EPI_ISL_437250		EPI_ISL_454319	550	B.2
				EPI_ISL_417791		EPI_ISL_497783	550	B.2
				EPI_ISL_419776		EPI_ISL_497771	550	B.2
				EPI_ISL_417735		EPI_ISL_511236	550	B.2
				EPI_ISL_425785		EPI_ISL_450204	255	B
				EPI_ISL_429161		EPI_ISL_450207	255	B
				EPI_ISL_415525		EPI_ISL_450208	255	B
				EPI_ISL_416636		EPI_ISL_481111	2532	A
				EPI_ISL_418213		EPI_ISL_512820	2532	A
				EPI_ISL_418337		EPI_ISL_450324	2532	A
				EPI_ISL_419570		EPI_ISL_508355	2532	A
				EPI_ISL_430177		EPI_ISL_508385	2532	A
				EPI_ISL_426518		EPI_ISL_471412	9734	A
				EPI_ISL_430891		EPI_ISL_471411	9734	A
				EPI_ISL_419826		EPI_ISL_457993	9734	A
				EPI_ISL_435123		EPI_ISL_479904	9734	A
				EPI_ISL_420901		EPI_ISL_479868	9734	A
				EPI_ISL_428694		EPI_ISL_470840	2175	A.2
				EPI_ISL_418846		EPI_ISL_509516	2175	A.2
[truncated: 23,808 more rows]
